# Supplementary material for: SIN3B Loss Heats up Cold Tumor Microenvironment to Boost Immunotherapy in Pancreatic Cancer
Source: Adv Sci (Weinh). 2024 Sep 24;11(43):2402244. doi: 10.1002/advs.202402244 (PMC11578377; doi:10.1002/advs.202402244)
Supplement: Supplementary file 2 — Supplemental Table 1 [file ADVS-11-2402244-s007.xlsx]

## Sheet: target sequence
Genes	target sequence 5'-3'
Ms-Sin3Bsg1	TGGCTCCCGCTGGGGTCGTT
Ms-Sin3Bsg6	CGCTCTCACCTACCTCGACC
Ms-Sin3Asg1	GTGCAGAATGAAGCGACGTT
Ms-Sin3Asg3	CGCCCTGTCCTATCTTGACC
Ms-Sin3Asg4	CGAGTGTCCCAGCTATTTAA
	target sequence 5'-3'
Human-Sin3BshRNA	CAAGCAGCAGGTGCCGTATAA
Ms-Col3a1 sh1	CGTGGCTCTAATGGCATCAAA
Ms-Col3a1 sh3	CGAACTCAAGAGTGGAGAATA
Ms-Cxcl9&Cxcl10sh1	CXCL9: GTCGTCGTTCAAGGAAGACTA CXCL10:ACTGCATCCATATCGATGACG
Ms-Cxcl9&Cxcl10sh2	CXCL9:CATCATCTTCCTGGAGCAGTG CXCL10:GCCCACGTGTTGAGATCATTG
