# Supplementary material for: SIN3B Loss Heats up Cold Tumor Microenvironment to Boost Immunotherapy in Pancreatic Cancer
Source: Adv Sci (Weinh). 2024 Sep 24;11(43):2402244. doi: 10.1002/advs.202402244 (PMC11578377; doi:10.1002/advs.202402244)
Supplement: Supplementary file 3 — Supplemental Table 2 [file ADVS-11-2402244-s003.xlsx]

## Sheet: qPCR primers
List of RT-PCR primers used
gene	primer
Ms_Sin3B_F	TCAAAAGCCAGAGCATCGACA
Ms_Sin3B_R	TCTATACGGTATCCAAGCGGAA
Ms_Sin3A_F	GCCTGTGGAGTTTAATCATGCC
Ms_Sin3A_R	CCTCTTGCTCAGTCAAAGCTG
Ms_CXCL9_F	TAGGCAGGTTTGATCTCCGT
Ms_CXCL9_R	CGATCCACTACAAATCCCTCA
Ms_CXCL10_F	CCAAGTGCTGCCGTCATTTTC
Ms_CXCL10_R	GGCTCGCAGGGATGATTTCAA
Ms_CXCL11_F	GGCTTCCTTATGTTCAAACAGGG
Ms_CXCL11_R	GCCGTTACTCGGGTAAATTACA
Ms_CCL4_F	TTCCTGCTGTTTCTCTTACACCT
Ms_CCL4_R	CTGTCTGCCTCTTTTGGTCAG
M_CCL5_F	GCTGCTTTGCCTACCTCTCC
Ms_CCL5_R	TCGAGTGACAAACACGACTGC
Ms_CCL20_F	GCCTCTCGTACATACAGACGC
Ms_CCL20_R	CCAGTTCTGCTTTGGATCAGC
Ms_Cx3cl1_F	ACGAAATGCGAAATCATGTGC
Ms_Cx3cl1_R	CTGTGTCGTCTCCAGGACAA
Ms_CXCL13_F	GGCCACGGTATTCTGGAAGC
Ms_CXCL13_R	GGGCGTAACTTGAATCCGATCTA
Ms_CXCL16_F	CCTTGTCTCTTGCGTTCTTCC
Ms_CXCL16_R	TCCAAAGTACCCTGCGGTATC
Ms_IFN_γ_F	ACAGCAAGGCGAAAAAGGATG
Ms_IFN_γ_R	TGGTGGACCACTCGGATGA
Ms_IFNβ_F	CAGCTCCAAGAAAGGACGAAC
Ms_IFNβ_R	GGCAGTGTAACTCTTCTGCAT
Ms_TNFa_F	CTGAACTTCGGGGTGATCGG
Ms_TNFa_R	GGCTTGTCACTCGAATTTTGAGA
Ms_TGFβ_F	CTCCCGTGGCTTCTAGTGC
Ms_TGFβ_R	GCCTTAGTTTGGACAGGATCTG
Ms_IL10_F	GCTCTTACTGACTGGCATGAG
Ms_IL10_R	CGCAGCTCTAGGAGCATGTG
Ms_IL2_F	TGAGCAGGATGGAGAATTACAGG
Ms_IL2_R	GTCCAAGTTCATCTTCTAGGCAC
Ms_IL12_F	TGGTTTGCCATCGTTTTGCTG
Ms_IL12_R	ACAGGTGAGGTTCACTGTTTCT
Ms_CD8a_F	CCGTTGACCCGCTTTCTGT
Ms_CD8a_R	TTCGGCGTCCATTTTCTTTGG
Ms_CD45_F	CAGAAACGCCTAAGCCTAGTTG
Ms_CD45_R	ATGCAGGATCAGGTTTAGATGC
Ms_col16a1_F	AGGCCCTATTGGGCTTCAAG
Ms_col16a1_R	GCCAGTGTATCCTCGCTCTC
Ms_MMP19_F	GCTGACATTCGCCTCTCTTTC
Ms_MMP19_R	CACTCCTTGATAGGTCCCCTC
Ms_Col1a1_F	GCTCCTCTTAGGGGCCACT
Ms_Col1a1_R	CCACGTCTCACCATTGGGG
Ms_Col3a1_F	CTGTAACATGGAAACTGGGGAAA
Ms_Col3a1_R	CCATAGCTGAACTGAAAACCACC
Ms_Col5a1_F	CTTCGCCGCTACTCCTGTTC
Ms_Col5a1_R	CCCTGAGGGCAAATTGTGAAAA
Ms_Col6a1_F	CTGCTGCTACAAGCCTGCT
Ms_Col6a1_R	CCCCATAAGGTTTCAGCCTCA
Human_Sin3B F	AGAACGAGCACGACAAGACC
Human_Sin3B R	AGTCCCGTACTTCCCCACTG
Human_CXCL9 F	CCAGTAGTGAGAAAGGGTCGC
Human_CXCL9 R	AGGGCTTGGGGCAAATTGTT
Human_CXCL10 F	GTGGCATTCAAGGAGTACCTC
Human_CXCL10 R	TGATGGCCTTCGATTCTGGATT
Human_Gapdh_F	CTGGGCTACACTGAGCACC
Human_Gapdh_R	AAGTGGTCGTTGAGGGCAATG
