# Supplementary material for: SIN3B Loss Heats up Cold Tumor Microenvironment to Boost Immunotherapy in Pancreatic Cancer
Source: Adv Sci (Weinh). 2024 Sep 24;11(43):2402244. doi: 10.1002/advs.202402244 (PMC11578377; doi:10.1002/advs.202402244)
Supplement: Supplementary file 4 — Supplemental Table 3 [file ADVS-11-2402244-s001.xlsx]

## Sheet: Dwonregulated by Sin3BLoss
Genes dwonregulated by Sin3B loss				sample	sample	sample	sample	sample	sample	Fold Change	p value
Gene_ID	Gene_name	Description	length	Sin3Bsg1_1	Sin3Bsg1_2	Sin3Bsg1 mean	sgCtrL_1	sgCtrL_2	sgCtrL	log2((Sin3Bsg1+0.0001)/(sgCtrL+0.0001))	pvalue<0.05
ENSMUSG00000050605	Zfp61	zinc finger protein 61 [Source:MGI Symbol;Acc:MGI:99663]	2480	3.48	3.82	3.65	5.82	5.37	5.595	-0.61624	0.0203811
ENSMUSG00000046572	Zfp518b	zinc finger protein 518B [Source:MGI Symbol;Acc:MGI:2140750]	6816	2.25	2.32	2.285	3.87	3.41	3.64	-0.671742	0.0282368
ENSMUSG00000017667	Zfp334	zinc finger protein 334 [Source:MGI Symbol;Acc:MGI:2388656]	8205	1.58	1.87	1.725	2.88	2.64	2.76	-0.678069	0.0315147
ENSMUSG00000047342	Zfp286	zinc finger protein 286 [Source:MGI Symbol;Acc:MGI:2384758]	3051	1.58	1.58	1.58	2.41	2.71	2.56	-0.696216	0.0226353
ENSMUSG00000033906	Zdhhc15	zinc finger, DHHC domain containing 15 [Source:MGI Symbol;Acc:MGI:1915336]	5509	1.62	1.51	1.565	2.54	2.62	2.58	-0.721205	0.0044593
ENSMUSG00000055538	Zcchc24	zinc finger, CCHC domain containing 24 [Source:MGI Symbol;Acc:MGI:1919168]	4556	31.97	29.59	30.78	46.14	46.85	46.495	-0.595082	0.00618651
ENSMUSG00000069114	Zbtb10	zinc finger and BTB domain containing 10 [Source:MGI Symbol;Acc:MGI:2139883]	7414	0.29	0.33	0.31	0.83	0.97	0.9	-1.53763	0.0148864
ENSMUSG00000036459	Wtip	WT1-interacting protein [Source:MGI Symbol;Acc:MGI:2141920]	1962	19.81	17.11	18.46	29.92	26.93	28.425	-0.622758	0.0385156
ENSMUSG00000022996	Wnt10b	wingless-type MMTV integration site family, member 10B [Source:MGI Symbol;Acc:MGI:108061]	2226	1.94	1.97	1.955	3.32	2.91	3.115	-0.672061	0.0299932
ENSMUSG00000043897	Vmn2r2	vomeronasal 2, receptor 2 [Source:MGI Symbol;Acc:MGI:3757666]	5266	2.86	3.17	3.015	5.57	5.04	5.305	-0.815193	0.0175021
ENSMUSG00000021614	Vcan	versican [Source:MGI Symbol;Acc:MGI:102889]	12427	34.97	37.78	36.375	68.33	62.29	65.31	-0.844356	0.0129936
ENSMUSG00000032020	Ubash3b	ubiquitin associated and SH3 domain containing, B [Source:MGI Symbol;Acc:MGI:1920078]	6354	0.88	1.03	0.955	2.64	2.16	2.4	-1.32945	0.0289704
ENSMUSG00000029409	U90926	cDNA sequence U90926 [Source:MGI Symbol;Acc:MGI:1930915]	524	3.8	3.4	3.6	7.19	6.17	6.68	-0.891849	0.0302086
ENSMUSG00000027298	Tyro3	TYRO3 protein tyrosine kinase 3 [Source:MGI Symbol;Acc:MGI:104294]	3989	4.81	5.15	4.98	8.21	9.69	8.95	-0.845741	0.0346859
ENSMUSG00000035799	Twist1	twist basic helix-loop-helix transcription factor 1 [Source:MGI Symbol;Acc:MGI:98872]	1628	3.6	3.42	3.51	5.51	6.03	5.77	-0.717099	0.0144995
ENSMUSG00000033209	Ttc28	tetratricopeptide repeat domain 28 [Source:MGI Symbol;Acc:MGI:2140873]	10780	2.23	1.96	2.095	3.2	3.17	3.185	-0.604341	0.0151764
ENSMUSG00000038679	Trps1	transcriptional repressor GATA binding 1 [Source:MGI Symbol;Acc:MGI:1927616]	6202	0.38	0.42	0.4	0.65	0.7	0.675	-0.754873	0.0132842
ENSMUSG00000030921	Trim30a	tripartite motif-containing 30A [Source:MGI Symbol;Acc:MGI:98178]	3771	0.16	0.22	0.19	0.59	0.48	0.535	-1.49349	0.0314299
ENSMUSG00000057143	Trim12c	tripartite motif-containing 12C [Source:MGI Symbol;Acc:MGI:4821183]	2484	1.27	1.36	1.315	2.04	2.11	2.075	-0.658045	0.00557968
ENSMUSG00000028965	Tnfrsf9	tumor necrosis factor receptor superfamily, member 9 [Source:MGI Symbol;Acc:MGI:1101059]	2115	3.6	3.71	3.655	6.73	6.55	6.64	-0.86131	0.00124623
ENSMUSG00000028364	Tnc	tenascin C [Source:MGI Symbol;Acc:MGI:101922]	7106	12.7	12.78	12.74	25.55	23.96	24.755	-0.958354	0.00436051
ENSMUSG00000048772	Tmem53	transmembrane protein 53 [Source:MGI Symbol;Acc:MGI:1916027]	923	3.19	1.74	2.465	6.25	6.48	6.365	-1.36857	0.0336494
ENSMUSG00000070720	Tmem200b	transmembrane protein 200B [Source:MGI Symbol;Acc:MGI:3646343]	1370	0.7	0.85	0.775	1.24	1.32	1.28	-0.723868	0.0271808
ENSMUSG00000029287	Tgfbr3	transforming growth factor, beta receptor III [Source:MGI Symbol;Acc:MGI:104637]	6087	5.14	5.2	5.17	12.57	11.54	12.055	-1.22139	0.00556723
ENSMUSG00000039239	Tgfb2	transforming growth factor, beta 2 [Source:MGI Symbol;Acc:MGI:98726]	3485	8.53	8.2	8.365	16.91	19.62	18.265	-1.12664	0.0184853
ENSMUSG00000029553	Tfec	transcription factor EC [Source:MGI Symbol;Acc:MGI:1333760]	1787	22.19	21.58	21.885	33.93	35.36	34.645	-0.662705	0.00369068
ENSMUSG00000030796	Tead2	TEA domain family member 2 [Source:MGI Symbol;Acc:MGI:104904]	2140	30.07	35.22	32.645	62.92	56.93	59.925	-0.876296	0.0203261
ENSMUSG00000056313	Tcim	transcriptional and immune response regulator [Source:MGI Symbol;Acc:MGI:1916318]	1805	10.75	9.7	10.225	18.64	15.79	17.215	-0.751565	0.0441021
ENSMUSG00000000093	Tbx2	T-box 2 [Source:MGI Symbol;Acc:MGI:98494]	3626	1.81	1.43	1.62	3.16	2.79	2.975	-0.876892	0.0362339
ENSMUSG00000038517	Tbkbp1	TBK1 binding protein 1 [Source:MGI Symbol;Acc:MGI:1920424]	3338	2.36	2.38	2.37	4.69	4.06	4.375	-0.884393	0.023828
ENSMUSG00000038486	Sv2a	synaptic vesicle glycoprotein 2 a [Source:MGI Symbol;Acc:MGI:1927139]	4334	2.46	2.42	2.44	3.55	3.97	3.76	-0.623849	0.024601
ENSMUSG00000086596	Susd5	sushi domain containing 5 [Source:MGI Symbol;Acc:MGI:2685972]	4083	0.87	0.89	0.88	2.26	2.34	2.3	-1.38605	0.000842022
ENSMUSG00000024349	Sting1	stimulator of interferon response cGAMP interactor 1 [Source:MGI Symbol;Acc:MGI:1919762]	2299	23.37	20.67	22.02	45.68	48.19	46.935	-1.09185	0.00542867
ENSMUSG00000026104	Stat1	signal transducer and activator of transcription 1 [Source:MGI Symbol;Acc:MGI:103063]	3998	5.63	5.21	5.42	8.54	8.7	8.62	-0.669394	0.00489546
ENSMUSG00000033705	Stard9	START domain containing 9 [Source:MGI Symbol;Acc:MGI:3045258]	15004	4.08	3.27	3.675	6.08	6.85	6.465	-0.814904	0.0378509
ENSMUSG00000110170	St6galnac2	ST6 (alpha-N-acetyl-neuraminyl-2,3-beta-galactosyl-1,3)-N-acetylgalactosaminide alpha-2,6-sialyltransferase 2 [Source:MGI Symbol;Acc:MGI:107553]	1683	0.76	0.72	0.74	1.54	1.39	1.465	-0.985294	0.0112692
ENSMUSG00000047904	Sstr2	somatostatin receptor 2 [Source:MGI Symbol;Acc:MGI:98328]	2143	3.37	3.48	3.425	6.92	7.37	7.145	-1.06083	0.00385449
ENSMUSG00000035279	Ssc5d	scavenger receptor cysteine rich family, 5 domains [Source:MGI Symbol;Acc:MGI:3606211]	4348	0.85	1	0.925	2.97	3.49	3.23	-1.804	0.0135036
ENSMUSG00000054215	Sprr2k	small proline-rich protein 2K [Source:MGI Symbol;Acc:MGI:1330344]	637	3.46	3.34	3.4	5.27	5.81	5.54	-0.70435	0.0162973
ENSMUSG00000051457	Spn	sialophorin [Source:MGI Symbol;Acc:MGI:98384]	2161	8.82	7.77	8.295	12.76	12.97	12.865	-0.633137	0.013449
ENSMUSG00000026207	Speg	SPEG complex locus [Source:MGI Symbol;Acc:MGI:109282]	10801	8.86	7.22	8.04	14.35	14.85	14.6	-0.8607	0.016652
ENSMUSG00000073208	Speer4c	spermatogenesis associated glutamate (E)-rich protein 4C [Source:MGI Symbol;Acc:MGI:1914023]	1159	0.39	0.35	0.37	0.73	0.77	0.75	-1.01935	0.00549455
ENSMUSG00000018593	Sparc	secreted acidic cysteine rich glycoprotein [Source:MGI Symbol;Acc:MGI:98373]	1304	165	166.34	165.67	289.59	287.21	288.4	-0.799759	0.000123793
ENSMUSG00000037972	Snn	stannin [Source:MGI Symbol;Acc:MGI:1276549]	847	8.2	7.51	7.855	13.73	12.76	13.245	-0.753764	0.011975
ENSMUSG00000117694	Snhg4	small nucleolar RNA host gene 4 [Source:MGI Symbol;Acc:MGI:4937091]	1515	1.7	2.22	1.96	3.2	3.59	3.395	-0.792555	0.0476567
ENSMUSG00000027273	Snap25	synaptosomal-associated protein 25 [Source:MGI Symbol;Acc:MGI:98331]	2116	6.59	5.35	5.97	9.78	9.08	9.43	-0.659526	0.0398293
ENSMUSG00000042821	Snai1	snail family zinc finger 1 [Source:MGI Symbol;Acc:MGI:98330]	1621	2.89	3.47	3.18	12.38	12.46	12.42	-1.96556	0.00100227
ENSMUSG00000020439	Smtn	smoothelin [Source:MGI Symbol;Acc:MGI:1354727]	3020	26.76	28.93	27.845	45.26	41.62	43.44	-0.641606	0.0179644
ENSMUSG00000017002	Slpi	secretory leukocyte peptidase inhibitor [Source:MGI Symbol;Acc:MGI:109297]	876	12	15.96	13.98	23.54	23.37	23.455	-0.746531	0.0410728
ENSMUSG00000025790	Slco3a1	solute carrier organic anion transporter family, member 3a1 [Source:MGI Symbol;Acc:MGI:1351867]	4589	0.11	0.08	0.095	0.48	0.52	0.5	-2.39581	0.00378875
ENSMUSG00000079020	Slc45a4	solute carrier family 45, member 4 [Source:MGI Symbol;Acc:MGI:2146236]	4664	7.28	7.55	7.415	11.27	11.88	11.575	-0.642493	0.00636722
ENSMUSG00000063873	Slc24a3	solute carrier family 24 (sodium/potassium/calcium exchanger), member 3 [Source:MGI Symbol;Acc:MGI:2137513]	4048	0.12	0.19	0.155	0.61	0.66	0.635	-2.03442	0.00793408
ENSMUSG00000001995	Sipa1l2	signal-induced proliferation-associated 1 like 2 [Source:MGI Symbol;Acc:MGI:2676970]	6365	8.83	8.94	8.885	15.05	14.63	14.84	-0.740047	0.00132624
ENSMUSG00000031622	Sin3b	transcriptional regulator, SIN3B (yeast) [Source:MGI Symbol;Acc:MGI:107158]	4115	29.84	30.68	30.26	111.12	103.66	107.39	-1.82738	0.00235995
ENSMUSG00000044461	Shisa2	shisa family member 2 [Source:MGI Symbol;Acc:MGI:2444716]	3119	0.77	0.76	0.765	2.56	2.37	2.465	-1.68804	0.00311685
ENSMUSG00000031548	Sfrp1	secreted frizzled-related protein 1 [Source:MGI Symbol;Acc:MGI:892014]	4372	1	0.82	0.91	5.56	5.81	5.685	-2.64321	0.00103892
ENSMUSG00000024548	Setbp1	SET binding protein 1 [Source:MGI Symbol;Acc:MGI:1933199]	9953	2.77	2.74	2.755	4.45	4.28	4.365	-0.663927	0.00286179
ENSMUSG00000034684	Sema3f	sema domain, immunoglobulin domain (Ig), short basic domain, secreted, (semaphorin) 3F [Source:MGI Symbol;Acc:MGI:1096347]	2383	23.71	22.26	22.985	39.9	36.68	38.29	-0.736275	0.0130498
ENSMUSG00000040254	Sema3d	sema domain, immunoglobulin domain (Ig), short basic domain, secreted, (semaphorin) 3D [Source:MGI Symbol;Acc:MGI:1860118]	6307	3.45	3.42	3.435	6.2	7	6.6	-0.942154	0.0156211
ENSMUSG00000000085	Scmh1	sex comb on midleg homolog 1 [Source:MGI Symbol;Acc:MGI:1352762]	2584	3.51	3.75	3.63	6.27	5.9	6.085	-0.745286	0.00797149
ENSMUSG00000012017	Scarf2	scavenger receptor class F, member 2 [Source:MGI Symbol;Acc:MGI:1858430]	3308	80.35	78.78	79.565	124.18	126.12	125.15	-0.653452	0.0007485
ENSMUSG00000031665	Sall1	spalt like transcription factor 1 [Source:MGI Symbol;Acc:MGI:1889585]	5265	0.09	0.13	0.11	0.76	0.94	0.85	-2.94985	0.01517
ENSMUSG00000032417	Rwdd2a	RWD domain containing 2A [Source:MGI Symbol;Acc:MGI:1916769]	1355	0.93	1.05	0.99	1.87	1.65	1.76	-0.830069	0.0254726
ENSMUSG00000079137	Rpl27-ps1	ribosomal protein L27, pseudogene 1 [Source:MGI Symbol;Acc:MGI:3645348]	408	0	0	0	0.66	0.52	0.59	-15.8485	0.013786
ENSMUSG00000043419	Rnf227	ring finger protein 227 [Source:MGI Symbol;Acc:MGI:1915359]	2081	3.2	2.42	2.81	4.99	4.95	4.97	-0.822673	0.0311661
ENSMUSG00000047747	Rnf150	ring finger protein 150 [Source:MGI Symbol;Acc:MGI:2443860]	9682	2.99	3.02	3.005	5.93	5.78	5.855	-0.962302	0.000719444
ENSMUSG00000019775	Rgs17	regulator of G-protein signaling 17 [Source:MGI Symbol;Acc:MGI:1927469]	8191	2.72	2.45	2.585	4.08	3.93	4.005	-0.631636	0.0116222
ENSMUSG00000029101	Rgs12	regulator of G-protein signaling 12 [Source:MGI Symbol;Acc:MGI:1918979]	4713	3.65	3.29	3.47	5.78	6.58	6.18	-0.832669	0.0252114
ENSMUSG00000030222	Rerg	RAS-like, estrogen-regulated, growth-inhibitor [Source:MGI Symbol;Acc:MGI:2665139]	2075	0.21	0.33	0.27	0.56	0.59	0.575	-1.09057	0.0387441
ENSMUSG00000005973	Rcn1	reticulocalbin 1 [Source:MGI Symbol;Acc:MGI:104559]	2720	22.8	21.19	21.995	43.34	39.61	41.475	-0.915066	0.0106995
ENSMUSG00000039601	Rcan2	regulator of calcineurin 2 [Source:MGI Symbol;Acc:MGI:1858219]	2914	7.31	6.39	6.85	13.08	13.89	13.485	-0.977179	0.00842475
ENSMUSG00000027339	Rassf2	Ras association (RalGDS/AF-6) domain family member 2 [Source:MGI Symbol;Acc:MGI:2442060]	8233	1.8	2.09	1.945	7.11	6.01	6.56	-1.75392	0.0148527
ENSMUSG00000029641	Rasl11a	RAS-like, family 11, member A [Source:MGI Symbol;Acc:MGI:1916145]	1126	78.39	75.31	76.85	120.19	122.68	121.435	-0.660067	0.00196701
ENSMUSG00000041046	Ramp3	receptor (calcitonin) activity modifying protein 3 [Source:MGI Symbol;Acc:MGI:1860292]	1233	1.85	2.4	2.125	8.09	7.11	7.6	-1.83853	0.0103692
ENSMUSG00000025170	Rab40b	Rab40B, member RAS oncogene family [Source:MGI Symbol;Acc:MGI:2183451]	1861	0.59	0.59	0.59	1.05	0.99	1.02	-0.789772	0.00483224
ENSMUSG00000024084	Qpct	glutaminyl-peptide cyclotransferase (glutaminyl cyclase) [Source:MGI Symbol;Acc:MGI:1917786]	2059	1.39	1.46	1.425	2.41	2.36	2.385	-0.743023	0.00200135
ENSMUSG00000043587	Pxylp1	2-phosphoxylose phosphatase 1 [Source:MGI Symbol;Acc:MGI:2442444]	2908	17.33	18.72	18.025	28.44	28	28.22	-0.646718	0.00507402
ENSMUSG00000020674	Pxdn	peroxidasin [Source:MGI Symbol;Acc:MGI:1916925]	6614	15.15	15.26	15.205	35.17	36.17	35.67	-1.23016	0.000603596
ENSMUSG00000042515	Pwwp3b	PWWP domain containing 3B [Source:MGI Symbol;Acc:MGI:2445062]	4523	4.39	4.67	4.53	11.66	10.1	10.88	-1.26409	0.0152198
ENSMUSG00000026204	Ptprn	protein tyrosine phosphatase, receptor type, N [Source:MGI Symbol;Acc:MGI:102765]	3554	4.19	3.83	4.01	17.23	17.52	17.375	-2.11534	0.000298959
ENSMUSG00000059895	Ptp4a3	protein tyrosine phosphatase 4a3 [Source:MGI Symbol;Acc:MGI:1277098]	3260	1.65	1.41	1.53	2.98	3.68	3.33	-1.12199	0.0397507
ENSMUSG00000023972	Ptk7	PTK7 protein tyrosine kinase 7 [Source:MGI Symbol;Acc:MGI:1918711]	4235	16.49	15.25	15.87	28.54	26.85	27.695	-0.803323	0.00776403
ENSMUSG00000028036	Ptgfr	prostaglandin F receptor [Source:MGI Symbol;Acc:MGI:97796]	1535	0.82	0.55	0.685	2.72	2.53	2.625	-1.93813	0.00716271
ENSMUSG00000036030	Prtg	protogenin [Source:MGI Symbol;Acc:MGI:2444710]	9148	1.09	1.49	1.29	2.87	2.49	2.68	-1.05486	0.0372031
ENSMUSG00000027978	Prss12	protease, serine 12 neurotrypsin (motopsin) [Source:MGI Symbol;Acc:MGI:1100881]	2602	1.18	1.25	1.215	2.37	2.41	2.39	-0.976048	0.00117493
ENSMUSG00000002997	Prkar2b	protein kinase, cAMP dependent regulatory, type II beta [Source:MGI Symbol;Acc:MGI:97760]	1657	19.43	22.42	20.925	35.84	35.82	35.83	-0.77594	0.00991159
ENSMUSG00000046442	Ppm1e	protein phosphatase 1E (PP2C domain containing) [Source:MGI Symbol;Acc:MGI:2444096]	6344	0.25	0.17	0.21	0.52	0.52	0.52	-1.30808	0.0162447
ENSMUSG00000024538	Ppic	peptidylprolyl isomerase C [Source:MGI Symbol;Acc:MGI:97751]	1403	16.74	16.21	16.475	31.06	28.55	29.805	-0.855276	0.00913252
ENSMUSG00000040596	Pogk	pogo transposable element with KRAB domain [Source:MGI Symbol;Acc:MGI:1918842]	7034	0.79	0.96	0.875	1.47	1.43	1.45	-0.728691	0.022294
ENSMUSG00000033152	Podxl2	podocalyxin-like 2 [Source:MGI Symbol;Acc:MGI:2442488]	2065	0.19	0.31	0.25	0.68	0.71	0.695	-1.47505	0.0187735
ENSMUSG00000012889	Podnl1	podocan-like 1 [Source:MGI Symbol;Acc:MGI:2685352]	2090	1.93	1.35	1.64	4.95	4.69	4.82	-1.55533	0.00984055
ENSMUSG00000025091	Pnliprp2	pancreatic lipase-related protein 2 [Source:MGI Symbol;Acc:MGI:1336202]	1572	0.66	0.89	0.775	1.68	1.87	1.775	-1.19554	0.0215339
ENSMUSG00000018217	Pmp22	peripheral myelin protein 22 [Source:MGI Symbol;Acc:MGI:97631]	1822	10.82	10.7	10.76	22.11	23.99	23.05	-1.09909	0.00582253
ENSMUSG00000030123	Plxnd1	plexin D1 [Source:MGI Symbol;Acc:MGI:2154244]	6907	2.03	2.98	2.505	5.56	5.52	5.54	-1.14507	0.0236702
ENSMUSG00000028517	Plpp3	phospholipid phosphatase 3 [Source:MGI Symbol;Acc:MGI:1915166]	3159	17	15.66	16.33	26.9	24.7	25.8	-0.659846	0.0179999
ENSMUSG00000039943	Plcb4	phospholipase C, beta 4 [Source:MGI Symbol;Acc:MGI:107464]	5217	4.59	4.22	4.405	12.05	11.03	11.54	-1.38943	0.00573182
ENSMUSG00000074863	Platr25	pluripotency associated transcript 25 [Source:MGI Symbol;Acc:MGI:3645613]	2859	8.67	8.93	8.8	14.67	16.04	15.355	-0.803132	0.0111252
ENSMUSG00000061082	Plac1	placental specific protein 1 [Source:MGI Symbol;Acc:MGI:1926287]	1041	1.56	1.44	1.5	2.34	2.78	2.56	-0.771177	0.0432964
ENSMUSG00000023913	Pla2g7	phospholipase A2, group VII (platelet-activating factor acetylhydrolase, plasma) [Source:MGI Symbol;Acc:MGI:1351327]	2097	141.43	152.25	146.84	228.35	241.53	234.94	-0.678047	0.00923656
ENSMUSG00000041482	Piezo2	piezo-type mechanosensitive ion channel component 2 [Source:MGI Symbol;Acc:MGI:1918781]	10724	0.44	0.36	0.4	1.41	1.09	1.25	-1.64383	0.0356463
ENSMUSG00000039987	Phtf2	putative homeodomain transcription factor 2 [Source:MGI Symbol;Acc:MGI:1916020]	4840	2.98	3.32	3.15	5.07	5.73	5.4	-0.777606	0.0261565
ENSMUSG00000045573	Penk	preproenkephalin [Source:MGI Symbol;Acc:MGI:104629]	1449	12	12.59	12.295	21.38	22.14	21.76	-0.823606	0.0025733
ENSMUSG00000021846	Peli2	pellino 2 [Source:MGI Symbol;Acc:MGI:1891445]	5900	13.58	16.35	14.965	23.25	26.09	24.67	-0.721165	0.0393268
ENSMUSG00000024620	Pdgfrb	platelet derived growth factor receptor, beta polypeptide [Source:MGI Symbol;Acc:MGI:97531]	5423	1.44	1.83	1.635	3.73	3.49	3.61	-1.1427	0.0131751
ENSMUSG00000029231	Pdgfra	platelet derived growth factor receptor, alpha polypeptide [Source:MGI Symbol;Acc:MGI:97530]	6834	5.37	5.76	5.565	20.14	19.2	19.67	-1.82154	0.00129892
ENSMUSG00000032006	Pdgfd	platelet-derived growth factor, D polypeptide [Source:MGI Symbol;Acc:MGI:1919035]	1795	1.97	2.41	2.19	3.78	4.05	3.915	-0.838079	0.0216653
ENSMUSG00000025856	Pdgfa	platelet derived growth factor, alpha [Source:MGI Symbol;Acc:MGI:97527]	1543	10.17	9.38	9.775	15.63	13.8	14.715	-0.590118	0.0383735
ENSMUSG00000025584	Pde8a	phosphodiesterase 8A [Source:MGI Symbol;Acc:MGI:1277116]	3802	1.08	1.12	1.1	1.65	1.9	1.775	-0.690311	0.0334184
ENSMUSG00000019990	Pde7b	phosphodiesterase 7B [Source:MGI Symbol;Acc:MGI:1352752]	1697	1.5	1.56	1.53	4.62	4.91	4.765	-1.63894	0.00208847
ENSMUSG00000064330	Pde6h	phosphodiesterase 6H, cGMP-specific, cone, gamma [Source:MGI Symbol;Acc:MGI:1925850]	5940	0	0	0	1.02	1.39	1.205	-16.8787	0.0227686
ENSMUSG00000023868	Pde10a	phosphodiesterase 10A [Source:MGI Symbol;Acc:MGI:1345143]	3611	0.33	0.52	0.425	2.34	1.82	2.08	-2.29102	0.0268535
ENSMUSG00000044254	Pcsk9	proprotein convertase subtilisin/kexin type 9 [Source:MGI Symbol;Acc:MGI:2140260]	3521	33.06	34.18	33.62	52.05	50.51	51.28	-0.609076	0.002894
ENSMUSG00000024713	Pcsk5	proprotein convertase subtilisin/kexin type 5 [Source:MGI Symbol;Acc:MGI:97515]	7188	1.08	1.16	1.12	2.28	2.23	2.255	-1.00962	0.00172272
ENSMUSG00000035566	Pcdh17	protocadherin 17 [Source:MGI Symbol;Acc:MGI:2684924]	11451	7.83	7.75	7.79	12.65	12.41	12.53	-0.68569	0.000711377
ENSMUSG00000001120	Pcbp3	poly(rC) binding protein 3 [Source:MGI Symbol;Acc:MGI:1890470]	2013	5.86	4.71	5.285	10.43	11.1	10.765	-1.02637	0.0144283
ENSMUSG00000056214	Pard6g	par-6 family cell polarity regulator gamma [Source:MGI Symbol;Acc:MGI:2135606]	3147	0.69	0.58	0.635	1.26	1.6	1.43	-1.17117	0.0469811
ENSMUSG00000014301	Pam16	presequence translocase-asssociated motor 16 homolog (S. cerevisiae) [Source:MGI Symbol;Acc:MGI:1913699]	596	9.8	7.59	8.695	15.74	15.51	15.625	-0.845598	0.0247501
ENSMUSG00000058056	Palld	palladin, cytoskeletal associated protein [Source:MGI Symbol;Acc:MGI:1919583]	6349	10.38	10.3	10.34	16.65	17.38	17.015	-0.71857	0.00301233
ENSMUSG00000022146	Osmr	oncostatin M receptor [Source:MGI Symbol;Acc:MGI:1330819]	5491	14.31	17.29	15.8	27	26.43	26.715	-0.757725	0.0187743
ENSMUSG00000028359	Orm3	orosomucoid 3 [Source:MGI Symbol;Acc:MGI:97445]	773	5.39	3.61	4.5	11.7	10.55	11.125	-1.30581	0.0246386
ENSMUSG00000027848	Olfml3	olfactomedin-like 3 [Source:MGI Symbol;Acc:MGI:1914877]	5465	1.8	2.13	1.965	3.61	3.83	3.72	-0.92077	0.0125283
ENSMUSG00000038463	Olfml2b	olfactomedin-like 2B [Source:MGI Symbol;Acc:MGI:2443310]	3095	1.28	1.33	1.305	2.83	3.07	2.95	-1.17666	0.0055066
ENSMUSG00000021913	Ogdhl	oxoglutarate dehydrogenase-like [Source:MGI Symbol;Acc:MGI:3616088]	3449	7.79	7.55	7.67	13.24	11.72	12.48	-0.702319	0.0246457
ENSMUSG00000020844	Nxn	nucleoredoxin [Source:MGI Symbol;Acc:MGI:109331]	2755	13.23	13.1	13.165	24.04	24.23	24.135	-0.874419	0.000110086
ENSMUSG00000095789	Nupr1l	nuclear protein transcriptional regulator 1 like [Source:MGI Symbol;Acc:MGI:1923099]	831	0.24	0.3	0.27	0.54	0.52	0.53	-0.973007	0.0144725
ENSMUSG00000020032	Nuak1	NUAK family, SNF1-like kinase, 1 [Source:MGI Symbol;Acc:MGI:1925226]	5558	1.18	1.2	1.19	1.74	2.06	1.9	-0.675033	0.0473874
ENSMUSG00000059857	Ntng1	netrin G1 [Source:MGI Symbol;Acc:MGI:1934028]	1620	4.28	3.37	3.825	7.08	6.83	6.955	-0.862589	0.0219801
ENSMUSG00000020902	Ntn1	netrin 1 [Source:MGI Symbol;Acc:MGI:105088]	5738	0.3	0.37	0.335	1.31	1.06	1.185	-1.82262	0.0225364
ENSMUSG00000071547	Nt5dc2	5'-nucleotidase domain containing 2 [Source:MGI Symbol;Acc:MGI:1917271]	1848	73.45	73.09	73.27	115.27	120.46	117.865	-0.685841	0.00338515
ENSMUSG00000020598	Nrcam	neuronal cell adhesion molecule [Source:MGI Symbol;Acc:MGI:104750]	4469	1.25	1.18	1.215	2.46	2.28	2.37	-0.963925	0.00691767
ENSMUSG00000023034	Nr4a1	nuclear receptor subfamily 4, group A, member 1 [Source:MGI Symbol;Acc:MGI:1352454]	2477	13.92	14.13	14.025	21.21	24.09	22.65	-0.69151	0.0268972
ENSMUSG00000003849	Nqo1	NAD(P)H dehydrogenase, quinone 1 [Source:MGI Symbol;Acc:MGI:103187]	1553	0.33	0.31	0.32	0.54	0.47	0.505	-0.658195	0.0366021
ENSMUSG00000059493	Nhs	NHS actin remodeling regulator [Source:MGI Symbol;Acc:MGI:2684894]	8805	0.46	0.47	0.465	1.04	1.2	1.12	-1.26818	0.0146476
ENSMUSG00000040138	Ndp	Norrie disease (pseudoglioma) (human) [Source:MGI Symbol;Acc:MGI:102570]	1939	3.11	3.48	3.295	5.4	4.88	5.14	-0.641488	0.0286345
ENSMUSG00000018417	Myo1b	myosin IB [Source:MGI Symbol;Acc:MGI:107752]	4767	0.4	0.45	0.425	0.95	0.83	0.89	-1.06632	0.0189852
ENSMUSG00000020900	Myh10	myosin, heavy polypeptide 10, non-muscle [Source:MGI Symbol;Acc:MGI:1930780]	7759	15.47	16.27	15.87	27.55	26.55	27.05	-0.769326	0.00326415
ENSMUSG00000037169	Mycn	v-myc avian myelocytomatosis viral related oncogene, neuroblastoma derived [Source:MGI Symbol;Acc:MGI:97357]	2522	6.66	6.1	6.38	10.22	10.11	10.165	-0.671981	0.00563563
ENSMUSG00000020814	Mxra7	matrix-remodelling associated 7 [Source:MGI Symbol;Acc:MGI:1914872]	2063	0.29	0.33	0.31	1.13	1.35	1.24	-1.99997	0.0141466
ENSMUSG00000031760	Mt3	metallothionein 3 [Source:MGI Symbol;Acc:MGI:97173]	477	2.21	2.61	2.41	4.3	4.02	4.16	-0.787548	0.0189109
ENSMUSG00000051236	Msrb3	methionine sulfoxide reductase B3 [Source:MGI Symbol;Acc:MGI:2443538]	3843	0.47	0.74	0.605	1.54	1.36	1.45	-1.26103	0.0349472
ENSMUSG00000028402	Mpdz	multiple PDZ domain crumbs cell polarity complex component [Source:MGI Symbol;Acc:MGI:1343489]	6295	5.12	4.94	5.03	9.97	9.32	9.645	-0.939221	0.00529726
ENSMUSG00000043613	Mmp3	matrix metallopeptidase 3 [Source:MGI Symbol;Acc:MGI:97010]	1801	2.55	2.74	2.645	8.55	9.41	8.98	-1.76344	0.00479741
ENSMUSG00000025355	Mmp19	matrix metallopeptidase 19 [Source:MGI Symbol;Acc:MGI:1927899]	3402	7.11	8.12	7.615	16.38	15.11	15.745	-1.04798	0.00981252
ENSMUSG00000050578	Mmp13	matrix metallopeptidase 13 [Source:MGI Symbol;Acc:MGI:1340026]	2673	28.81	28.93	28.87	54.63	54.56	54.595	-0.919197	7.29091e-06
ENSMUSG00000027820	Mme	membrane metallo endopeptidase [Source:MGI Symbol;Acc:MGI:97004]	3345	4.36	4.92	4.64	11.57	11.96	11.765	-1.3423	0.00228552
ENSMUSG00000070056	Mfhas1	malignant fibrous histiocytoma amplified sequence 1 [Source:MGI Symbol;Acc:MGI:1098644]	6408	3.46	3.29	3.375	5.23	5.42	5.325	-0.657892	0.0042463
ENSMUSG00000031647	Mfap3l	microfibrillar-associated protein 3-like [Source:MGI Symbol;Acc:MGI:1918556]	6335	7.47	8.66	8.065	15.15	14.54	14.845	-0.88023	0.00958555
ENSMUSG00000051855	Mest	mesoderm specific transcript [Source:MGI Symbol;Acc:MGI:96968]	2665	2.14	2.06	2.1	3.43	3.95	3.69	-0.813229	0.0262974
ENSMUSG00000036466	Megf11	multiple EGF-like-domains 11 [Source:MGI Symbol;Acc:MGI:1920951]	6018	0.48	0.5	0.49	1.47	1.13	1.3	-1.40764	0.0414705
ENSMUSG00000027994	Mcub	mitochondrial calcium uniporter dominant negative beta subunit [Source:MGI Symbol;Acc:MGI:1914065]	1318	26.28	29.31	27.795	42.15	42.27	42.21	-0.602759	0.0108828
ENSMUSG00000020646	Mboat2	membrane bound O-acyltransferase domain containing 2 [Source:MGI Symbol;Acc:MGI:1914466]	2351	10.7	9.34	10.02	15.68	14.51	15.095	-0.591188	0.0298491
ENSMUSG00000036109	Mbnl3	muscleblind like splicing factor 3 [Source:MGI Symbol;Acc:MGI:2444912]	2243	1.77	1.55	1.66	3.38	3.54	3.46	-1.05958	0.00566143
ENSMUSG00000026620	Mark1	MAP/microtubule affinity regulating kinase 1 [Source:MGI Symbol;Acc:MGI:2664902]	4221	9.7	8.7	9.2	20.21	20.76	20.485	-1.15486	0.00254714
ENSMUSG00000024235	Map3k8	mitogen-activated protein kinase kinase kinase 8 [Source:MGI Symbol;Acc:MGI:1346878]	2569	1.7	1.69	1.695	3.83	3.12	3.475	-1.03572	0.0375566
ENSMUSG00000037306	Man1c1	mannosidase, alpha, class 1C, member 1 [Source:MGI Symbol;Acc:MGI:2446214]	4715	0.28	0.36	0.32	1.26	1.03	1.145	-1.83917	0.0210947
ENSMUSG00000033207	Mamdc2	MAM domain containing 2 [Source:MGI Symbol;Acc:MGI:1918988]	3414	1.11	1.08	1.095	2.89	2.49	2.69	-1.29667	0.0154462
ENSMUSG00000075520	Malrd1	MAM and LDL receptor class A domain containing 1 [Source:MGI Symbol;Acc:MGI:1928271]	6738	2.76	2.69	2.725	6.57	6.41	6.49	-1.25196	0.000537477
ENSMUSG00000031227	Magee1	MAGE family member E1 [Source:MGI Symbol;Acc:MGI:2148149]	3550	3.29	3.27	3.28	5.69	5.16	5.425	-0.725926	0.0149429
ENSMUSG00000002020	Ltbp2	latent transforming growth factor beta binding protein 2 [Source:MGI Symbol;Acc:MGI:99502]	6769	15.98	18.44	17.21	32.99	32.03	32.51	-0.917636	0.00736497
ENSMUSG00000018819	Lsp1	lymphocyte specific 1 [Source:MGI Symbol;Acc:MGI:96832]	1695	2.23	2.47	2.35	9.49	7.66	8.575	-1.86747	0.0212781
ENSMUSG00000030600	Lrfn1	leucine rich repeat and fibronectin type III domain containing 1 [Source:MGI Symbol;Acc:MGI:2136810]	3060	1.35	1.08	1.215	2.54	2.4	2.47	-1.02355	0.0143667
ENSMUSG00000025185	Loxl4	lysyl oxidase-like 4 [Source:MGI Symbol;Acc:MGI:1914823]	2617	48.7	48.5	48.6	80.42	79.18	79.8	-0.715432	0.000404915
ENSMUSG00000037736	Limch1	LIM and calponin homology domains 1 [Source:MGI Symbol;Acc:MGI:1924819]	7498	1.53	1.31	1.42	5.33	4.67	5	-1.81603	0.0093094
ENSMUSG00000029570	Lfng	LFNG O-fucosylpeptide 3-beta-N-acetylglucosaminyltransferase [Source:MGI Symbol;Acc:MGI:1095413]	2305	4.54	4.37	4.455	9.2	10.1	9.65	-1.1151	0.00768161
ENSMUSG00000048058	Ldlrad3	low density lipoprotein receptor class A domain containing 3 [Source:MGI Symbol;Acc:MGI:2138856]	3833	4.06	3.83	3.945	6.12	6.33	6.225	-0.658047	0.00463251
ENSMUSG00000032258	Lca5	Leber congenital amaurosis 5 (human) [Source:MGI Symbol;Acc:MGI:1923032]	4160	3.17	3.35	3.26	5.81	6.97	6.39	-0.970942	0.0334118
ENSMUSG00000047344	Lancl3	LanC lantibiotic synthetase component C-like 3 (bacterial) [Source:MGI Symbol;Acc:MGI:2443335]	3991	2.22	2.11	2.165	3.48	3.27	3.375	-0.640518	0.00946038
ENSMUSG00000024421	Lama3	laminin, alpha 3 [Source:MGI Symbol;Acc:MGI:99909]	10548	0.21	0.24	0.225	0.87	1.06	0.965	-2.10055	0.0164756
ENSMUSG00000018334	Ksr1	kinase suppressor of ras 1 [Source:MGI Symbol;Acc:MGI:105051]	5495	8.47	10	9.235	14.04	13.96	14	-0.600242	0.0248847
ENSMUSG00000044041	Krt13	keratin 13 [Source:MGI Symbol;Acc:MGI:101925]	1654	11.48	14.17	12.825	21.34	20.31	20.825	-0.699357	0.0309151
ENSMUSG00000054920	Klhl5	kelch-like 5 [Source:MGI Symbol;Acc:MGI:1919028]	3610	12	12.02	12.01	19.44	19.15	19.295	-0.68399	0.000397812
ENSMUSG00000050382	Kif7	kinesin family member 7 [Source:MGI Symbol;Acc:MGI:1098239]	4524	0.87	0.91	0.89	1.6	1.55	1.575	-0.823468	0.00217732
ENSMUSG00000010830	Kdelr3	KDEL (Lys-Asp-Glu-Leu) endoplasmic reticulum protein retention receptor 3 [Source:MGI Symbol;Acc:MGI:2145953]	1411	7.84	8.6	8.22	13.43	13.36	13.395	-0.704484	0.00539375
ENSMUSG00000033287	Kctd17	potassium channel tetramerisation domain containing 17 [Source:MGI Symbol;Acc:MGI:1920094]	1180	18.98	18.93	18.955	29.83	29.03	29.43	-0.634709	0.00146067
ENSMUSG00000030499	Kctd15	potassium channel tetramerisation domain containing 15 [Source:MGI Symbol;Acc:MGI:2385276]	2409	2.23	1.82	2.025	3.18	3.07	3.125	-0.625932	0.0352733
ENSMUSG00000041695	Kcnj2	potassium inwardly-rectifying channel, subfamily J, member 2 [Source:MGI Symbol;Acc:MGI:104744]	5444	0.22	0.3	0.26	0.83	0.84	0.835	-1.68323	0.00487899
ENSMUSG00000038319	Kcnh2	potassium voltage-gated channel, subfamily H (eag-related), member 2 [Source:MGI Symbol;Acc:MGI:1341722]	4221	2.6	1.52	2.06	6.92	6.93	6.925	-1.74916	0.0120982
ENSMUSG00000031990	Jam3	junction adhesion molecule 3 [Source:MGI Symbol;Acc:MGI:1933825]	1942	0.18	0.19	0.185	0.64	0.9	0.77	-2.05727	0.0460653
ENSMUSG00000032251	Irak1bp1	interleukin-1 receptor-associated kinase 1 binding protein 1 [Source:MGI Symbol;Acc:MGI:1929475]	2158	0.93	1.04	0.985	2.12	2.06	2.09	-1.0853	0.0031991
ENSMUSG00000066607	Insyn1	inhibitory synaptic factor 1 [Source:MGI Symbol;Acc:MGI:2442108]	2139	5.86	5.16	5.51	12.17	10.37	11.27	-1.03236	0.0269743
ENSMUSG00000026102	Inpp1	inositol polyphosphate-1-phosphatase [Source:MGI Symbol;Acc:MGI:104848]	5767	8.25	10.15	9.2	14	13.62	13.81	-0.586007	0.0414392
ENSMUSG00000017057	Il13ra1	interleukin 13 receptor, alpha 1 [Source:MGI Symbol;Acc:MGI:105052]	3712	7.12	7	7.06	12.55	12.06	12.305	-0.801504	0.0023048
ENSMUSG00000054072	Iigp1	interferon inducible GTPase 1 [Source:MGI Symbol;Acc:MGI:1926259]	3121	10.23	12.14	11.185	25.21	27.26	26.235	-1.22993	0.008554
ENSMUSG00000028763	Hspg2	perlecan (heparan sulfate proteoglycan 2) [Source:MGI Symbol;Acc:MGI:96257]	14176	41.09	38.74	39.915	57.45	62.5	59.975	-0.58743	0.0187348
ENSMUSG00000074793	Hspa12b	heat shock protein 12B [Source:MGI Symbol;Acc:MGI:1919880]	3413	0.67	0.56	0.615	1.54	1.41	1.475	-1.26204	0.00966077
ENSMUSG00000101174	Hoxd4	homeobox D4 [Source:MGI Symbol;Acc:MGI:96208]	1494	0.05	0	0.025	1.11	1.33	1.22	-5.60824	0.00879354
ENSMUSG00000056648	Hoxb8	homeobox B8 [Source:MGI Symbol;Acc:MGI:96189]	1141	0.75	0.44	0.595	1.6	1.44	1.52	-1.35309	0.033768
ENSMUSG00000014704	Hoxa2	homeobox A2 [Source:MGI Symbol;Acc:MGI:96174]	1775	2.46	2	2.23	3.28	3.5	3.39	-0.604239	0.0450653
ENSMUSG00000005413	Hmox1	heme oxygenase 1 [Source:MGI Symbol;Acc:MGI:96163]	1569	43.47	44.4	43.935	70.68	65.89	68.285	-0.636198	0.00989015
ENSMUSG00000066456	Hmgn3	high mobility group nucleosomal binding domain 3 [Source:MGI Symbol;Acc:MGI:2138069]	855	5.88	6.36	6.12	14.13	14.19	14.16	-1.21022	0.000903763
ENSMUSG00000039377	Hlx	H2.0-like homeobox [Source:MGI Symbol;Acc:MGI:96109]	2278	35.89	37.94	36.915	60.29	61.2	60.745	-0.718558	0.00220735
ENSMUSG00000039959	Hip1	huntingtin interacting protein 1 [Source:MGI Symbol;Acc:MGI:1099804]	7835	19.29	20.37	19.83	31.77	27.96	29.865	-0.590771	0.0367977
ENSMUSG00000043099	Hic1	hypermethylated in cancer 1 [Source:MGI Symbol;Acc:MGI:1338010]	3248	1.23	1.29	1.26	3.34	3.65	3.495	-1.47186	0.00495273
ENSMUSG00000019853	Hebp2	heme binding protein 2 [Source:MGI Symbol;Acc:MGI:1860084]	2535	1.58	1.52	1.55	2.95	2.88	2.915	-0.911223	0.00113855
ENSMUSG00000030074	Gxylt2	glucoside xylosyltransferase 2 [Source:MGI Symbol;Acc:MGI:2682940]	7658	2.62	2.48	2.55	7.14	6.59	6.865	-1.42876	0.00429698
ENSMUSG00000040562	Gstm2	glutathione S-transferase, mu 2 [Source:MGI Symbol;Acc:MGI:95861]	1064	9.47	8.61	9.04	18.45	18.6	18.525	-1.03508	0.00211106
ENSMUSG00000063239	Grm4	glutamate receptor, metabotropic 4 [Source:MGI Symbol;Acc:MGI:1351341]	4607	1.55	1.12	1.335	4.06	4.38	4.22	-1.6604	0.00851935
ENSMUSG00000018339	Gpx3	glutathione peroxidase 3 [Source:MGI Symbol;Acc:MGI:105102]	1594	7.57	6.98	7.275	16.52	14.66	15.59	-1.0996	0.0134903
ENSMUSG00000040836	Gpr161	G protein-coupled receptor 161 [Source:MGI Symbol;Acc:MGI:2685054]	1827	1.77	2.05	1.91	3.38	2.92	3.15	-0.721776	0.0440587
ENSMUSG00000042804	Gpr153	G protein-coupled receptor 153 [Source:MGI Symbol;Acc:MGI:1916157]	3777	0.57	0.66	0.615	1.39	1.53	1.46	-1.2473	0.00955969
ENSMUSG00000029816	Gpnmb	glycoprotein (transmembrane) nmb [Source:MGI Symbol;Acc:MGI:1934765]	3701	113.72	119.53	116.625	184.53	194.11	189.32	-0.69895	0.00588626
ENSMUSG00000053647	Gper1	G protein-coupled estrogen receptor 1 [Source:MGI Symbol;Acc:MGI:1924104]	2537	2.73	2.84	2.785	6.18	6.67	6.425	-1.20602	0.00472493
ENSMUSG00000034220	Gpc1	glypican 1 [Source:MGI Symbol;Acc:MGI:1194891]	4176	67.76	67.73	67.745	119.63	118.62	119.125	-0.81429	9.66751e-05
ENSMUSG00000060227	Golm2	golgi membrane protein 2 [Source:MGI Symbol;Acc:MGI:2443129]	4215	2.76	3.68	3.22	7.97	7.09	7.53	-1.22559	0.0211243
ENSMUSG00000055497	Gm9974	predicted gene 9974 [Source:MGI Symbol;Acc:MGI:3708610]	693	0.2	0.21	0.205	0.44	0.55	0.495	-1.27176	0.0344056
ENSMUSG00000046747	Gm9812	predicted gene 9812 [Source:MGI Symbol;Acc:MGI:3708566]	968	0.4	0.37	0.385	0.68	0.8	0.74	-0.942649	0.0290357
ENSMUSG00000089975	Gm7420	predicted gene 7420 [Source:MGI Symbol;Acc:MGI:3647909]	842	0.07	0	0.035	0.65	0.73	0.69	-4.30078	0.00652037
ENSMUSG00000113473	Gm7045	predicted gene 7045 [Source:MGI Symbol;Acc:MGI:3779655]	605	0.14	0.06	0.1	1.09	1.31	1.2	-3.58483	0.0111336
ENSMUSG00000117813	Gm5823	predicted gene 5823 [Source:MGI Symbol;Acc:MGI:3647390]	534	0.64	0.83	0.735	2.27	1.93	2.1	-1.51456	0.0197534
ENSMUSG00000118171	Gm50390	predicted gene, 50390 [Source:MGI Symbol;Acc:MGI:6303294]	591	5.08	4.64	4.86	7.8	7.93	7.865	-0.694489	0.00577733
ENSMUSG00000118383	Gm50321	predicted gene, 50321 [Source:MGI Symbol;Acc:MGI:6303181]	2697	4.79	4.36	4.575	6.97	7.24	7.105	-0.635062	0.00991933
ENSMUSG00000118077	Gm50315	predicted gene, 50315 [Source:MGI Symbol;Acc:MGI:6303171]	600	0.52	0.39	0.455	1.18	1.42	1.3	-1.51455	0.0251064
ENSMUSG00000116645	Gm49584	predicted gene, 49584 [Source:MGI Symbol;Acc:MGI:6214984]	670	0.11	0.22	0.165	0.58	0.46	0.52	-1.65599	0.0487564
ENSMUSG00000073555	Gm4951	predicted gene 4951 [Source:MGI Symbol;Acc:MGI:3644953]	2645	7.4	4.64	6.02	12.37	12.37	12.37	-1.03901	0.0441266
ENSMUSG00000111351	Gm48537	predicted gene, 48537 [Source:MGI Symbol;Acc:MGI:6098081]	428	0	0	0	0.84	0.85	0.845	-16.3667	3.50109e-05
ENSMUSG00000114433	Gm48488	predicted gene, 48488 [Source:MGI Symbol;Acc:MGI:6098010]	5324	1.23	1.27	1.25	2.19	2.01	2.1	-0.748457	0.0115611
ENSMUSG00000068606	Gm4841	predicted gene 4841 [Source:MGI Symbol;Acc:MGI:3643814]	2839	2.09	1.85	1.97	3.08	3.59	3.335	-0.759488	0.0400823
ENSMUSG00000113212	Gm47435	predicted gene, 47435 [Source:MGI Symbol;Acc:MGI:6096386]	367	0.38	0.39	0.385	1.26	1.7	1.48	-1.94264	0.0380942
ENSMUSG00000111888	Gm46212	predicted gene, 46212 [Source:MGI Symbol;Acc:MGI:5825849]	1003	0.2	0.13	0.165	0.69	0.73	0.71	-2.10529	0.00542643
ENSMUSG00000110239	Gm45620	predicted gene 45620 [Source:MGI Symbol;Acc:MGI:5791456]	468	0.21	0.22	0.215	1.83	1.38	1.605	-2.90011	0.0252272
ENSMUSG00000106981	Gm45495	predicted gene 45495 [Source:MGI Symbol;Acc:MGI:5791331]	1700	0.69	0.67	0.68	1.2	1.29	1.245	-0.872529	0.00659101
ENSMUSG00000109016	Gm44647	predicted gene 44647 [Source:MGI Symbol;Acc:MGI:5753223]	428	0	0	0	0.84	0.57	0.705	-16.1054	0.0347672
ENSMUSG00000107570	Gm44207	predicted gene, 44207 [Source:MGI Symbol;Acc:MGI:5690599]	1424	0.15	0.19	0.17	0.76	0.57	0.665	-1.96776	0.0363794
ENSMUSG00000107086	Gm43808	predicted gene 43808 [Source:MGI Symbol;Acc:MGI:5663945]	2065	0.33	0.5	0.415	0.94	0.95	0.945	-1.18718	0.0248518
ENSMUSG00000107331	Gm42732	predicted gene 42732 [Source:MGI Symbol;Acc:MGI:5662869]	1197	3.79	4.03	3.91	5.91	6.74	6.325	-0.693895	0.0305406
ENSMUSG00000104728	Gm42462	predicted gene 42462 [Source:MGI Symbol;Acc:MGI:5662599]	1363	0.59	0.61	0.6	1.27	1.1	1.185	-0.981841	0.0207405
ENSMUSG00000103558	Gm38220	predicted gene, 38220 [Source:MGI Symbol;Acc:MGI:5611448]	1447	0.45	0.49	0.47	0.92	0.79	0.855	-0.86325	0.0298142
ENSMUSG00000103574	Gm37116	predicted gene, 37116 [Source:MGI Symbol;Acc:MGI:5610344]	147	0	0	0	9.53	11.2	10.365	-19.9833	0.00642734
ENSMUSG00000106617	Gm36266	predicted gene, 36266 [Source:MGI Symbol;Acc:MGI:5595425]	1749	0.21	0.33	0.27	0.53	0.57	0.55	-1.02645	0.0474207
ENSMUSG00000107814	Gm35876	predicted gene, 35876 [Source:MGI Symbol;Acc:MGI:5595035]	459	0	0	0	0.72	0.48	0.6	-15.8727	0.0377496
ENSMUSG00000117358	Gm31645	predicted gene, 31645 [Source:MGI Symbol;Acc:MGI:5590804]	1389	0.11	0.04	0.075	2.01	1.37	1.69	-4.49381	0.037509
ENSMUSG00000115976	Gm31462	predicted gene, 31462 [Source:MGI Symbol;Acc:MGI:5590621]	544	0.15	0	0.075	0.67	0.51	0.59	-2.97558	0.0424713
ENSMUSG00000109587	Gm31105	predicted gene, 31105 [Source:MGI Symbol;Acc:MGI:5590264]	687	0.32	0.23	0.275	0.56	0.59	0.575	-1.0641	0.0240999
ENSMUSG00000101678	Gm29609	predicted gene 29609 [Source:MGI Symbol;Acc:MGI:5580315]	3223	0.37	0.35	0.36	2.06	1.78	1.92	-2.415	0.00799802
ENSMUSG00000099313	Gm27152	predicted gene 27152 [Source:MGI Symbol;Acc:MGI:5520995]	99	11.24	0	5.62	194.81	185.63	190.22	-5.08095	0.00154152
ENSMUSG00000097090	Gm26724	predicted gene, 26724 [Source:MGI Symbol;Acc:MGI:5477218]	1650	2.21	2.43	2.32	4.07	3.97	4.02	-0.793068	0.00501394
ENSMUSG00000096953	Gm26571	predicted gene, 26571 [Source:MGI Symbol;Acc:MGI:5477065]	666	1.17	0.15	0.66	3.94	3.44	3.69	-2.48306	0.0333883
ENSMUSG00000089235	Gm23119	predicted gene, 23119 [Source:MGI Symbol;Acc:MGI:5452896]	140	0	0	0	11.16	13.27	12.215	-20.2202	0.0073772
ENSMUSG00000087881	Gm22442	predicted gene, 22442 [Source:MGI Symbol;Acc:MGI:5452219]	144	0	0	0	10.12	11.98	11.05	-20.0756	0.00700901
ENSMUSG00000097789	Gm2115	predicted gene 2115 [Source:MGI Symbol;Acc:MGI:3780284]	7055	0.82	0.9	0.86	1.62	1.85	1.735	-1.01252	0.0188184
ENSMUSG00000118197	Gm20762	predicted gene, 20762 [Source:MGI Symbol;Acc:MGI:5434118]	243	0	0	0	3.25	5.15	4.2	-18.68	0.0475431
ENSMUSG00000093467	Gm20659	predicted gene 20659 [Source:MGI Symbol;Acc:MGI:5313106]	604	0.42	0.22	0.32	1.02	1.15	1.085	-1.76152	0.0234551
ENSMUSG00000093637	Gm20636	predicted gene 20636 [Source:MGI Symbol;Acc:MGI:5313083]	707	0.1	0.2	0.15	0.42	0.53	0.475	-1.6629	0.0485314
ENSMUSG00000093553	Gm20633	predicted gene 20633 [Source:MGI Symbol;Acc:MGI:5313080]	2831	0.21	0.25	0.23	0.52	0.56	0.54	-1.23129	0.00822213
ENSMUSG00000106674	Gm20005	predicted gene, 20005 [Source:MGI Symbol;Acc:MGI:5012190]	299	0	0	0	0.78	0.8	0.79	-16.2696	0.000160192
ENSMUSG00000097187	Gm19426	predicted gene, 19426 [Source:MGI Symbol;Acc:MGI:5011611]	726	0.74	0.58	0.66	1.01	1.02	1.015	-0.620934	0.0473874
ENSMUSG00000090936	Gm17705	predicted gene, 17705 [Source:MGI Symbol;Acc:MGI:4937339]	1555	0.33	0.35	0.34	0.61	0.55	0.58	-0.770501	0.0169217
ENSMUSG00000087108	Gm16093	predicted gene 16093 [Source:MGI Symbol;Acc:MGI:3801946]	392	0.32	0.66	0.49	1.75	1.42	1.585	-1.69361	0.0437593
ENSMUSG00000085337	Gm15964	predicted gene 15964 [Source:MGI Symbol;Acc:MGI:3802003]	2745	0.39	0.24	0.315	0.83	0.71	0.77	-1.28948	0.0417867
ENSMUSG00000089820	Gm15775	predicted gene 15775 [Source:MGI Symbol;Acc:MGI:3783216]	538	0.63	0.81	0.72	1.71	1.72	1.715	-1.25213	0.0081072
ENSMUSG00000081404	Gm15694	predicted gene 15694 [Source:MGI Symbol;Acc:MGI:3783135]	283	0	0	0	0.94	0.97	0.955	-16.5432	0.000246613
ENSMUSG00000087626	Gm15050	predicted gene 15050 [Source:MGI Symbol;Acc:MGI:3705180]	552	1.49	0.77	1.13	2.92	3.44	3.18	-1.4927	0.0438603
ENSMUSG00000078868	Gm14412	predicted gene 14412 [Source:MGI Symbol;Acc:MGI:3652251]	1581	2.45	3.35	2.9	5.96	5.49	5.725	-0.98122	0.0308092
ENSMUSG00000083483	Gm14044	predicted gene 14044 [Source:MGI Symbol;Acc:MGI:3650452]	447	0	0	0	0.35	0.52	0.435	-15.4088	0.0361257
ENSMUSG00000086416	Gm14002	predicted gene 14002 [Source:MGI Symbol;Acc:MGI:3650401]	2839	1.34	1.62	1.48	2.95	2.63	2.79	-0.914663	0.0253419
ENSMUSG00000082082	Gm13230	predicted gene 13230 [Source:MGI Symbol;Acc:MGI:3651934]	1575	0.97	1.33	1.15	1.93	1.97	1.95	-0.761835	0.047619
ENSMUSG00000084088	Gm12941	predicted gene 12941 [Source:MGI Symbol;Acc:MGI:3650501]	220	0	0	0	2.29	2.48	2.385	-17.8636	0.00158284
ENSMUSG00000082515	Gm12902	predicted gene 12902 [Source:MGI Symbol;Acc:MGI:3650399]	322	0	0	0	1.23	1.89	1.56	-17.2512	0.0419527
ENSMUSG00000080058	Gm11175	predicted gene 11175 [Source:MGI Symbol;Acc:MGI:3809055]	543	0	0.47	0.235	1.44	1.59	1.515	-2.68853	0.0351911
ENSMUSG00000103486	Gm10657	predicted gene 10657 [Source:MGI Symbol;Acc:MGI:3642259]	1031	0.35	0.29	0.32	0.53	0.51	0.52	-0.700422	0.0240999
ENSMUSG00000071671	Gm10343	predicted gene 10343 [Source:MGI Symbol;Acc:MGI:3642690]	333	0	0	0	1.39	1.19	1.29	-16.977	0.00595562
ENSMUSG00000071343	Gm10327	predicted pseudogene 10327 [Source:MGI Symbol;Acc:MGI:3704356]	1002	0.31	0.2	0.255	0.82	0.67	0.745	-1.54671	0.0341898
ENSMUSG00000094627	Gm10182	predicted pseudogene 10182 [Source:MGI Symbol;Acc:MGI:3704327]	273	100.74	110.02	105.38	168.45	169.32	168.885	-0.68044	0.00534231
ENSMUSG00000058246	Gm10037	predicted gene 10037 [Source:MGI Symbol;Acc:MGI:3645096]	315	0.15	0.17	0.16	1.18	0.88	1.03	-2.68642	0.0285846
ENSMUSG00000034520	Gjc1	gap junction protein, gamma 1 [Source:MGI Symbol;Acc:MGI:95718]	1890	0.92	0.81	0.865	2.18	2.02	2.1	-1.27961	0.00612272
ENSMUSG00000029298	Gbp9	guanylate-binding protein 9 [Source:MGI Symbol;Acc:MGI:3605620]	4381	3.57	3.92	3.745	8.86	8.47	8.665	-1.21023	0.00282402
ENSMUSG00000104713	Gbp6	guanylate binding protein 6 [Source:MGI Symbol;Acc:MGI:2140937]	2604	1.32	1.36	1.34	3.72	3.37	3.545	-1.40355	0.00632065
ENSMUSG00000015619	Gata3	GATA binding protein 3 [Source:MGI Symbol;Acc:MGI:95663]	3215	0.71	0.81	0.76	1.63	1.38	1.505	-0.985683	0.0311389
ENSMUSG00000031451	Gas6	growth arrest specific 6 [Source:MGI Symbol;Acc:MGI:95660]	2548	11.93	11.93	11.93	31.92	29.61	30.765	-1.3667	0.00373931
ENSMUSG00000052957	Gas1	growth arrest specific 1 [Source:MGI Symbol;Acc:MGI:95655]	1155	29.11	24.7	26.905	53.79	47.8	50.795	-0.916812	0.0233887
ENSMUSG00000089704	Galnt2	polypeptide N-acetylgalactosaminyltransferase 2 [Source:MGI Symbol;Acc:MGI:894694]	4113	93.02	90.88	91.95	139.96	140.69	140.325	-0.609851	0.000545727
ENSMUSG00000031340	Gabre	gamma-aminobutyric acid (GABA) A receptor, subunit epsilon [Source:MGI Symbol;Acc:MGI:1330235]	4306	2.72	3.69	3.205	6.15	7.22	6.685	-1.0606	0.0404627
ENSMUSG00000009687	Fxyd5	FXYD domain-containing ion transport regulator 5 [Source:MGI Symbol;Acc:MGI:1201785]	2998	14.61	14.31	14.46	28.24	27.02	27.63	-0.934168	0.00226729
ENSMUSG00000029581	Fscn1	fascin actin-bundling protein 1 [Source:MGI Symbol;Acc:MGI:1352745]	2675	189.33	204.5	196.915	328.71	340.31	334.51	-0.764476	0.00478117
ENSMUSG00000027004	Frzb	frizzled-related protein [Source:MGI Symbol;Acc:MGI:892032]	3149	1.15	1.55	1.35	6.63	6.64	6.635	-2.29713	0.00142991
ENSMUSG00000043488	Frmd8os	FERM domain containing 8, opposite strand [Source:MGI Symbol;Acc:MGI:3704490]	516	0	0.39	0.195	1.23	1.19	1.21	-2.6334	0.0353328
ENSMUSG00000075415	Fnbp1	formin binding protein 1 [Source:MGI Symbol;Acc:MGI:109606]	4726	8.61	8.45	8.53	12.49	14.2	13.345	-0.645681	0.0303659
ENSMUSG00000068699	Flnc	filamin C, gamma [Source:MGI Symbol;Acc:MGI:95557]	9038	11.56	13.05	12.305	23.64	23.54	23.59	-0.93893	0.00434931
ENSMUSG00000075012	Fjx1	four jointed box 1 [Source:MGI Symbol;Acc:MGI:1341907]	3134	3.24	3.16	3.2	6.91	6.28	6.595	-1.0433	0.00863446
ENSMUSG00000031565	Fgfr1	fibroblast growth factor receptor 1 [Source:MGI Symbol;Acc:MGI:95522]	5041	18.35	19.42	18.885	46.27	44.64	45.455	-1.2672	0.0013436
ENSMUSG00000022871	Fetub	fetuin beta [Source:MGI Symbol;Acc:MGI:1890221]	1520	7.15	6.15	6.65	11.53	10.29	10.91	-0.714224	0.0332254
ENSMUSG00000003420	Fcgrt	Fc fragment of IgG receptor and transporter [Source:MGI Symbol;Acc:MGI:103017]	1602	17.53	16.94	17.235	36.78	36.06	36.42	-1.07939	0.000588033
ENSMUSG00000030598	Fbxo17	F-box protein 17 [Source:MGI Symbol;Acc:MGI:1354707]	861	0.87	0.88	0.875	1.63	1.6	1.615	-0.884172	0.000456225
ENSMUSG00000064080	Fbln2	fibulin 2 [Source:MGI Symbol;Acc:MGI:95488]	4786	66.11	66.27	66.19	104.19	102.56	103.375	-0.643202	0.00048465
ENSMUSG00000006369	Fbln1	fibulin 1 [Source:MGI Symbol;Acc:MGI:95487]	3659	49.44	49.2	49.32	96.47	94.9	95.685	-0.95612	0.000293224
ENSMUSG00000046743	Fat4	FAT atypical cadherin 4 [Source:MGI Symbol;Acc:MGI:3045256]	16109	0.58	0.61	0.595	2.05	1.94	1.995	-1.74541	0.00165405
ENSMUSG00000020614	Fam20a	FAM20A, golgi associated secretory pathway pseudokinase [Source:MGI Symbol;Acc:MGI:2388266]	3085	5.7	4.71	5.205	9.16	8.27	8.715	-0.743601	0.0341311
ENSMUSG00000090942	F830016B08Rik	RIKEN cDNA F830016B08 gene [Source:MGI Symbol;Acc:MGI:3588218]	3297	0.64	0.55	0.595	1.15	0.98	1.065	-0.839881	0.039415
ENSMUSG00000004151	Etv1	ets variant 1 [Source:MGI Symbol;Acc:MGI:99254]	1865	4.54	3.96	4.25	9.43	7.95	8.69	-1.03189	0.0305815
ENSMUSG00000029869	Ephb6	Eph receptor B6 [Source:MGI Symbol;Acc:MGI:1096338]	3762	10.09	9.52	9.805	16.94	15.89	16.415	-0.743425	0.00806866
ENSMUSG00000028664	Ephb2	Eph receptor B2 [Source:MGI Symbol;Acc:MGI:99611]	4804	6.33	6.25	6.29	14.77	14.5	14.635	-1.21829	0.000284561
ENSMUSG00000022995	Enah	ENAH actin regulator [Source:MGI Symbol;Acc:MGI:108360]	2889	54.25	51.77	53.01	86.91	81.57	84.24	-0.668241	0.00876916
ENSMUSG00000022505	Emp2	epithelial membrane protein 2 [Source:MGI Symbol;Acc:MGI:1098726]	3440	7.06	6.82	6.94	11.63	11.29	11.46	-0.723599	0.00211268
ENSMUSG00000024053	Emilin2	elastin microfibril interfacer 2 [Source:MGI Symbol;Acc:MGI:2389136]	3939	3.74	4.73	4.235	7.97	7.12	7.545	-0.833157	0.0367237
ENSMUSG00000021728	Emb	embigin [Source:MGI Symbol;Acc:MGI:95321]	2923	65.85	68.19	67.02	116.17	115.61	115.89	-0.790092	0.000605451
ENSMUSG00000050192	Eif5a2	eukaryotic translation initiation factor 5A2 [Source:MGI Symbol;Acc:MGI:1933735]	5027	1.83	1.85	1.84	3.02	2.62	2.82	-0.615987	0.039308
ENSMUSG00000044997	E130304I02Rik	RIKEN cDNA E130304I02 gene [Source:MGI Symbol;Acc:MGI:1925797]	696	0	0.09	0.045	1.49	0.99	1.24	-4.78396	0.042336
ENSMUSG00000039497	Dse	dermatan sulfate epimerase [Source:MGI Symbol;Acc:MGI:2443455]	4389	7.9	7.46	7.68	11	12.68	11.84	-0.62449	0.0409144
ENSMUSG00000020057	Dram1	DNA-damage regulated autophagy modulator 1 [Source:MGI Symbol;Acc:MGI:1918962]	2807	12.76	13.21	12.985	19.04	20.07	19.555	-0.590691	0.00723794
ENSMUSG00000030409	Dmpk	dystrophia myotonica-protein kinase [Source:MGI Symbol;Acc:MGI:94906]	2761	8.75	9.04	8.895	16.05	17.76	16.905	-0.926383	0.0115193
ENSMUSG00000097589	Dleu2	deleted in lymphocytic leukemia, 2 [Source:MGI Symbol;Acc:MGI:1934030]	4098	3.33	3.7	3.515	6.76	5.79	6.275	-0.836089	0.0335995
ENSMUSG00000047842	Diras2	DIRAS family, GTP-binding RAS-like 2 [Source:MGI Symbol;Acc:MGI:1915453]	4786	1.16	1.08	1.12	3.83	3.09	3.46	-1.62726	0.0243731
ENSMUSG00000027068	Dhrs9	dehydrogenase/reductase (SDR family) member 9 [Source:MGI Symbol;Acc:MGI:2442798]	4281	11.94	11.67	11.805	19.42	19.76	19.59	-0.730719	0.000776655
ENSMUSG00000034731	Dgkh	diacylglycerol kinase, eta [Source:MGI Symbol;Acc:MGI:2444188]	15257	0.9	1.13	1.015	1.8	1.62	1.71	-0.752511	0.0414249
ENSMUSG00000048500	Defb15	defensin beta 15 [Source:MGI Symbol;Acc:MGI:2179202]	345	0	0	0	0.5	0.51	0.505	-15.624	9.80152e-05
ENSMUSG00000034675	Dbn1	drebrin 1 [Source:MGI Symbol;Acc:MGI:1931838]	3078	16.42	15.54	15.98	30.16	29.6	29.88	-0.902912	0.00140483
ENSMUSG00000022150	Dab2	disabled 2, mitogen-responsive phosphoprotein [Source:MGI Symbol;Acc:MGI:109175]	4663	3.89	3.44	3.665	10.5	10.61	10.555	-1.52604	0.00112823
ENSMUSG00000063455	D630045J12Rik	RIKEN cDNA D630045J12 gene [Source:MGI Symbol;Acc:MGI:2669829]	10968	3.27	3.09	3.18	4.98	4.77	4.875	-0.616374	0.00659101
ENSMUSG00000052117	D630039A03Rik	RIKEN cDNA D630039A03 gene [Source:MGI Symbol;Acc:MGI:2442889]	2830	1.43	1.59	1.51	2.93	2.43	2.68	-0.82768	0.0468254
ENSMUSG00000044816	D630023F18Rik	RIKEN cDNA D630023F18 gene [Source:MGI Symbol;Acc:MGI:2138198]	2180	0.24	0.07	0.155	0.67	0.63	0.65	-2.0681	0.0297381
ENSMUSG00000092130	D030025P21Rik	RIKEN cDNA D030025P21 gene [Source:MGI Symbol;Acc:MGI:3698049]	3987	0.58	0.61	0.595	1.14	1.34	1.24	-1.05937	0.0237073
ENSMUSG00000018008	Cyth4	cytohesin 4 [Source:MGI Symbol;Acc:MGI:2441702]	2791	0.13	0.11	0.12	0.44	0.55	0.495	-2.0443	0.0215079
ENSMUSG00000020589	Cyria	CYFIP related Rac1 interactor A [Source:MGI Symbol;Acc:MGI:1261783]	9452	1.87	1.49	1.68	3.12	3.1	3.11	-0.888449	0.017246
ENSMUSG00000048644	Ctxn1	cortexin 1 [Source:MGI Symbol;Acc:MGI:88566]	1212	25.06	23.53	24.295	37.37	36.59	36.98	-0.606086	0.00455099
ENSMUSG00000026011	Ctla4	cytotoxic T-lymphocyte-associated protein 4 [Source:MGI Symbol;Acc:MGI:88556]	1933	0.23	0.43	0.33	2.26	2.32	2.29	-2.79477	0.00282534
ENSMUSG00000036356	Csgalnact1	chondroitin sulfate N-acetylgalactosaminyltransferase 1 [Source:MGI Symbol;Acc:MGI:2442354]	3029	3.77	4.5	4.135	8.53	9.2	8.865	-1.10023	0.0107936
ENSMUSG00000042109	Csdc2	cold shock domain containing C2, RNA binding [Source:MGI Symbol;Acc:MGI:2146027]	2490	5.46	5.07	5.265	8.61	8.48	8.545	-0.698646	0.00390418
ENSMUSG00000039782	Cpeb2	cytoplasmic polyadenylation element binding protein 2 [Source:MGI Symbol;Acc:MGI:2442640]	7139	5.19	3.86	4.525	7.79	7.58	7.685	-0.764126	0.0425166
ENSMUSG00000018672	Copz2	coatomer protein complex, subunit zeta 2 [Source:MGI Symbol;Acc:MGI:1929008]	930	14.91	12.34	13.625	24.61	25.17	24.89	-0.86931	0.0133573
ENSMUSG00000020241	Col6a2	collagen, type VI, alpha 2 [Source:MGI Symbol;Acc:MGI:88460]	3949	7.49	7.02	7.255	19.17	18.75	18.96	-1.38591	0.000724175
ENSMUSG00000001119	Col6a1	collagen, type VI, alpha 1 [Source:MGI Symbol;Acc:MGI:88459]	4100	7.84	9.49	8.665	28.6	27.55	28.075	-1.69601	0.00252855
ENSMUSG00000026837	Col5a1	collagen, type V, alpha 1 [Source:MGI Symbol;Acc:MGI:88457]	8406	13.92	12.71	13.315	30.47	32.1	31.285	-1.23242	0.00317522
ENSMUSG00000026043	Col3a1	collagen, type III, alpha 1 [Source:MGI Symbol;Acc:MGI:88453]	5564	47.23	48.12	47.675	111.54	107.98	109.76	-1.20305	0.000872222
ENSMUSG00000001506	Col1a1	collagen, type I, alpha 1 [Source:MGI Symbol;Acc:MGI:88467]	5930	1.37	1.4	1.385	4.1	4.41	4.255	-1.61927	0.00293113
ENSMUSG00000040690	Col16a1	collagen, type XVI, alpha 1 [Source:MGI Symbol;Acc:MGI:1095396]	5206	8.76	9.42	9.09	19.04	19.99	19.515	-1.10223	0.00306392
ENSMUSG00000022371	Col14a1	collagen, type XIV, alpha 1 [Source:MGI Symbol;Acc:MGI:1341272]	6457	2.71	3.34	3.025	5.39	5.92	5.655	-0.90259	0.023633
ENSMUSG00000027966	Col11a1	collagen, type XI, alpha 1 [Source:MGI Symbol;Acc:MGI:88446]	7667	0.65	0.58	0.615	0.98	1	0.99	-0.686833	0.00929111
ENSMUSG00000079598	Clec2l	C-type lectin domain family 2, member L [Source:MGI Symbol;Acc:MGI:2141402]	1431	0.3	0.27	0.285	0.8	0.64	0.72	-1.337	0.0332737
ENSMUSG00000056025	Clca3a1	chloride channel accessory 3A1 [Source:MGI Symbol;Acc:MGI:1316732]	3524	48.9	51.07	49.985	77	73.52	75.26	-0.590388	0.00651784
ENSMUSG00000046841	Ckap4	cytoskeleton-associated protein 4 [Source:MGI Symbol;Acc:MGI:2444926]	3089	6.12	6.28	6.2	12.52	12.5	12.51	-1.01274	0.000163211
ENSMUSG00000036599	Chst12	carbohydrate sulfotransferase 12 [Source:MGI Symbol;Acc:MGI:1929064]	2331	24.22	26.88	25.55	40.29	39.81	40.05	-0.648479	0.00857569
ENSMUSG00000087408	Cers1	ceramide synthase 1 [Source:MGI Symbol;Acc:MGI:2136690]	2728	0.33	0.34	0.335	0.82	0.86	0.84	-1.3262	0.00166235
ENSMUSG00000023031	Cela1	chymotrypsin-like elastase family, member 1 [Source:MGI Symbol;Acc:MGI:95314]	1108	10.88	8.74	9.81	15.58	16.14	15.86	-0.693067	0.0318339
ENSMUSG00000034957	Cebpa	CCAAT/enhancer binding protein (C/EBP), alpha [Source:MGI Symbol;Acc:MGI:99480]	2626	13.16	12.59	12.875	21.13	20.37	20.75	-0.688538	0.00361846
ENSMUSG00000061048	Cdh3	cadherin 3 [Source:MGI Symbol;Acc:MGI:88356]	4384	0.22	0.17	0.195	0.91	0.82	0.865	-2.14917	0.00585155
ENSMUSG00000060703	Cd302	CD302 antigen [Source:MGI Symbol;Acc:MGI:1913455]	1354	0.43	0.38	0.405	1.03	1.4	1.215	-1.58494	0.0492277
ENSMUSG00000026012	Cd28	CD28 antigen [Source:MGI Symbol;Acc:MGI:88327]	4347	0.41	0.45	0.43	1.36	1.41	1.385	-1.68745	0.00112198
ENSMUSG00000044707	Ccnjl	cyclin J-like [Source:MGI Symbol;Acc:MGI:2685723]	2672	2.48	2.67	2.575	4.82	4.06	4.44	-0.785985	0.0413908
ENSMUSG00000027656	Ccn5	cellular communication network factor 5 [Source:MGI Symbol;Acc:MGI:1328326]	1719	9.05	9.72	9.385	29.23	31.51	30.37	-1.69422	0.00319066
ENSMUSG00000005124	Ccn4	cellular communication network factor 4 [Source:MGI Symbol;Acc:MGI:1197008]	5097	0.72	0.75	0.735	1.59	1.7	1.645	-1.16226	0.00390169
ENSMUSG00000037362	Ccn3	cellular communication network factor 3 [Source:MGI Symbol;Acc:MGI:109185]	2869	7.8	6.6	7.2	11.91	12.2	12.055	-0.743562	0.0157833
ENSMUSG00000049588	Ccdc69	coiled-coil domain containing 69 [Source:MGI Symbol;Acc:MGI:1196234]	1402	0.91	0.91	0.91	1.52	1.63	1.575	-0.791407	0.00677101
ENSMUSG00000078588	Ccdc24	coiled-coil domain containing 24 [Source:MGI Symbol;Acc:MGI:2685874]	891	0.95	0.75	0.85	1.47	1.36	1.415	-0.735261	0.0384633
ENSMUSG00000039765	Cc2d2a	coiled-coil and C2 domain containing 2A [Source:MGI Symbol;Acc:MGI:1924487]	5484	20.36	20.28	20.32	32.25	31.34	31.795	-0.645899	0.00158063
ENSMUSG00000032373	Car12	carbonic anhydrase 12 [Source:MGI Symbol;Acc:MGI:1923709]	3716	3.23	3.46	3.345	5.29	5.13	5.21	-0.639276	0.00559494
ENSMUSG00000030319	Cand2	cullin-associated and neddylation-dissociated 2 (putative) [Source:MGI Symbol;Acc:MGI:1914338]	5474	2.59	2.88	2.735	5.83	5.81	5.82	-1.08948	0.0022123
ENSMUSG00000020882	Cacnb1	calcium channel, voltage-dependent, beta 1 subunit [Source:MGI Symbol;Acc:MGI:102522]	2236	0.65	0.71	0.68	1.07	1.29	1.18	-0.795171	0.0482663
ENSMUSG00000020866	Cacna1g	calcium channel, voltage-dependent, T type, alpha 1G subunit [Source:MGI Symbol;Acc:MGI:1201678]	8383	1.79	2.77	2.28	5.82	6.76	6.29	-1.46402	0.0274922
ENSMUSG00000026405	C4bp	complement component 4 binding protein [Source:MGI Symbol;Acc:MGI:88229]	3045	0.99	1.22	1.105	1.95	1.86	1.905	-0.785739	0.0230089
ENSMUSG00000087365	C430049B03Rik	RIKEN cDNA C430049B03 gene [Source:MGI Symbol;Acc:MGI:1924903]	868	3.44	2.96	3.2	6.07	6.71	6.39	-0.997742	0.0153617
ENSMUSG00000061535	C1qtnf7	C1q and tumor necrosis factor related protein 7 [Source:MGI Symbol;Acc:MGI:1925911]	3879	1.8	1.76	1.78	3.05	3.46	3.255	-0.870777	0.0189477
ENSMUSG00000109946	Brd3os	bromodomain containing 3, opposite strand [Source:MGI Symbol;Acc:MGI:106557]	1898	2.66	2.61	2.635	3.88	4.05	3.965	-0.589516	0.00440846
ENSMUSG00000022687	Boc	biregional cell adhesion molecule-related/down-regulated by oncogenes (Cdon) binding protein [Source:MGI Symbol;Acc:MGI:2151153]	4451	0.33	0.4	0.365	1.08	0.99	1.035	-1.50364	0.00716223
ENSMUSG00000032179	Bmp5	bone morphogenetic protein 5 [Source:MGI Symbol;Acc:MGI:88181]	3822	0.27	0.3	0.285	0.62	0.5	0.56	-0.97444	0.0470385
ENSMUSG00000061132	Blnk	B cell linker [Source:MGI Symbol;Acc:MGI:96878]	2097	5.52	4.84	5.18	11.12	12.08	11.6	-1.1631	0.00829047
ENSMUSG00000072964	Bhlhb9	basic helix-loop-helix domain containing, class B9 [Source:MGI Symbol;Acc:MGI:1917487]	2823	5.47	5.93	5.7	9.85	8.77	9.31	-0.707818	0.0254307
ENSMUSG00000074489	Bglap3	bone gamma-carboxyglutamate protein 3 [Source:MGI Symbol;Acc:MGI:88155]	2051	0.28	0.24	0.26	1.49	1.08	1.285	-2.30514	0.0380886
ENSMUSG00000042182	Bend6	BEN domain containing 6 [Source:MGI Symbol;Acc:MGI:2444572]	2487	1.02	0.71	0.865	1.55	1.71	1.63	-0.914092	0.0482564
ENSMUSG00000021070	Bdkrb2	bradykinin receptor, beta 2 [Source:MGI Symbol;Acc:MGI:102845]	3792	0.23	0.13	0.18	0.67	0.86	0.765	-2.0874	0.0320657
ENSMUSG00000028167	Bdh2	3-hydroxybutyrate dehydrogenase, type 2 [Source:MGI Symbol;Acc:MGI:1917022]	1172	0.57	0.9	0.735	2.02	2.69	2.355	-1.6799	0.049244
ENSMUSG00000057265	Bbof1	basal body orientation factor 1 [Source:MGI Symbol;Acc:MGI:1920123]	2187	0.57	0.35	0.46	1.59	1.24	1.415	-1.62108	0.043792
ENSMUSG00000045763	Basp1	brain abundant, membrane attached signal protein 1 [Source:MGI Symbol;Acc:MGI:1917600]	1855	62.89	64.64	63.765	111.46	108.73	110.095	-0.787912	0.00122249
ENSMUSG00000024232	Bambi	BMP and activin membrane-bound inhibitor [Source:MGI Symbol;Acc:MGI:1915260]	5074	1.5	1.34	1.42	3.06	2.71	2.885	-1.02268	0.0168173
ENSMUSG00000103622	B430319G15Rik	RIKEN cDNA B430319G15 gene [Source:NCBI gene (formerly Entrezgene);Acc:78575]	4069	0.38	0.28	0.33	0.57	0.56	0.565	-0.775767	0.0428076
ENSMUSG00000031133	Arhgef6	Rac/Cdc42 guanine nucleotide exchange factor (GEF) 6 [Source:MGI Symbol;Acc:MGI:1920591]	4569	17.1	18.95	18.025	27.55	30.41	28.98	-0.685058	0.0233263
ENSMUSG00000030220	Arhgdib	Rho, GDP dissociation inhibitor (GDI) beta [Source:MGI Symbol;Acc:MGI:101940]	1193	1.64	1.59	1.615	3.46	3.56	3.51	-1.11993	0.000869091
ENSMUSG00000057346	Apol9a	apolipoprotein L 9a [Source:MGI Symbol;Acc:MGI:3606001]	1530	0.32	0.2	0.26	0.53	0.6	0.565	-1.11971	0.0481523
ENSMUSG00000037010	Apln	apelin [Source:MGI Symbol;Acc:MGI:1353624]	3149	3.66	3.91	3.785	5.72	5.65	5.685	-0.586866	0.00463516
ENSMUSG00000074771	Ankef1	ankyrin repeat and EF-hand domain containing 1 [Source:MGI Symbol;Acc:MGI:2441685]	3089	0.25	0.22	0.235	0.69	0.73	0.71	-1.59512	0.00275863
ENSMUSG00000022309	Angpt1	angiopoietin 1 [Source:MGI Symbol;Acc:MGI:108448]	4260	9.17	9.91	9.54	17.19	16.25	16.72	-0.809513	0.00686908
ENSMUSG00000081506	Amy2-ps1	amylase 2, pseudogene 1 [Source:MGI Symbol;Acc:MGI:104546]	1117	4.49	4.32	4.405	9.77	9.13	9.45	-1.10117	0.00427949
ENSMUSG00000021314	Amph	amphiphysin [Source:MGI Symbol;Acc:MGI:103574]	3760	12.34	12.25	12.295	20.31	20.33	20.32	-0.724828	3.29949e-05
ENSMUSG00000030088	Aldh1l1	aldehyde dehydrogenase 1 family, member L1 [Source:MGI Symbol;Acc:MGI:1340024]	3052	2.91	2.65	2.78	5.7	6.24	5.97	-1.10264	0.00870948
ENSMUSG00000039158	Akna	AT-hook transcription factor [Source:MGI Symbol;Acc:MGI:2140340]	5387	1.3	1.4	1.35	2.51	2.38	2.445	-0.85687	0.00556197
ENSMUSG00000039058	Ak5	adenylate kinase 5 [Source:MGI Symbol;Acc:MGI:2677491]	3323	15.24	14.28	14.76	22.9	22.39	22.645	-0.617499	0.00471804
ENSMUSG00000026817	Ak1	adenylate kinase 1 [Source:MGI Symbol;Acc:MGI:87977]	2034	15.61	20.56	18.085	41.19	43.97	42.58	-1.23538	0.0131648
ENSMUSG00000020473	Aebp1	AE binding protein 1 [Source:MGI Symbol;Acc:MGI:1197012]	3831	65.64	63.11	64.375	164.37	165.54	164.955	-1.3575	0.000191956
ENSMUSG00000045730	Adrb2	adrenergic receptor, beta 2 [Source:MGI Symbol;Acc:MGI:87938]	2144	0.25	0.19	0.22	0.65	0.6	0.625	-1.50631	0.00916968
ENSMUSG00000018500	Adora2b	adenosine A2b receptor [Source:MGI Symbol;Acc:MGI:99403]	1845	10.26	11.13	10.695	20.45	21.12	20.785	-0.958606	0.00294788
ENSMUSG00000025475	Adgra1	adhesion G protein-coupled receptor A1 [Source:MGI Symbol;Acc:MGI:1277167]	4758	0.38	0.46	0.42	1.2	1.47	1.335	-1.66835	0.0228702
ENSMUSG00000020654	Adcy3	adenylate cyclase 3 [Source:MGI Symbol;Acc:MGI:99675]	4672	7.05	6.26	6.655	13.03	11.66	12.345	-0.891415	0.0187701
ENSMUSG00000070469	Adamtsl3	ADAMTS-like 3 [Source:MGI Symbol;Acc:MGI:3028499]	7249	5.06	5.66	5.36	10.57	12.11	11.34	-1.08111	0.0185664
ENSMUSG00000054555	Adam12	a disintegrin and metallopeptidase domain 12 (meltrin alpha) [Source:MGI Symbol;Acc:MGI:105378]	7675	1.17	1.1	1.135	2.49	2.43	2.46	-1.11596	0.0012082
ENSMUSG00000020333	Acsl6	acyl-CoA synthetase long-chain family member 6 [Source:MGI Symbol;Acc:MGI:894291]	2594	0.25	0.33	0.29	0.62	0.55	0.585	-1.01236	0.0309622
ENSMUSG00000044337	Ackr3	atypical chemokine receptor 3 [Source:MGI Symbol;Acc:MGI:109562]	3065	13.05	13.76	13.405	24.53	23.03	23.78	-0.826977	0.00633579
ENSMUSG00000023088	Abcc1	ATP-binding cassette, sub-family C (CFTR/MRP), member 1 [Source:MGI Symbol;Acc:MGI:102676]	6792	36.85	35.6	36.225	59.23	55.22	57.225	-0.65966	0.00985389
ENSMUSG00000053588	A730061H03Rik	RIKEN cDNA A730061H03 gene [Source:MGI Symbol;Acc:MGI:2445099]	1312	1.07	1.58	1.325	2.53	2.52	2.525	-0.930286	0.0423262
ENSMUSG00000047878	A4galt	alpha 1,4-galactosyltransferase [Source:MGI Symbol;Acc:MGI:3512453]	1974	1.51	0.88	1.195	4.39	4.95	4.67	-1.9664	0.0143926
ENSMUSG00000027596	a	nonagouti [Source:MGI Symbol;Acc:MGI:87853]	705	1.9	1.7	1.8	2.97	2.62	2.795	-0.634849	0.0386698
ENSMUSG00000115276	9930017N22Rik	RIKEN cDNA 9930017N22 gene [Source:MGI Symbol;Acc:MGI:2443961]	3745	0.43	0.46	0.445	0.66	0.69	0.675	-0.601071	0.00839959
ENSMUSG00000072066	6720489N17Rik	RIKEN cDNA 6720489N17 gene [Source:MGI Symbol;Acc:MGI:2443901]	1457	3.09	3.4	3.245	4.88	4.98	4.93	-0.603368	0.00921342
ENSMUSG00000093424	6330562C20Rik	RIKEN cDNA 6330562C20 gene [Source:MGI Symbol;Acc:MGI:1923443]	784	2.21	1.15	1.68	8.13	7.38	7.755	-2.20666	0.0112297
ENSMUSG00000103006	4933417C20Rik	RIKEN cDNA 4933417C20 gene [Source:MGI Symbol;Acc:MGI:1918378]	1874	0.24	0.33	0.285	0.61	0.61	0.61	-1.09782	0.0186373
ENSMUSG00000090369	4933411K16Rik	RIKEN cDNA 4933411K16 gene [Source:MGI Symbol;Acc:MGI:1914015]	1380	0.73	0.72	0.725	1.55	1.6	1.575	-1.11929	0.000898442
ENSMUSG00000097908	4933404O12Rik	RIKEN cDNA 4933404O12 gene [Source:MGI Symbol;Acc:MGI:1914002]	4058	1.16	1.33	1.245	2.11	2.34	2.225	-0.837654	0.0206364
ENSMUSG00000096001	2610528A11Rik	RIKEN cDNA 2610528A11 gene [Source:MGI Symbol;Acc:MGI:1917295]	754	25.73	24.86	25.295	80.4	80.04	80.22	-1.66511	7.34566e-05
ENSMUSG00000015519	2310057J18Rik	RIKEN cDNA 2310057J18 gene [Source:MGI Symbol;Acc:MGI:1914969]	1238	5.26	6.16	5.71	11.77	13.4	12.585	-1.14014	0.0178479
ENSMUSG00002076377			109	0	0	0	144.47	155.09	149.78	-23.8363	0.00125448
ENSMUSG00002076814			143	0	0	0	51.39	39.94	45.665	-22.1227	0.0153564
ENSMUSG00002076508			182	0	0	0	5.76	5.35	5.555	-19.0834	0.00135911
MSTRG.18644			334	0	0	0	0.61	0.69	0.65	-15.9882	0.00376561
ENSMUSG00002075511			179	11.98	10.26	11.12	32.82	45.03	38.925	-1.80754	0.0458131
MSTRG.20896			272	3.96	9.12	6.54	23.7	21.27	22.485	-1.7816	0.0305303
MSTRG.18582			8564	2.05	2.06	2.055	5.68	6.23	5.955	-1.53496	0.0049369
MSTRG.1026			5075	0.73	1.08	0.905	2.42	2.3	2.36	-1.38279	0.0157848
MSTRG.18404			7296	1.23	1.25	1.24	3.08	3.3	3.19	-1.36321	0.00319306
MSTRG.1821			2095	2.16	2.57	2.365	3.92	4.59	4.255	-0.847316	0.0405721
MSTRG.14830			2234	1.46	1.18	1.32	2.15	2.1	2.125	-0.686921	0.0298212
MSTRG.1449			2673	2.35	2.39	2.37	3.67	3.73	3.7	-0.642636	0.000734111
MSTRG.20811			2952	4.97	5.1	5.035	8.2	7.39	7.795	-0.630556	0.0213812
MSTRG.18913			15096	1.38	1.39	1.385	2.11	2.15	2.13	-0.620964	0.000764853
MSTRG.15519			981	6.12	6.01	6.065	9.95	8.55	9.25	-0.608945	0.0453229

## Sheet: KEGG
Sin3Bsg1 vs sgCtrL; KEGG pathways of Genes dwonregulated by Sin3B loss
Category	Term	Count	%	P Value	Genes	Fold Enrichment	Bonferroni	Benjamini	FDR
KEGG_PATHWAY	mmu04072:Phospholipase D signaling pathway	11	2.98103	0.000146503	PDGFRB, PDGFRA, PTGFR, GRM4, PLCB4, CYTH4, PDGFD, PDGFA, ADCY3, PLPP3, DGKH	4.52545	0.0327117	0.0332563	0.0322308
KEGG_PATHWAY	mmu04974:Protein digestion and absorption	9	2.43902	0.000352086	COL1A1, COL3A1, COL16A1, MME, COL5A1, COL14A1, COL6A2, COL11A1, COL6A1	5.10828	0.076826	0.0399617	0.0387294
KEGG_PATHWAY	mmu04015:Rap1 signaling pathway	12	3.25203	0.000693512	PDGFRB, ENAH, PDGFRA, PLCB4, ANGPT1, ADORA2B, PDGFD, PARD6G, PDGFA, ADCY3, SIPA1L2, FGFR1	3.43735	0.145708	0.0524757	0.0508575
KEGG_PATHWAY	mmu04020:Calcium signaling pathway	12	3.25203	0.00176098	PDGFRB, PDGFRA, PTGFR, PLCB4, ADORA2B, PDGFD, BDKRB2, PDGFA, ADCY3, ADRB2, CACNA1G, FGFR1	3.06497	0.329743	0.0999354	0.0968537
KEGG_PATHWAY	mmu04512:ECM-receptor interaction	7	1.89702	0.00297337	COL1A1, SV2A, COL6A2, COL6A1, LAMA3, TNC, HSPG2	4.87608	0.491332	0.134991	0.130828
KEGG_PATHWAY	mmu04510:Focal adhesion	10	2.71003	0.00532078	PDGFRB, COL1A1, PDGFRA, COL6A2, PDGFD, COL6A1, LAMA3, TNC, PDGFA, FLNC	3.04972	0.702113	0.201303	0.195095
KEGG_PATHWAY	mmu04010:MAPK signaling pathway	12	3.25203	0.00816264	PDGFRB, CACNB1, PDGFRA, NR4A1, TGFB2, ANGPT1, PDGFD, PDGFA, MAP3K8, FLNC, CACNA1G, FGFR1	2.50201	0.844409	0.231225	0.224094
KEGG_PATHWAY	mmu04360:Axon guidance	9	2.43902	0.0091077	NTNG1, EPHB6, ENAH, SEMA3D, BOC, PARD6G, SEMA3F, EPHB2, NTN1	3.04803	0.874684	0.231225	0.224094
KEGG_PATHWAY	mmu04392:Hippo signaling pathway - multiple species	4	1.08401	0.0091675	RASSF2, FAT4, WTIP, TEAD2	9.08138	0.87639	0.231225	0.224094
KEGG_PATHWAY	mmu04540:Gap junction	6	1.62602	0.012709	PDGFRB, PDGFRA, PLCB4, PDGFD, PDGFA, ADCY3	4.2767	0.945166	0.274511	0.266046
KEGG_PATHWAY	mmu04151:PI3K-Akt signaling pathway	13	3.52304	0.0135699	PDGFRB, PDGFRA, ANGPT1, LAMA3, TNC, PDGFA, OSMR, COL1A1, NR4A1, COL6A2, PDGFD, COL6A1, FGFR1	2.21975	0.955016	0.274511	0.266046
KEGG_PATHWAY	mmu05200:Pathways in cancer	17	4.60705	0.0145116	PDGFRB, PDGFRA, WNT10B, NQO1, CEBPA, GSTM2, TGFB2, STAT1, LAMA3, ADCY3, PDGFA, KIF7, PLCB4, BDKRB2, HMOX1, IL13RA1, FGFR1	1.91913	0.963784	0.274511	0.266046
KEGG_PATHWAY	mmu05231:Choline metabolism in cancer	6	1.62602	0.021267	PDGFRB, PDGFRA, PDGFD, PDGFA, PLPP3, DGKH	3.75302	0.992401	0.334678	0.324358
KEGG_PATHWAY	mmu00230:Purine metabolism	7	1.89702	0.0215704	PDE10A, PDE6H, AK1, ADCY3, PDE7B, AK5, PDE8A	3.2022	0.992917	0.334678	0.324358
KEGG_PATHWAY	mmu05215:Prostate cancer	6	1.62602	0.0221153	PDGFRB, PDGFRA, PDGFD, MMP3, PDGFA, FGFR1	3.71511	0.993758	0.334678	0.324358
KEGG_PATHWAY	mmu04514:Cell adhesion molecules	8	2.16802	0.0283625	SPN, NTNG1, VCAN, CDH3, CD28, CTLA4, NRCAM, JAM3	2.69448	0.998543	0.367199	0.355876
KEGG_PATHWAY	mmu05218:Melanoma	5	1.35501	0.0291171	PDGFRB, PDGFRA, PDGFD, PDGFA, FGFR1	4.2569	0.998779	0.367199	0.355876
KEGG_PATHWAY	mmu04927:Cortisol synthesis and secretion	5	1.35501	0.0291171	NR4A1, PLCB4, ADCY3, PDE8A, CACNA1G	4.2569	0.998779	0.367199	0.355876
KEGG_PATHWAY	mmu04928:Parathyroid hormone synthesis, secretion and action	6	1.62602	0.0307477	MMP13, PLCB4, BGLAP3, ADCY3, GATA3, FGFR1	3.40552	0.999166	0.367354	0.356026
KEGG_PATHWAY	mmu04810:Regulation of actin cytoskeleton	9	2.43902	0.0339971	PDGFRB, ENAH, PDGFRA, PDGFD, BDKRB2, PDGFA, MYH10, FGFR1, ARHGEF6	2.38829	0.999611	0.385867	0.373968
KEGG_PATHWAY	mmu01521:EGFR tyrosine kinase inhibitor resistance	5	1.35501	0.0390331	PDGFRB, PDGFRA, PDGFD, PDGFA, GAS6	3.8797	0.999881	0.42193	0.408919
KEGG_PATHWAY	mmu00532:Glycosaminoglycan biosynthesis - chondroitin sulfate / dermatan sulfate	3	0.813008	0.0409398	CSGALNACT1, CHST12, DSE	9.1949	0.999924	0.422424	0.409398
KEGG_PATHWAY	mmu05205:Proteoglycans in cancer	8	2.16802	0.0488833	COL1A1, WNT10B, TGFB2, GPC1, TWIST1, FLNC, HSPG2, FGFR1	2.39217	0.999989	0.482457	0.467579

## Sheet: GOBP
Sin3Bsg1 vs sgCtrL; GOBP of Genes dwonregulated by Sin3B loss
Category	Term	Count	%	P Value	Genes	Fold Enrichment	Bonferroni	Benjamini	FDR
GOTERM_BP_DIRECT	GO:0007155~cell adhesion	35	9.48509	3.48e-11	COL16A1, PODXL2, COL14A1, LAMA3, TNC, PCDH17, PRTG, NUAK1, CDH3, GPNMB, BOC, CCN5, CCN4, EMILIN2, NRCAM, CCN3, SUSD5, EMB, SCARF2, MPDZ, MYH10, JAM3, EMP2, VCAN, COL5A1, PTK7, COL6A2, COL6A1, ADAM12, PXDN, TYRO3, PMP22, ACKR3, FAT4, PLPP3	3.86004	7.4e-08	7.4e-08	7.3e-08
GOTERM_BP_DIRECT	GO:0007275~multicellular organism development	44	11.9241	9.67e-09	EPHB6, CEBPA, PLXND1, SEMA3D, NXN, POGK, TWIST1, PDGFA, TMEM53, LFNG, PRTG, 2310057J18RIK, FRZB, PDGFD, SCMH1, PLAC1, HOXA2, EPHB2, MBNL3, PDGFRB, NTNG1, WNT10B, PDGFRA, ANGPT1, SSC5D, SHISA2, HIC1, BMP5, TBX2, APLN, ENAH, DAB2, SFRP1, GPR161, SNAI1, TYRO3, ACKR3, MMP19, HOXD4, PLPP3, HOXB8, DBN1, KCTD15, FGFR1	2.64208	2.05e-05	1.03e-05	1.01e-05
GOTERM_BP_DIRECT	GO:0030198~extracellular matrix organization	17	4.60705	2.04e-08	CSGALNACT1, PDGFRA, TGFB2, OLFML2B, COL16A1, COL11A1, MMP3, FBLN1, FBLN2, HSPG2, COL1A1, COL3A1, MMP13, COL5A1, ADAMTSL3, PXDN, MMP19	6.11373	4.34e-05	1.45e-05	1.43e-05
GOTERM_BP_DIRECT	GO:0007411~axon guidance	16	4.33604	1.77e-07	EPHB6, TGFB2, SEMA3D, LAMA3, ETV1, GATA3, SEMA3F, NTN1, ENAH, PRTG, BOC, GAS1, NRCAM, EMB, EPHB2, MYH10	5.63168	0.000377	9.42e-05	9.3e-05
GOTERM_BP_DIRECT	GO:0042060~wound healing	11	2.98103	6.98e-06	PDGFRB, COL1A1, PDGFRA, TGFB2, COL3A1, CDH3, SPARC, PTK7, TNC, ADRB2, PLPP3	6.5576	0.0147178	0.00296542	0.00292775
GOTERM_BP_DIRECT	GO:0030335~positive regulation of cell migration	16	4.33604	1.53e-05	PDGFRB, PDGFRA, ABCC1, TGFB2, SEMA3D, MMP3, TWIST1, PDGFA, SEMA3F, COL1A1, DAB2, GPNMB, PDGFD, GPER1, SNAI1, EPHB2	3.93589	0.0320213	0.00476037	0.00469988
GOTERM_BP_DIRECT	GO:0008284~positive regulation of cell proliferation	26	7.04607	1.59e-05	PTGFR, TNC, PDGFA, ADRB2, NTN1, HLX, PDGFD, GPER1, IL13RA1, PDGFRB, WNT10B, PDGFRA, TGFB2, STAT1, EMP2, OSMR, BMP5, TBX2, APLN, TGFBR3, SFRP1, MYCN, ADORA2B, BAMBI, GAS1, FGFR1	2.6757	0.0331698	0.00476037	0.00469988
GOTERM_BP_DIRECT	GO:0030199~collagen fibril organization	8	2.16802	1.79e-05	COL1A1, TGFB2, COL3A1, COL5A1, COL14A1, COL11A1, PXDN, LOXL4	9.62505	0.0373672	0.00476037	0.00469988
GOTERM_BP_DIRECT	GO:0001649~osteoblast differentiation	10	2.71003	2.38e-05	TGFBR3, COL1A1, WNT10B, SFRP1, GPNMB, BGLAP3, PENK, SNAI1, TWIST1, CCN4	6.48747	0.0493374	0.00562172	0.00555029
GOTERM_BP_DIRECT	GO:0060976~coronary vasculature development	7	1.89702	3.21e-05	TGFBR3, PLXND1, PTK7, KIF7, PCSK5, MYH10, APLN	11.2977	0.0658459	0.0068075	0.006721
GOTERM_BP_DIRECT	GO:0001525~angiogenesis	16	4.33604	3.52e-05	PDGFRB, RAMP3, PLXND1, ANGPT1, PDGFA, HSPG2, APLN, TGFBR3, PXDN, HMOX1, ACKR3, MMP19, CCN3, EPHB2, FGFR1, JAM3	3.66351	0.0721487	0.0068075	0.006721
GOTERM_BP_DIRECT	GO:0016477~cell migration	16	4.33604	8.66e-05	PDGFRB, NTNG1, PDGFRA, TGFB2, LAMA3, EMP2, TGFBR3, COL5A1, PTK7, BAMBI, PALLD, GPC1, SNAI1, FSCN1, TYRO3, JAM3	3.3826	0.168091	0.0153353	0.0151405
GOTERM_BP_DIRECT	GO:0007165~signal transduction	40	10.8401	0.000135	PTGFR, OLFML2B, PLXND1, RASL11A, DIRAS2, LSP1, ADRB2, GATA3, RERG, GRM4, GPR153, RASSF2, UBASH3B, GPNMB, OLFML3, GPER1, CCN5, BDKRB2, CCN4, CCN3, MAP3K8, GABRE, PDE8A, PDGFRB, WNT10B, TGFB2, KSR1, STAT1, FNBP1, SSTR2, APLN, PDE10A, ADORA2B, GPR161, ACKR3, RGS12, PDE7B, PLPP3, GAS6, DGKH	1.90013	0.248751	0.0219999	0.0217204
GOTERM_BP_DIRECT	GO:0007162~negative regulation of cell adhesion	7	1.89702	0.000233	SPN, ANGPT1, PLXND1, TNC, FBLN1, EPHB2, HSPG2	7.9863	0.39038	0.0353473	0.0348982
GOTERM_BP_DIRECT	GO:0048704~embryonic skeletal system morphogenesis	7	1.89702	0.000281	MYCN, COL11A1, TWIST1, HOXA2, HOXD4, HOXB8, HSPG2	7.72009	0.449526	0.0397345	0.0392297
GOTERM_BP_DIRECT	GO:0070374~positive regulation of ERK1 and ERK2 cascade	13	3.52304	0.000299	PDGFRB, PDGFRA, RAMP3, ANGPT1, PDGFA, MT3, MFHAS1, GPNMB, PDGFD, GPER1, ACKR3, GAS6, PDE8A	3.58433	0.470514	0.0397345	0.0392297
GOTERM_BP_DIRECT	GO:0001822~kidney development	11	2.98103	0.000349	PDGFRB, TGFB2, SALL1, MME, PLXND1, PTK7, PCSK9, FAT4, GATA3, PCSK5, CC2D2A	4.13576	0.523352	0.0435793	0.0430256
GOTERM_BP_DIRECT	GO:0035458~cellular response to interferon-beta	7	1.89702	0.0004	GBP6, F830016B08RIK, STING1, STAT1, GM4951, GM4841, IIGP1	7.23758	0.57269	0.0472264	0.0466264
GOTERM_BP_DIRECT	GO:0010975~regulation of neuron projection development	6	1.62602	0.000503	NTNG1, SNAP25, SFRP1, NRCAM, GATA3, MARK1	9.02348	0.65695	0.0562953	0.05558
GOTERM_BP_DIRECT	GO:0008285~negative regulation of cell proliferation	17	4.60705	0.000787	CEBPA, TGFB2, TNFRSF9, NUPR1L, GATA3, HSPG2, RERG, BMP5, SFRP1, ADORA2B, FRZB, GPER1, CCN5, PMP22, BDKRB2, HMOX1, ACKR3	2.64067	0.812236	0.0825935	0.0815441
GOTERM_BP_DIRECT	GO:0010718~positive regulation of epithelial to mesenchymal transition	6	1.62602	0.000831	COL1A1, TGFB2, DAB2, BAMBI, SNAI1, TWIST1	8.10272	0.829194	0.0825935	0.0815441
GOTERM_BP_DIRECT	GO:0051897~positive regulation of protein kinase B signaling	9	2.43902	0.000886	MFHAS1, RAMP3, ANGPT1, GPER1, CD28, PDGFA, GATA3, GAS6, FGFR1	4.51174	0.847899	0.0825935	0.0815441
GOTERM_BP_DIRECT	GO:0001843~neural tube closure	8	2.16802	0.000894	ENAH, TGFB2, SFRP1, SALL1, PTK7, TWIST1, CC2D2A, TEAD2	5.18998	0.850506	0.0825935	0.0815441
GOTERM_BP_DIRECT	GO:0048738~cardiac muscle tissue development	5	1.35501	0.00101513	GJC1, SIN3B, HSPG2, BMP5, TBX2	11.0287	0.884473	0.0898814	0.0887394
GOTERM_BP_DIRECT	GO:0006952~defense response	9	2.43902	0.00107524	MFHAS1, F830016B08RIK, STAT1, DEFB15, GM4951, GM4841, SSC5D, LSP1, IIGP1	4.37904	0.89834	0.0913957	0.0902344
GOTERM_BP_DIRECT	GO:0001568~blood vessel development	7	1.89702	0.0011499	PDGFRB, TGFBR3, COL1A1, TGFB2, COL3A1, COL5A1, PLPP3	5.93853	0.91327	0.0939825	0.0927884
GOTERM_BP_DIRECT	GO:0014068~positive regulation of phosphatidylinositol 3-kinase signaling	7	1.89702	0.00131208	PDGFRB, TGFB2, ANGPT1, GPER1, PDGFD, CD28, PDGFA	5.79007	0.938579	0.103266	0.101954
GOTERM_BP_DIRECT	GO:0060021~palate development	7	1.89702	0.00139945	TGFBR3, PDGFRA, SNAI1, TWIST1, GAS1, EPHB2, TBX2	5.71858	0.948999	0.106208	0.104859
GOTERM_BP_DIRECT	GO:0010628~positive regulation of gene expression	20	5.42005	0.00162184	PTGFR, CEBPA, TGFB2, SLC24A3, RAMP3, ANGPT1, TNC, TWIST1, FBLN1, GATA3, MT3, CDH3, MYCN, GPER1, BLNK, CD28, PMP22, EPHB2, GAS6, MARK1	2.24312	0.968229	0.118842	0.117332
GOTERM_BP_DIRECT	GO:0002053~positive regulation of mesenchymal cell proliferation	5	1.35501	0.00182837	MYCN, STAT1, GAS1, PDGFA, FGFR1	9.45317	0.979531	0.12951	0.127864
GOTERM_BP_DIRECT	GO:0007169~transmembrane receptor protein tyrosine kinase signaling pathway	8	2.16802	0.00208269	PDGFRB, EPHB6, PDGFRA, ANGPT1, BLNK, TYRO3, EPHB2, FGFR1	4.48625	0.98809	0.142765	0.140951
GOTERM_BP_DIRECT	GO:0001701~in utero embryonic development	14	3.79404	0.00244111	PDGFRB, PDGFRA, ANGPT1, NXN, TWIST1, GATA3, TGFBR3, DAB2, RCN1, COL3A1, SPEG, MYH10, DBN1, FGFR1	2.66977	0.994449	0.162105	0.160045
GOTERM_BP_DIRECT	GO:0001934~positive regulation of protein phosphorylation	12	3.25203	0.00273887	SPN, DAB2, ANGPT1, SLCO3A1, GPNMB, LIMCH1, GPER1, PELI2, FAM20A, GAS6, MT3, PDE8A	2.94099	0.997056	0.171334	0.169157
GOTERM_BP_DIRECT	GO:0003279~cardiac septum development	4	1.08401	0.00274135	PLXND1, KIF7, PCSK5, MYH10	13.931	0.997072	0.171334	0.169157
GOTERM_BP_DIRECT	GO:0043410~positive regulation of MAPK cascade	10	2.71003	0.00298213	TRIM12C, TRIM30A, GRM4, KSR1, PDE6H, GPER1, PELI2, PDGFA, ADRB2, FGFR1	3.37613	0.998247	0.181058	0.178758
GOTERM_BP_DIRECT	GO:0016055~Wnt signaling pathway	11	2.98103	0.00348736	WNT10B, SFRP1, DAB2, PTK7, NXN, FRZB, CCN4, CELA1, NDP, HIC1, MARK1	3.04558	0.999403	0.205851	0.203236
GOTERM_BP_DIRECT	GO:0002062~chondrocyte differentiation	6	1.62602	0.0036043	WNT10B, COL3A1, TRPS1, CCN3, HSPG2, FGFR1	5.83872	0.999535	0.207004	0.204374
GOTERM_BP_DIRECT	GO:0033674~positive regulation of kinase activity	6	1.62602	0.00383895	PDGFRB, EPHB6, PDGFRA, TYRO3, EPHB2, FGFR1	5.7541	0.999718	0.211689	0.208999
GOTERM_BP_DIRECT	GO:0030308~negative regulation of cell growth	8	2.16802	0.00406416	TGFB2, SFRP1, DAB2, FRZB, GAS1, CCN3, MT3, RERG	3.98028	0.999826	0.211689	0.208999
GOTERM_BP_DIRECT	GO:0045668~negative regulation of osteoblast differentiation	6	1.62602	0.00408435	SFRP1, BAMBI, TWIST1, HOXA2, TMEM53, FGFR1	5.6719	0.999833	0.211689	0.208999
GOTERM_BP_DIRECT	GO:0071300~cellular response to retinoic acid	6	1.62602	0.00408435	COL1A1, PTK7, TNC, KRT13, HOXA2, TEAD2	5.6719	0.999833	0.211689	0.208999
GOTERM_BP_DIRECT	GO:0031954~positive regulation of protein autophosphorylation	4	1.08401	0.00421394	RASSF2, GPNMB, PDGFD, PDGFA	12.0313	0.999873	0.213205	0.210496
GOTERM_BP_DIRECT	GO:0071560~cellular response to transforming growth factor beta stimulus	6	1.62602	0.00434074	COL1A1, SFRP1, DAB2, PDGFD, PENK, DBN1	5.59202	0.999903	0.214513	0.211788
GOTERM_BP_DIRECT	GO:0001837~epithelial to mesenchymal transition	5	1.35501	0.00500723	TGFBR3, TGFB2, AKNA, SNAI1, FGFR1	7.19263	0.999977	0.241827	0.238754
GOTERM_BP_DIRECT	GO:0042472~inner ear morphogenesis	6	1.62602	0.0051786	FRZB, COL11A1, GATA3, EPHB2, NTN1, FGFR1	5.36531	0.999984	0.244545	0.241438
GOTERM_BP_DIRECT	GO:0006979~response to oxidative stress	8	2.16802	0.00601864	NQO1, ABCC1, GPX3, RCAN2, PXDN, MSRB3, HMOX1, MT3	3.70194	0.999997	0.278035	0.274502
GOTERM_BP_DIRECT	GO:0043627~response to estrogen	6	1.62602	0.00646569	PDGFRB, TGFB2, MME, PTPRN, HMOX1, GATA3	5.09017	0.999999	0.286241	0.282604
GOTERM_BP_DIRECT	GO:0048146~positive regulation of fibroblast proliferation	6	1.62602	0.00646569	PDGFRB, PDGFRA, PDGFD, PDGFA, FBLN1, GAS6	5.09017	0.999999	0.286241	0.282604
GOTERM_BP_DIRECT	GO:0060548~negative regulation of cell death	7	1.89702	0.00731715	ABCC1, CCN5, CCN4, CCN3, PDE8A, HSPG2, TEAD2	4.09916	1	0.316279	0.31226
GOTERM_BP_DIRECT	GO:0006198~cAMP catabolic process	3	0.813008	0.00759069	PDE10A, PDE7B, PDE8A	22.0574	1	0.316279	0.31226
GOTERM_BP_DIRECT	GO:0010863~positive regulation of phospholipase C activity	3	0.813008	0.00759069	PDGFRB, PDGFRA, FGFR1	22.0574	1	0.316279	0.31226
GOTERM_BP_DIRECT	GO:0051591~response to cAMP	5	1.35501	0.00827877	COL1A1, SPARC, STAT1, PTPRN, MMP19	6.24266	1	0.338315	0.334017
GOTERM_BP_DIRECT	GO:0001503~ossification	7	1.89702	0.0086205	COL1A1, SPARC, RASSF2, COL11A1, PAM16, TWIST1, BMP5	3.95902	1	0.339277	0.334966
GOTERM_BP_DIRECT	GO:0048705~skeletal system morphogenesis	5	1.35501	0.00883732	PDGFRB, COL1A1, PDGFRA, COL11A1, HOXB8	6.12705	1	0.339277	0.334966
GOTERM_BP_DIRECT	GO:0045786~negative regulation of cell cycle	5	1.35501	0.00883732	NR4A1, CEBPA, SIN3B, NUPR1L, GATA3	6.12705	1	0.339277	0.334966
GOTERM_BP_DIRECT	GO:0001764~neuron migration	8	2.16802	0.00920363	COL3A1, TYRO3, TWIST1, GATA3, GAS6, NTN1, MYH10, MARK1	3.41534	1	0.339277	0.334966
GOTERM_BP_DIRECT	GO:0060346~bone trabecula formation	3	0.813008	0.00939452	COL1A1, WNT10B, SFRP1	19.8517	1	0.339277	0.334966
GOTERM_BP_DIRECT	GO:0045823~positive regulation of heart contraction	3	0.813008	0.00939452	TGFB2, ADRB2, APLN	19.8517	1	0.339277	0.334966
GOTERM_BP_DIRECT	GO:0030178~negative regulation of Wnt signaling pathway	5	1.35501	0.00941991	SFRP1, NXN, FRZB, SHISA2, HIC1	6.01565	1	0.339277	0.334966
GOTERM_BP_DIRECT	GO:0001501~skeletal system development	7	1.89702	0.0100825	COL1A1, TGFB2, COL3A1, VCAN, RASSF2, TRPS1, BMP5	3.82814	1	0.354037	0.349538
GOTERM_BP_DIRECT	GO:0009887~animal organ morphogenesis	8	2.16802	0.0101629	NTNG1, PDGFRA, WNT10B, LAMA3, PDGFA, EPHB2, NTN1, HSPG2	3.35049	1	0.354037	0.349538
GOTERM_BP_DIRECT	GO:0030036~actin cytoskeleton organization	9	2.43902	0.010487	ENAH, SMTN, SFRP1, PALLD, FSCN1, PMP22, PDGFA, FLNC, MYH10	3.00783	1	0.359435	0.354868
GOTERM_BP_DIRECT	GO:0006366~transcription from RNA polymerase II promoter	10	2.71003	0.0113789	NR4A1, WNT10B, SALL1, CD28, ETV1, CELA1, ADRB2, GATA3, HMGN3, TEAD2	2.73439	1	0.383813	0.378937
GOTERM_BP_DIRECT	GO:0050680~negative regulation of epithelial cell proliferation	6	1.62602	0.0116445	TGFBR3, WNT10B, TGFB2, SFRP1, DAB2, GAS1	4.41148	1	0.386635	0.381723
GOTERM_BP_DIRECT	GO:0060038~cardiac muscle cell proliferation	4	1.08401	0.012152	TGFBR3, TGFB2, MYH10, FGFR1	8.27152	1	0.397277	0.392229
GOTERM_BP_DIRECT	GO:0007189~adenylate cyclase-activating G-protein coupled receptor signaling pathway	7	1.89702	0.0130514	PTGFR, RAMP3, ADORA2B, GPER1, GPR161, ADCY3, ADRB2	3.61879	1	0.416006	0.41072
GOTERM_BP_DIRECT	GO:0010719~negative regulation of epithelial to mesenchymal transition	4	1.08401	0.0132209	TGFBR3, SFRP1, GATA3, MARK1	8.02087	1	0.416006	0.41072
GOTERM_BP_DIRECT	GO:0071492~cellular response to UV-A	3	0.813008	0.0135079	MME, MMP3, CERS1	16.543	1	0.416006	0.41072
GOTERM_BP_DIRECT	GO:0055003~cardiac myofibril assembly	3	0.813008	0.0135079	PDGFRB, PDGFRA, MYH10	16.543	1	0.416006	0.41072
GOTERM_BP_DIRECT	GO:0050679~positive regulation of epithelial cell proliferation	6	1.62602	0.01386	SFRP1, MYCN, HLX, TWIST1, GAS1, BMP5	4.22376	1	0.420751	0.415405
GOTERM_BP_DIRECT	GO:0051216~cartilage development	6	1.62602	0.0144552	CSGALNACT1, COL3A1, MMP13, COL11A1, GATA3, BMP5	4.1793	1	0.432637	0.42714
GOTERM_BP_DIRECT	GO:0010595~positive regulation of endothelial cell migration	5	1.35501	0.0149898	SPARC, ANGPT1, ADORA2B, GATA3, PLPP3	5.25176	1	0.436223	0.43068
GOTERM_BP_DIRECT	GO:0051091~positive regulation of sequence-specific DNA binding transcription factor activity	7	1.89702	0.0149983	TRIM12C, WNT10B, TRIM30A, STING1, NDP, PLPP3, HMGN3	3.50913	1	0.436223	0.43068
GOTERM_BP_DIRECT	GO:0035904~aorta development	4	1.08401	0.0155149	COL3A1, PLXND1, KIF7, MYH10	7.56254	1	0.436223	0.43068
GOTERM_BP_DIRECT	GO:0042127~regulation of cell proliferation	9	2.43902	0.0157986	CEBPA, TGFB2, SPARC, KSR1, STAT1, TNFRSF9, TNC, CELA1, FGFR1	2.79601	1	0.436223	0.43068
GOTERM_BP_DIRECT	GO:0010739~positive regulation of protein kinase A signaling	3	0.813008	0.0158067	RAMP3, TCIM, ADRB2	15.2705	1	0.436223	0.43068
GOTERM_BP_DIRECT	GO:0097435~supramolecular fiber organization	3	0.813008	0.0158067	COL3A1, COL5A1, LTBP2	15.2705	1	0.436223	0.43068
GOTERM_BP_DIRECT	GO:0007507~heart development	11	2.98103	0.016313	GJC1, TGFB2, COL3A1, VCAN, SPARC, SALL1, MMP13, PTK7, PCSK5, MYH10, CC2D2A	2.41825	1	0.444425	0.438778
GOTERM_BP_DIRECT	GO:0030324~lung development	7	1.89702	0.0171384	PDGFRA, CEBPA, COL3A1, SPARC, MYCN, MME, FGFR1	3.40592	1	0.457471	0.451659
GOTERM_BP_DIRECT	GO:0008283~cell proliferation	12	3.25203	0.0172225	TGFBR3, WNT10B, CEBPA, MYCN, HLX, STAT1, GAS1, PDGFA, GATA3, NTN1, MYH10, FGFR1	2.27526	1	0.457471	0.451659
GOTERM_BP_DIRECT	GO:0071305~cellular response to vitamin D	3	0.813008	0.0182596	SFRP1, PENK, TNC	14.1798	1	0.471442	0.465452
GOTERM_BP_DIRECT	GO:0050777~negative regulation of immune response	3	0.813008	0.0182596	TGFB2, COL3A1, CTLA4	14.1798	1	0.471442	0.465452
GOTERM_BP_DIRECT	GO:0009612~response to mechanical stimulus	5	1.35501	0.018414	COL1A1, COL3A1, STAT1, TNC, PIEZO2	4.93822	1	0.471442	0.465452
GOTERM_BP_DIRECT	GO:0042733~embryonic digit morphogenesis	5	1.35501	0.0193396	SALL1, MYCN, TWIST1, GAS1, TBX2	4.8656	1	0.483753	0.477606
GOTERM_BP_DIRECT	GO:0001958~endochondral ossification	4	1.08401	0.0193501	CSGALNACT1, COL1A1, MMP13, HSPG2	6.96549	1	0.483753	0.477606
GOTERM_BP_DIRECT	GO:0007224~smoothened signaling pathway	6	1.62602	0.0198409	WNT10B, SALL1, BOC, GAS1, HSPG2, CC2D2A	3.85469	1	0.490255	0.484026
GOTERM_BP_DIRECT	GO:0071230~cellular response to amino acid stimulus	7	1.89702	0.0207284	COL1A1, PDGFRA, COL3A1, COL16A1, PDGFD, MMP3, COL6A1	3.26201	1	0.492569	0.486311
GOTERM_BP_DIRECT	GO:0008219~cell death	4	1.08401	0.0207343	TGFB2, PMP22, HMOX1, EMP2	6.78689	1	0.492569	0.486311
GOTERM_BP_DIRECT	GO:2001046~positive regulation of integrin-mediated signaling pathway	3	0.813008	0.0208618	DAB2, EMP2, PCSK5	13.2344	1	0.492569	0.486311
GOTERM_BP_DIRECT	GO:0060979~vasculogenesis involved in coronary vascular morphogenesis	3	0.813008	0.0208618	TGFBR3, ANGPT1, FGFR1	13.2344	1	0.492569	0.486311
GOTERM_BP_DIRECT	GO:0048008~platelet-derived growth factor receptor signaling pathway	4	1.08401	0.0221715	PDGFRB, PDGFRA, PDGFD, PDGFA	6.61722	1	0.517741	0.511162
GOTERM_BP_DIRECT	GO:0003007~heart morphogenesis	5	1.35501	0.0233268	TGFB2, COL5A1, COL11A1, FAT4, TBX2	4.59529	1	0.529275	0.52255
GOTERM_BP_DIRECT	GO:0070593~dendrite self-avoidance	3	0.813008	0.023608	PRTG, NRCAM, EMB	12.4073	1	0.529275	0.52255
GOTERM_BP_DIRECT	GO:0040037~negative regulation of fibroblast growth factor receptor signaling pathway	3	0.813008	0.023608	GPC1, SHISA2, APLN	12.4073	1	0.529275	0.52255
GOTERM_BP_DIRECT	GO:0009888~tissue development	4	1.08401	0.0236617	NTNG1, LAMA3, NTN1, HSPG2	6.45582	1	0.529275	0.52255
GOTERM_BP_DIRECT	GO:0090263~positive regulation of canonical Wnt signaling pathway	6	1.62602	0.026398	COL1A1, WNT10B, SFRP1, CDH3, PTK7, BAMBI	3.57687	1	0.574475	0.567176
GOTERM_BP_DIRECT	GO:0030206~chondroitin sulfate biosynthetic process	3	0.813008	0.0264935	CSGALNACT1, CHST12, DSE	11.6774	1	0.574475	0.567176
GOTERM_BP_DIRECT	GO:0043583~ear development	3	0.813008	0.0264935	GATA3, BMP5, FGFR1	11.6774	1	0.574475	0.567176
GOTERM_BP_DIRECT	GO:0071392~cellular response to estradiol stimulus	4	1.08401	0.0268012	SFRP1, RAMP3, GPER1, SSTR2	6.15555	1	0.575278	0.567968
GOTERM_BP_DIRECT	GO:0001570~vasculogenesis	5	1.35501	0.0289647	TGFBR3, GJC1, ANGPT1, ACKR3, TEAD2	4.2969	1	0.610896	0.603134
GOTERM_BP_DIRECT	GO:0003203~endocardial cushion morphogenesis	3	0.813008	0.0295133	TGFB2, TWIST1, TBX2	11.0287	1	0.610896	0.603134
GOTERM_BP_DIRECT	GO:0048566~embryonic digestive tract development	3	0.813008	0.0295133	TGFB2, SALL1, PCSK5	11.0287	1	0.610896	0.603134
GOTERM_BP_DIRECT	GO:0035790~platelet-derived growth factor receptor-alpha signaling pathway	2	0.542005	0.029898	PDGFRA, PDGFA	66.1722	1	0.610896	0.603134
GOTERM_BP_DIRECT	GO:0001806~type IV hypersensitivity	2	0.542005	0.029898	EPHB6, GATA3	66.1722	1	0.610896	0.603134
GOTERM_BP_DIRECT	GO:0043065~positive regulation of apoptotic process	12	3.25203	0.0307904	PDGFRB, NR4A1, WNT10B, TGFB2, SFRP1, RASSF2, FRZB, GPER1, EMILIN2, HMOX1, CTLA4, ADRB2	2.07871	1	0.623139	0.615221
GOTERM_BP_DIRECT	GO:0071711~basement membrane organization	3	0.813008	0.032663	COL3A1, PXDN, PMP22	10.4482	1	0.648681	0.640439
GOTERM_BP_DIRECT	GO:0060037~pharyngeal system development	3	0.813008	0.032663	HOXA2, GATA3, BMP5	10.4482	1	0.648681	0.640439
GOTERM_BP_DIRECT	GO:0050728~negative regulation of inflammatory response	6	1.62602	0.0352625	MFHAS1, GPER1, TYRO3, CCN3, ADRB2, GATA3	3.30861	1	0.693482	0.684671
GOTERM_BP_DIRECT	GO:0001657~ureteric bud development	4	1.08401	0.0355716	SFRP1, VCAN, SALL1, FGFR1	5.51435	1	0.693482	0.684671
GOTERM_BP_DIRECT	GO:0010629~negative regulation of gene expression	12	3.25203	0.0377302	TGFBR3, TGFB2, SFRP1, SLC24A3, MYCN, GPER1, CD28, PMP22, GATA3, FGFR1, MARK1, APLN	2.01029	1	0.728879	0.719618
GOTERM_BP_DIRECT	GO:0098609~cell-cell adhesion	8	2.16802	0.0385641	CDH3, LAMA3, BOC, NRCAM, FAT4, PLPP3, NTN1, JAM3	2.54508	1	0.738278	0.728897
GOTERM_BP_DIRECT	GO:0048706~embryonic skeletal system development	4	1.08401	0.0414574	COL1A1, GAS1, HOXA2, PCSK5	5.18998	1	0.786579	0.776585
GOTERM_BP_DIRECT	GO:0001502~cartilage condensation	3	0.813008	0.0428453	TGFB2, MYCN, COL11A1	9.02348	1	0.788219	0.778204
GOTERM_BP_DIRECT	GO:0007219~Notch signaling pathway	6	1.62602	0.04329	CEBPA, PTP4A3, RCAN2, FAT4, SUSD5, TBX2	3.12624	1	0.788219	0.778204
GOTERM_BP_DIRECT	GO:0009952~anterior/posterior pattern specification	6	1.62602	0.04329	SFRP1, SCMH1, HOXA2, HOXD4, HOXB8, PCSK5	3.12624	1	0.788219	0.778204
GOTERM_BP_DIRECT	GO:0048661~positive regulation of smooth muscle cell proliferation	5	1.35501	0.0439899	PDGFRB, STAT1, PDGFD, CCN4, HMOX1	3.75978	1	0.788219	0.778204
GOTERM_BP_DIRECT	GO:0072277~metanephric glomerular capillary formation	2	0.542005	0.0445112	PDGFRB, PDGFRA	44.1148	1	0.788219	0.778204
GOTERM_BP_DIRECT	GO:0030208~dermatan sulfate biosynthetic process	2	0.542005	0.0445112	CHST12, DSE	44.1148	1	0.788219	0.778204
GOTERM_BP_DIRECT	GO:0038091~positive regulation of cell proliferation by VEGF-activated platelet derived growth factor receptor signaling pathway	2	0.542005	0.0445112	PDGFRB, PDGFRA	44.1148	1	0.788219	0.778204
GOTERM_BP_DIRECT	GO:0035793~positive regulation of metanephric mesenchymal cell migration by platelet-derived growth factor receptor-beta signaling pathway	2	0.542005	0.0445112	PDGFRB, PDGFA	44.1148	1	0.788219	0.778204
GOTERM_BP_DIRECT	GO:0060326~cell chemotaxis	5	1.35501	0.0455362	PDGFRB, PDGFRA, ABCC1, ACKR3, CCN3	3.71754	1	0.799705	0.789544
GOTERM_BP_DIRECT	GO:0007156~homophilic cell adhesion via plasma membrane adhesion molecules	7	1.89702	0.0462546	PRTG, CDH3, PALLD, NRCAM, FAT4, EMB, PCDH17	2.69305	1	0.802825	0.792625
GOTERM_BP_DIRECT	GO:0045742~positive regulation of epidermal growth factor receptor signaling pathway	3	0.813008	0.0464694	HIP1, PDE6H, GPER1	8.63115	1	0.802825	0.792625
GOTERM_BP_DIRECT	GO:0034605~cellular response to heat	4	1.08401	0.0478006	TCIM, TFEC, PMP22, HMOX1	4.90164	1	0.819164	0.808756

## Sheet: GOCC
Sin3Bsg1 vs sgCtrL; GOCC of Genes dwonregulated by Sin3B loss
Category	Term	Count	%	PValue	Genes	Fold Enrichment	Bonferroni	Benjamini	FDR
GOTERM_CC_DIRECT	GO:0005576~extracellular region	73	19.7832	8.33272e-15	EPHB6, PNLIPRP2, APOL9A, COL16A1, OLFML2B, SPARC, COL14A1, TNC, PCSK9, LOXL4, PCSK5, 2310057J18RIK, PODNL1, C1QTNF7, DEFB15, CCN5, CCN4, EMILIN2, NRCAM, CCN3, GPX3, MAMDC2, MMP3, HSPG2, PRSS12, TGFBR3, SFRP1, VCAN, MMP13, SLPI, COL6A2, COL6A1, PXDN, FETUB, MMP19, FAM20A, GAS6, FJX1, C4BP, PTGFR, A, SEMA3D, COL11A1, LAMA3, PDGFA, FBLN1, LTBP2, AEBP1, SEMA3F, NTN1, FBLN2, PLA2G7, FRZB, OLFML3, GPC1…	2.68389	2.84772e-12	2.74788e-12	2.61129e-12
GOTERM_CC_DIRECT	GO:0031012~extracellular matrix	28	7.58808	1.60695e-14	OLFML2B, SPARC, COL16A1, COL11A1, TNC, FBLN1, NTN1, ADAMTSL3, GPC1, CCN5, CCN4, CCN3, NDP, TGFB2, MMP3, MAMDC2, SSC5D, HSPG2, COL1A1, TGFBR3, VCAN, COL3A1, MMP13, COL5A1, COL6A2, COL6A1, PXDN, MMP19	6.68419	5.5056e-12	2.74788e-12	2.61129e-12
GOTERM_CC_DIRECT	GO:0005615~extracellular space	60	16.2602	5.97626e-08	PNLIPRP2, APOL9A, COL16A1, OLFML2B, SPARC, COL14A1, TNC, PCSK9, LOXL4, ORM3, PCSK5, SPN, 2310057J18RIK, PODNL1, C1QTNF7, FCGRT, CCN5, CCN4, CCN3, GPX3, MMP3, TGFBR3, SFRP1, MMP13, SLPI, COL6A2, COL6A1, PXDN, FETUB, MMP19, FAM20A, GAS6, FJX1, C4BP, A, SEMA3D, COL11A1, PDGFA, FBLN1, AEBP1, SEMA3F, PLA2G7, FRZB, OLFML3, GPC1, PDGFD, NDP, JAM3, WNT10B, TGFB2, ANGPT1, SSC5D, CELA1, MT3, BMP5, APLN, CO…	2.09077	2.04386e-05	6.81293e-06	6.47428e-06
GOTERM_CC_DIRECT	GO:0005581~collagen trimer	10	2.71003	2.62895e-06	COL1A1, COL3A1, COL16A1, COL5A1, COL14A1, C1QTNF7, COL6A2, COL11A1, COL6A1, EMILIN2	8.48786	0.000898697	0.000224775	0.000213602
GOTERM_CC_DIRECT	GO:0009986~cell surface	28	7.58808	3.02454e-05	EPHB6, SPARC, RAMP3, PCSK9, PDGFA, SPN, GPC1, BOC, CCN5, NDP, EPHB2, JAM3, PDGFRB, KCNH2, PDGFRA, TGFB2, EMP2, CKAP4, TGFBR3, VCAN, SFRP1, ADORA2B, LRFN1, PXDN, CD28, TYRO3, PMP22, ACKR3	2.4617	0.0102908	0.00206878	0.00196595
GOTERM_CC_DIRECT	GO:0005604~basement membrane	10	2.71003	6.03074e-05	SPN, TGFB2, SPARC, COL5A1, LAMA3, PXDN, TNC, FBLN1, NTN1, HSPG2	5.77745	0.0204145	0.00343752	0.00326665
GOTERM_CC_DIRECT	GO:0005794~Golgi apparatus	40	10.8401	0.000107641	HIP1, ST6GALNAC2, PTPRN, PCSK9, ADCY3, ADRB2, PCSK5, LFNG, RAB40B, RASSF2, CHST12, GPER1, DSE, NHS, MAN1C1, BDKRB2, CTLA4, MALRD1, A4GALT, EPHB2, KCNJ2, JAM3, PDGFRB, CSGALNACT1, PDGFRA, GOLM2, GALNT2, COPZ2, EMP2, IIGP1, ZDHHC15, COL1A1, MMP13, STING1, SLPI, BGLAP3, PXYLP1, FAM20A, KDELR3, PLPP3	1.92178	0.0361458	0.00525903	0.00499762
GOTERM_CC_DIRECT	GO:0098978~glutamatergic synapse	23	6.23306	0.000245126	NTNG1, SNAP25, HIP1, SPARC, PLXND1, ADRB2, SEMA3F, PCDH17, CACNB1, GRM4, PLCB4, ADGRA1, PRKAR2B, SV2A, ADORA2B, NRCAM, AMPH, EPHB2, MPDZ, CPEB2, MYH10, DBN1, KCNJ2	2.41418	0.0804247	0.0096658	0.00918533
GOTERM_CC_DIRECT	GO:0016020~membrane	145	39.2954	0.000254363	EPHB6, SPARC, PLXND1, RASL11A, LOXL4, LDLRAD3, GXYLT2, CDH3, ADGRA1, FCGRT, BASP1, ARHGDIB, PIEZO2, NRCAM, CAR12, MALRD1, EPHB2, IL13RA1, CSGALNACT1, KCNH2, PDGFRB, PDGFRA, FNBP1, ACSL6, SHISA2, HSPG2, CACNB1, GPR161, ADAM12, TYRO3, AMPH, MXRA7, KDELR3, PLPP3, CTXN1, DGKH, SLC45A4, PTGFR, D630045J12RIK, EIF5A2, PDGFA, ADRB2, CACNA1G, GJC1, SNN, PRKAR2B, CHST12, PDGFD, HMOX1, CLCA3A1, MPDZ, MFAP3L…	1.268	0.0833259	0.0096658	0.00918533
GOTERM_CC_DIRECT	GO:0030425~dendrite	22	5.96206	0.000303155	NQO1, MME, MAGEE1, STAT1, MMP3, ADRB2, PRSS12, CACNA1G, PLCB4, PRKAR2B, SV2A, GPER1, BGLAP3, PENK, FSCN1, RGS12, CCN3, EPHB2, MPDZ, DBN1, KCNJ2, MARK1	2.43957	0.0984995	0.00975088	0.00926619
GOTERM_CC_DIRECT	GO:0005902~microvillus	8	2.16802	0.000313625	SPN, PDGFRA, MYO1B, ANGPT1, FSCN1, PDGFA, CD302, JAM3	6.17992	0.101723	0.00975088	0.00926619
GOTERM_CC_DIRECT	GO:0030424~axon	19	5.14905	0.000490648	PDGFRA, SNAP25, TGFB2, MME, PLXND1, STAT1, ADRB2, PRSS12, MT3, PRTG, PALLD, GPER1, BOC, PENK, NRCAM, CCN3, EMB, EPHB2, MYH10	2.56637	0.154513	0.0132534	0.0125946
GOTERM_CC_DIRECT	GO:0043235~receptor complex	12	3.25203	0.000503786	PDGFRB, TGFBR3, EPHB6, PDGFRA, RAMP3, TYRO3, LOXL4, ADRB2, EPHB2, OSMR, IL13RA1, FGFR1	3.63445	0.158305	0.0132534	0.0125946
GOTERM_CC_DIRECT	GO:0030175~filopodium	7	1.89702	0.0017704	ENAH, SNAP25, MYO1B, PALLD, FSCN1, CD302, DBN1	5.46888	0.454479	0.0432483	0.0410986
GOTERM_CC_DIRECT	GO:0098636~protein complex involved in cell adhesion	3	0.813008	0.0020353	CD28, CTLA4, JAM3	41.251	0.501814	0.0464049	0.0440982
GOTERM_CC_DIRECT	GO:0030054~cell junction	17	4.60705	0.00284849	PDGFRA, PARD6G, WTIP, ENAH, GJC1, CDH3, PTK7, PALLD, BASP1, FSCN1, NHS, HOXD4, CCN3, MPDZ, DBN1, MFAP3L, JAM3	2.32824	0.623024	0.0608865	0.05786
GOTERM_CC_DIRECT	GO:0043025~neuronal cell body	20	5.42005	0.00336785	SNAP25, NQO1, TGFB2, MME, PTPRN, CACNA1G, PDE10A, PALLD, PRKAR2B, SV2A, GPC1, GPER1, BOC, PENK, RGS12, CCN3, EPHB2, MYH10, DBN1, KCNJ2	2.1025	0.684548	0.0677533	0.0643854
GOTERM_CC_DIRECT	GO:0048471~perinuclear region of cytoplasm	23	6.23306	0.00413358	KCNH2, SNAP25, MAGEE1, STAT1, GALNT2, AK1, PCSK9, MT3, CKAP4, CACNA1G, APLN, DAB2, MYO1B, RAB40B, STING1, PRKAR2B, GPER1, PMP22, HMOX1, ACKR3, CTLA4, DBN1, FGFR1	1.93548	0.757466	0.078538	0.0746341
GOTERM_CC_DIRECT	GO:0031410~cytoplasmic vesicle	24	6.50407	0.00522614	PDGFRB, GBP6, PNLIPRP2, HIP1, MME, FNBP1, GBP9, PTPRN, COPZ2, EMP2, PRSS12, DAB2, GRM4, STING1, GPNMB, SV2A, GPER1, DSE, PENK, AMPH, MALRD1, KDELR3, MPDZ, FGFR1	1.86235	0.833378	0.0940706	0.0893946
GOTERM_CC_DIRECT	GO:0020005~symbiont-containing vacuole membrane	3	0.813008	0.005537	GBP6, GBP9, IIGP1	25.7819	0.850269	0.0946827	0.0899763
GOTERM_CC_DIRECT	GO:0042995~cell projection	30	8.13008	0.00625197	PNLIPRP2, D630045J12RIK, PLXND1, PTPRN, ADCY3, SPN, BASP1, SV2A, GPER1, NRCAM, EPHB2, MPDZ, MYH10, CC2D2A, MARK1, PDGFRA, KSR1, LCA5, KIF7, ENAH, VCAN, PALLD, GPR161, BGLAP3, FSCN1, RGS12, CD302, BBOF1, DBN1, ARHGEF6	1.69061	0.882919	0.101818	0.0967567
GOTERM_CC_DIRECT	GO:0045211~postsynaptic membrane	11	2.98103	0.0094165	HIP1, MAGEE1, GPER1, LRFN1, NRCAM, ADRB2, EPHB2, GABRE, DBN1, KCNJ2, PCDH17	2.63508	0.960667	0.145783	0.138536
GOTERM_CC_DIRECT	GO:0005887~integral component of plasma membrane	30	8.13008	0.00980409	EPHB6, SLC24A3, PLXND1, SEMA3D, ADCY3, ADRB2, SEMA3F, PCDH17, SPN, GRM4, GPNMB, BOC, VMN2R2, CTLA4, EMB, GABRE, EPHB2, CLCA3A1, JAM3, PDGFRB, KCNH2, PDGFRA, ABCC1, OSMR, SSTR2, TGFBR3, SLCO3A1, TYRO3, PLPP3, FGFR1	1.63306	0.965595	0.145783	0.138536
GOTERM_CC_DIRECT	GO:0000139~Golgi membrane	16	4.33604	0.0118379	ST6GALNAC2, GALNT2, COPZ2, EMP2, PCSK5, ZDHHC15, LFNG, STING1, CHST12, GPER1, DSE, MAN1C1, PXYLP1, KDELR3, A4GALT, PLPP3	2.05612	0.982969	0.166109	0.157852
GOTERM_CC_DIRECT	GO:0045202~synapse	25	6.77507	0.0121425	SNAP25, RGS17, SPARC, PTPRN, CACNA1G, GJC1, SV2A, GPC1, GPER1, NRCAM, EMB, GABRE, EPHB2, MPDZ, MME, INSYN1, PRSS12, ZDHHC15, ENAH, VCAN, ADORA2B, LRFN1, RGS12, AMPH, CPEB2	1.70346	0.984673	0.166109	0.157852
GOTERM_CC_DIRECT	GO:0043005~neuron projection	17	4.60705	0.0128536	EPHB6, PNLIPRP2, SNAP25, RGS17, AK1, LCA5, SSTR2, CACNA1G, ENAH, GRM4, SV2A, GPR161, GABRE, EPHB2, MPDZ, CPEB2, MYH10	1.97763	0.988019	0.169074	0.16067
GOTERM_CC_DIRECT	GO:0005886~plasma membrane	108	29.2683	0.0190127	EPHB6, PLXND1, LDLRAD3, CDH3, RASSF2, ADGRA1, FCGRT, BASP1, PIEZO2, CCN5, NRCAM, CAR12, EPHB2, KCNH2, PDGFRB, PDGFRA, FNBP1, CACNB1, SFRP1, GPR161, ADAM12, FSCN1, TYRO3, AMPH, PLPP3, DGKH, PTGFR, ADRB2, PCDH17, CACNA1G, GJC1, PRKAR2B, PENK, CLCA3A1, MPDZ, MFAP3L, MARK1, NTNG1, GSTM2, MAGEE1, DMPK, MT3, DAB2, PTK7, BAMBI, LRFN1, CD28, FAT4, FGFR1, SNAP25, MEGF11, PTPRN, DIRAS2, PCSK9, LSP1, PCSK5,…	1.19742	0.998591	0.240827	0.228856
GOTERM_CC_DIRECT	GO:0005614~interstitial matrix	3	0.813008	0.0246826	COL14A1, MAMDC2, TNC	12.1326	0.999806	0.301481	0.286495
GOTERM_CC_DIRECT	GO:0030027~lamellipodium	8	2.16802	0.0276544	ENAH, SNAP25, PLXND1, PALLD, FSCN1, MYH10, DBN1, ARHGEF6	2.73638	0.999932	0.326131	0.30992
GOTERM_CC_DIRECT	GO:0043231~intracellular membrane-bounded organelle	27	7.31707	0.0289283	CEBPA, HIP1, SPARC, AKNA, EIF5A2, MCUB, ADRB2, RAB40B, ADAMTSL3, GPER1, DSE, BDKRB2, BLNK, HOXA2, CCN3, TEAD2, PDGFRB, KSR1, FNBP1, ACSL6, DAB2, DHRS9, SNAI1, ACKR3, CERS1, PPIC, DGKH	1.53667	0.999956	0.329783	0.31339
GOTERM_CC_DIRECT	GO:0015629~actin cytoskeleton	9	2.43902	0.0311422	ENAH, SNAP25, MYO1B, PALLD, FSCN1, FLNC, NTN1, DBN1, DGKH	2.45542	0.99998	0.33488	0.318234
GOTERM_CC_DIRECT	GO:0005791~rough endoplasmic reticulum	5	1.35501	0.0313826	BGLAP3, PCSK9, MT3, CKAP4, KCNJ2	4.19217	0.999982	0.33488	0.318234
GOTERM_CC_DIRECT	GO:0044295~axonal growth cone	4	1.08401	0.032313	SNAP25, PALLD, BOC, DBN1	5.7293	0.999987	0.33488	0.318234
GOTERM_CC_DIRECT	GO:0005737~cytoplasm	124	33.6043	0.0379798	ALDH1L1, SPARC, CDH3, SALL1, RASSF2, UBASH3B, BASP1, ARHGDIB, CCN5, CCN4, MAP3K8, CCN3, MALRD1, PDGFRB, PDGFRA, LIMCH1, FNBP1, FBXO17, PAM16, STARD9, FSCN1, AMPH, BBOF1, KCTD17, PPIC, DGKH, TRIM12C, PTGFR, AKNA, BHLHB9, SPRR2K, EIF5A2, AK1, ADRB2, AEBP1, AK5, PLA2G7, CACNA1G, SNN, NUAK1, PCBP3, PRKAR2B, MYH10, MPDZ, MFAP3L, MARK1, GSTM2, TGFB2, MAGEE1, DMPK, SSC5D, MT3, IIGP1, COL1A1, NR4A1, MFHA…	1.14756	0.999998	0.382032	0.363043
GOTERM_CC_DIRECT	GO:0001725~stress fiber	5	1.35501	0.0405486	ENAH, LIMCH1, PALLD, FSCN1, MYH10	3.86245	0.999999	0.396218	0.376523

## Sheet: GOMF
Sin3Bsg1 vs sgCtrL; GOMF of Genes dwonregulated by Sin3B loss
Category	Term	Count	%	PValue	Genes	Fold Enrichment	Bonferroni	Benjamini	FDR
GOTERM_MF_DIRECT	GO:0048407~platelet-derived growth factor binding	7	1.89702	1.1631e-08	PDGFRB, COL1A1, PDGFRA, COL3A1, COL5A1, COL6A1, PDGFA	37.2951	5.92018e-06	5.9202e-06	5.87367e-06
GOTERM_MF_DIRECT	GO:0005201~extracellular matrix structural constituent	13	3.52304	3.86168e-07	SPARC, COL16A1, COL11A1, LAMA3, TNC, FBLN1, LTBP2, NTN1, FBLN2, COL1A1, COL3A1, COL5A1, PXDN	6.92624	0.00019654	9.82799e-05	9.75075e-05
GOTERM_MF_DIRECT	GO:0030020~extracellular matrix structural constituent conferring tensile strength	8	2.16802	1.73436e-06	COL1A1, COL3A1, COL16A1, COL5A1, COL14A1, COL6A2, COL11A1, COL6A1	13.4599	0.000882403	0.000294264	0.000291951
GOTERM_MF_DIRECT	GO:0005178~integrin binding	12	3.25203	2.87192e-05	COL3A1, DAB2, COL16A1, GPNMB, LAMA3, CCN5, CCN4, FBLN1, EMP2, CCN3, PLPP3, JAM3	5.01447	0.0145119	0.00365452	0.0036258
GOTERM_MF_DIRECT	GO:0008201~heparin binding	11	2.98103	0.000452701	TGFBR3, SFRP1, GPNMB, COL5A1, COL11A1, DEFB15, CCN5, CCN4, LTBP2, CCN3, FGFR1	3.99591	0.205845	0.046085	0.0457228
GOTERM_MF_DIRECT	GO:0098632~protein binding involved in cell-cell adhesion	5	1.35501	0.00115103	NTNG1, PRTG, NRCAM, EMB, JAM3	10.6557	0.443568	0.087332	0.0866457
GOTERM_MF_DIRECT	GO:0005161~platelet-derived growth factor receptor binding	4	1.08401	0.00120103	PDGFRB, PDGFRA, PDGFD, PDGFA	18.267	0.457567	0.087332	0.0866457
GOTERM_MF_DIRECT	GO:0005515~protein binding	106	28.7263	0.00409249	ALDH1L1, SPARC, PLXND1, RASL11A, LDLRAD3, SALL1, RASSF2, UBASH3B, BASP1, SCMH1, PIEZO2, NRCAM, MALRD1, EPHB2, PDGFRB, FNBP1, PAM16, ACSL6, INSYN1, HSPG2, HIC1, CACNB1, SFRP1, MYCN, SLPI, GPR161, ADAM12, FSCN1, TYRO3, AMPH, HOXB8, PPIC, C4BP, A, AKNA, TWIST1, FBLN1, ADRB2, GATA3, FBLN2, CACNA1G, GJC1, PRKAR2B, MYH10, MPDZ, NTNG1, GSTM2, TGFB2, MAGEE1, DMPK, TNFRSF9, SSC5D, IIGP1, BMP5, COL1A1, NR4…	1.25921	0.875985	0.260385	0.258339
GOTERM_MF_DIRECT	GO:0005518~collagen binding	6	1.62602	0.00471127	SPARC, MMP13, COL6A2, COL6A1, PDGFA, AEBP1	5.4801	0.909617	0.266449	0.264355
GOTERM_MF_DIRECT	GO:0004114~3',5'-cyclic-nucleotide phosphodiesterase activity	4	1.08401	0.00595268	PDE10A, PDE6H, PDE7B, PDE8A	10.6557	0.952116	0.28189	0.279675
GOTERM_MF_DIRECT	GO:0005044~scavenger receptor activity	5	1.35501	0.00609193	LOXL4, ACKR3, SSC5D, SCARF2, PRSS12	6.80154	0.955411	0.28189	0.279675
GOTERM_MF_DIRECT	GO:0050840~extracellular matrix binding	4	1.08401	0.012204	SPARC, OLFML2B, SSC5D, FBLN2	8.24961	0.99807	0.517652	0.513584
GOTERM_MF_DIRECT	GO:0019900~kinase binding	7	1.89702	0.0141528	CEBPA, MYCN, SNAI1, EMP2, PDE8A, TTC28, DGKH	3.55192	0.999294	0.554136	0.549781
GOTERM_MF_DIRECT	GO:0001968~fibronectin binding	4	1.08401	0.0183141	MMP13, TNC, FBLN1, SSC5D	7.10383	0.999918	0.665847	0.660614
GOTERM_MF_DIRECT	GO:0005109~frizzled binding	4	1.08401	0.0275132	WNT10B, SFRP1, BAMBI, NDP	6.089	0.999999	0.799827	0.793542
GOTERM_MF_DIRECT	GO:0001227~transcriptional repressor activity, RNA polymerase II transcription regulatory region sequence-specific binding	12	3.25203	0.0275987	SALL1, PCBP3, TRPS1, TFEC, SNAI1, ZBTB10, HOXA2, AEBP1, GATA3, HOXB8, HIC1, TBX2	2.11354	0.999999	0.799827	0.793542
GOTERM_MF_DIRECT	GO:0004115~3',5'-cyclic-AMP phosphodiesterase activity	3	0.813008	0.0282235	PDE10A, PDE7B, PDE8A	11.2826	1	0.799827	0.793542
GOTERM_MF_DIRECT	GO:0003924~GTPase activity	11	2.98103	0.0282847	GBP6, F830016B08RIK, RAB40B, GBP9, ARHGDIB, DIRAS2, RASL11A, GM4951, GM4841, IIGP1, RERG	2.20464	1	0.799827	0.793542
GOTERM_MF_DIRECT	GO:0042803~protein homodimerization activity	21	5.69106	0.0310907	KCNH2, TRIM12C, PDGFRA, CEBPA, GSTM2, TGFB2, TRIM30A, HIP1, BHLHB9, MME, STAT1, ACSL6, TWIST1, PDGFA, ADRB2, STING1, HMOX1, NDP, FGFR1, DGKH, JAM3	1.64537	1	0.799895	0.793609
GOTERM_MF_DIRECT	GO:0047555~3',5'-cyclic-GMP phosphodiesterase activity	3	0.813008	0.0314301	PDE10A, PDE6H, PDE8A	10.6557	1	0.799895	0.793609
GOTERM_MF_DIRECT	GO:0004714~transmembrane receptor protein tyrosine kinase activity	6	1.62602	0.0352473	PDGFRB, EPHB6, PDGFRA, TYRO3, EPHB2, FGFR1	3.30696	1	0.854328	0.847615
GOTERM_MF_DIRECT	GO:0003779~actin binding	12	3.25203	0.0433084	ENAH, SMTN, MYO1B, HIP1, LIMCH1, PALLD, FSCN1, LSP1, FLNC, FXYD5, MYH10, DBN1	1.96218	1	1	0.994094
GOTERM_MF_DIRECT	GO:0005520~insulin-like growth factor binding	3	0.813008	0.0494051	CCN5, CCN4, CCN3	8.33928	1	1	0.994094
