# Supplementary material for: SIN3B Loss Heats up Cold Tumor Microenvironment to Boost Immunotherapy in Pancreatic Cancer
Source: Adv Sci (Weinh). 2024 Sep 24;11(43):2402244. doi: 10.1002/advs.202402244 (PMC11578377; doi:10.1002/advs.202402244)
Supplement: Supplementary file 5 — Supplemental Table 4 [file ADVS-11-2402244-s004.xlsx]

## Sheet: Genes upregulated by Sin3Bloss
sgCtrL or Sin3Bsg1 KPC1199 cells + or – IFNγ indicates that PDAC cells were treated with or without 10 ng/ml IFNγ for 24 hours.
Sin3Bsg1+IFNγ vs sgCtrL+IFNγ based on RNAseq Data
			sgCtrL+IFNγ				Sin3Bsg1+IFNγ		Fold Change>1.3	P value <0.05
Genes upregulated by Sin3Bloss	description	length	sample 1	sample 2	sample 3	sample 1	sample 2	sample 3	Log2FC	P value
1700028E10Rik	RIKEN cDNA 1700028E10 gene [Source:MGI Symbol;Acc:MGI:1916713]	2310	0.2	0.27	0.13	0.53	0.33	0.37	1.03562	0.0456247
1700123O20Rik	RIKEN cDNA 1700123O20 gene [Source:MGI Symbol;Acc:MGI:1920893]	893	26.24	27.97	28.77	35.32	38.18	34.88	0.385263	0.00267526
1810019D21Rik	RIKEN cDNA 1810019D21 gene [Source:MGI Symbol;Acc:MGI:1917021]	3239	0.23	0.9	0.85	2.02	2.74	1.3	1.61382	0.0439152
2310030G06Rik	RIKEN cDNA 2310030G06 gene [Source:MGI Symbol;Acc:MGI:1914202]	1242	1.09	0.78	0.45	2.5	3.31	2.05	1.7604	0.0110047
2610528A11Rik	RIKEN cDNA 2610528A11 gene [Source:MGI Symbol;Acc:MGI:1917295]	754	56.25	62.51	50.78	110.26	106.4	110.99	0.95053	0.000137478
2700054A10Rik	RIKEN cDNA 2700054A10 gene [Source:MGI Symbol;Acc:MGI:1919828]	4453	1.16	1.74	2.04	2.63	3.26	2.92	0.834631	0.0150701
2900076A07Rik	RIKEN cDNA 2900076A07 gene [Source:MGI Symbol;Acc:MGI:1920242]	2630	1.68	2.01	1.82	3.67	2.46	3.29	0.773675	0.0243599
4930404I05Rik	RIKEN cDNA 4930404I05 gene [Source:MGI Symbol;Acc:MGI:1914644]	2675	0.34	0.53	0.58	0.73	0.73	0.71	0.581642	0.030808
4930507D05Rik	RIKEN cDNA 4930507D05 gene [Source:MGI Symbol;Acc:MGI:1921956]	1865	0.44	0.72	0.36	0.78	0.94	0.91	0.790991	0.0365142
4933413J09Rik	RIKEN cDNA 4933413J09 gene [Source:MGI Symbol;Acc:MGI:1918356]	3387	0.15	0.3	0.18	0.69	0.78	0.91	1.91754	0.00175926
9130008F23Rik	RIKEN cDNA 9130008F23 gene [Source:MGI Symbol;Acc:MGI:1918833]	781	7.66	7.7	6.67	11.95	12.44	11.57	0.706924	0.000382688
A3galt2	alpha 1,3-galactosyltransferase 2 (isoglobotriaosylceramide synthase) [Source:MGI Symbol;Acc:MGI:2685279]	3390	0.09	0.17	0.28	0.67	0.55	0.36	1.54889	0.030531
A430057M04Rik	RIKEN cDNA A430057M04 gene [Source:MGI Symbol;Acc:MGI:2442125]	3835	0.58	0.53	0.79	1.17	1.13	0.88	0.743027	0.0241476
A4galt	alpha 1,4-galactosyltransferase [Source:MGI Symbol;Acc:MGI:3512453]	1974	4.25	5.07	3.28	8.45	5.69	7.46	0.777608	0.0352243
A730017L22Rik	RIKEN cDNA A730017L22 gene [Source:MGI Symbol;Acc:MGI:3584452]	3055	2.27	3.55	2.96	4.48	3.89	4.67	0.570651	0.031642
AA986860	expressed sequence AA986860 [Source:MGI Symbol;Acc:MGI:2138143]	2909	14	12.39	11.21	26.27	23.53	20.92	0.911386	0.00318357
Aamdc	adipogenesis associated Mth938 domain containing [Source:MGI Symbol;Acc:MGI:1913523]	883	8.17	13.98	11.62	26.39	16.94	19.26	0.89019	0.0438664
Abca8b	ATP-binding cassette, sub-family A (ABC1), member 8b [Source:MGI Symbol;Acc:MGI:1351668]	7423	3.81	4.24	4.88	5.68	5.92	5.27	0.383738	0.0226362
Abhd15	abhydrolase domain containing 15 [Source:MGI Symbol;Acc:MGI:1914727]	2662	1.1	0.82	0.88	2.29	1.72	1.56	0.992251	0.0176813
Abhd6	abhydrolase domain containing 6 [Source:MGI Symbol;Acc:MGI:1913332]	2226	7.88	9.96	8.59	12.85	13.73	12.72	0.572353	0.00336915
Abi3	ABI family member 3 [Source:MGI Symbol;Acc:MGI:1913860]	4006	13.14	13.74	10.49	18.75	17.47	18.48	0.54966	0.00573087
Acaa1b	acetyl-Coenzyme A acyltransferase 1B [Source:MGI Symbol;Acc:MGI:3605455]	1689	0.24	0.64	0.23	1.38	1.38	1.41	1.90949	0.00166288
Acad8	acyl-Coenzyme A dehydrogenase family, member 8 [Source:MGI Symbol;Acc:MGI:1914198]	2859	11.33	10.27	7.63	13.7	14.52	14.69	0.553864	0.0162125
Acod1	aconitate decarboxylase 1 [Source:MGI Symbol;Acc:MGI:103206]	2623	0.52	0.53	0.18	0.97	0.91	0.84	1.14495	0.0148021
Acp5	acid phosphatase 5, tartrate resistant [Source:MGI Symbol;Acc:MGI:87883]	1447	2.32	2.35	2.75	4.11	4.55	4.86	0.865604	0.00140106
Acsf3	acyl-CoA synthetase family member 3 [Source:MGI Symbol;Acc:MGI:2182591]	2171	2.29	1.99	2.45	2.83	3.23	3.38	0.48818	0.013131
Adamts15	a disintegrin-like and metallopeptidase (reprolysin type) with thrombospondin type 1 motif, 15 [Source:MGI Symbol;Acc:MGI:2449569]	5928	1.07	1.41	1.11	2	1.92	1.83	0.679578	0.00364942
Add3	adducin 3 (gamma) [Source:MGI Symbol;Acc:MGI:1351615]	4054	18.61	15.31	17.89	24.23	22.34	21.64	0.396753	0.0124557
Adgrg2	adhesion G protein-coupled receptor G2 [Source:MGI Symbol;Acc:MGI:2446854]	4682	2.41	2.86	2.72	3.74	3.67	3.4	0.436099	0.00507137
Ahcyl2	S-adenosylhomocysteine hydrolase-like 2 [Source:MGI Symbol;Acc:MGI:1921590]	5152	22.02	25.74	18.98	35.32	45.44	35.83	0.80482	0.0122482
AI661453	expressed sequence AI661453 [Source:MGI Symbol;Acc:MGI:2146908]	4866	11.13	11.01	10.7	17.47	15.6	14.55	0.536113	0.00466536
Ajuba	ajuba LIM protein [Source:MGI Symbol;Acc:MGI:1341886]	3397	16.03	17.27	17.56	27.16	26.07	23.89	0.600574	0.0012146
Als2cl	ALS2 C-terminal like [Source:MGI Symbol;Acc:MGI:2447532]	5150	12.32	14.93	17.92	27.89	27.96	21.52	0.776409	0.0160396
Amotl2	angiomotin-like 2 [Source:MGI Symbol;Acc:MGI:1929286]	4222	28.88	24.81	24.78	36.3	35.87	33.06	0.423333	0.00629561
Ankrd37	ankyrin repeat domain 37 [Source:MGI Symbol;Acc:MGI:3603344]	927	9.57	10.93	11.99	14.38	14.19	15.3	0.433239	0.0082506
Ano1	anoctamin 1, calcium activated chloride channel [Source:MGI Symbol;Acc:MGI:2142149]	4644	1.98	1.57	1.32	3.71	2.56	2.56	0.858492	0.0370166
Anxa13	annexin A13 [Source:MGI Symbol;Acc:MGI:1917037]	1371	58.02	58.18	56.06	138.66	125.86	131.72	1.20179	3.80202e-05
Anxa4	annexin A4 [Source:MGI Symbol;Acc:MGI:88030]	2030	177.23	150.61	156.7	258.94	249.73	240.84	0.629332	0.000775122
Anxa8	annexin A8 [Source:MGI Symbol;Acc:MGI:1201374]	1880	193.45	172.91	159.61	297.95	280.49	279.94	0.706636	0.000645178
Apln	apelin [Source:MGI Symbol;Acc:MGI:1353624]	3149	4.4	4.25	4.71	6.39	6.12	6.18	0.484347	0.000358526
Apob	apolipoprotein B [Source:MGI Symbol;Acc:MGI:88052]	13934	1.5	0.88	1.47	3.12	2.86	2.37	1.11692	0.00735676
Apoe	apolipoprotein E [Source:MGI Symbol;Acc:MGI:88057]	1221	6.77	8.2	8.31	13.13	12.12	13.08	0.719383	0.00108376
Apol10b	apolipoprotein L 10B [Source:MGI Symbol;Acc:MGI:3043522]	2325	2.22	2.26	1.77	5.58	4.74	5.58	1.3471	0.000557893
Apol8	apolipoprotein L 8 [Source:MGI Symbol;Acc:MGI:2444921]	2697	0.59	1.15	1.07	1.67	1.61	2.04	0.920856	0.0192186
Aqp1	aquaporin 1 [Source:MGI Symbol;Acc:MGI:103201]	2627	0.63	0.64	0.84	1.81	1.33	1.25	1.05698	0.0155061
Aqp8	aquaporin 8 [Source:MGI Symbol;Acc:MGI:1195271]	1451	0	0.06	0	0.56	0.77	0.55	4.96963	0.00123499
Arhgap22	Rho GTPase activating protein 22 [Source:MGI Symbol;Acc:MGI:2443418]	2596	25.95	26.39	26.58	34.54	31.78	42	0.456837	0.0327593
Arhgap27	Rho GTPase activating protein 27 [Source:MGI Symbol;Acc:MGI:1916903]	4261	4.43	5.67	4.81	8.85	10.2	8.01	0.859882	0.00531399
Arhgef10l	Rho guanine nucleotide exchange factor (GEF) 10-like [Source:MGI Symbol;Acc:MGI:1920004]	4508	19.9	24.3	28.05	39.27	38.54	33.04	0.617539	0.0137659
Arhgef3	Rho guanine nucleotide exchange factor (GEF) 3 [Source:MGI Symbol;Acc:MGI:1918954]	3198	2.66	2.69	2.38	4.89	3.6	4.72	0.77309	0.0118236
Arl14	ADP-ribosylation factor-like 14 [Source:MGI Symbol;Acc:MGI:1918869]	1200	15.22	13.07	16.24	22.95	18.91	21.11	0.499887	0.0147319
Arl6ip5	ADP-ribosylation factor-like 6 interacting protein 5 [Source:MGI Symbol;Acc:MGI:1929501]	1442	127.81	108.22	115.18	157.37	155.6	154.63	0.412941	0.0025801
Armcx3	armadillo repeat containing, X-linked 3 [Source:MGI Symbol;Acc:MGI:1918953]	3488	5.37	6.46	6.93	8.39	8.76	8.84	0.470297	0.00751125
Arsg	arylsulfatase G [Source:MGI Symbol;Acc:MGI:1921258]	3232	1.57	1.54	1.4	2.66	3.14	2.16	0.819641	0.0161732
As3mt	arsenite methyltransferase [Source:MGI Symbol;Acc:MGI:1929882]	1736	1.98	0.91	1.48	3.18	2.67	2.82	0.988399	0.0140908
Asap3	ArfGAP with SH3 domain, ankyrin repeat and PH domain 3 [Source:MGI Symbol;Acc:MGI:2684986]	4225	2.8	2.71	3.5	4.87	4.2	3.62	0.494093	0.0491203
Atp1b1	ATPase, Na+/K+ transporting, beta 1 polypeptide [Source:MGI Symbol;Acc:MGI:88108]	2580	39.16	39.89	38.09	67.86	65.29	65.2	0.759815	1.18278e-05
Atp7b	ATPase, Cu++ transporting, beta polypeptide [Source:MGI Symbol;Acc:MGI:103297]	6505	4.16	4.52	4.14	7.89	7.83	6.87	0.817288	0.000765206
AU022252	expressed sequence AU022252 [Source:MGI Symbol;Acc:MGI:2140466]	7151	3.61	4.6	5.42	6.4	8.22	7.05	0.668914	0.0229662
Auts2	autism susceptibility candidate 2 [Source:MGI Symbol;Acc:MGI:1919847]	3857	6.91	8.23	8.34	14.78	12.62	11.81	0.739789	0.00628948
AW112010	expressed sequence AW112010 [Source:MGI Symbol;Acc:MGI:2147706]	979	97.17	138.69	137.28	155.94	169.46	174.84	0.422903	0.0451537
Batf2	basic leucine zipper transcription factor, ATF-like 2 [Source:MGI Symbol;Acc:MGI:1921731]	1391	61.48	54.65	54.95	91.9	82.71	77.34	0.558466	0.00493975
Bcl9l	B cell CLL/lymphoma 9-like [Source:MGI Symbol;Acc:MGI:1933114]	6771	22.53	26.62	25.18	34	34.38	28.66	0.384635	0.0263111
Bco2	beta-carotene oxygenase 2 [Source:MGI Symbol;Acc:MGI:2177469]	2118	0.33	0.39	0.13	0.76	0.48	0.71	1.19794	0.034752
Birc3	baculoviral IAP repeat-containing 3 [Source:MGI Symbol;Acc:MGI:1197007]	2667	6.21	5.18	5.64	7.16	8.89	7.19	0.448532	0.0325624
Bmper	BMP-binding endothelial regulator [Source:MGI Symbol;Acc:MGI:1920480]	3791	6.53	5.76	5.82	9.87	11.94	9.08	0.770353	0.00866033
Bmyc	brain expressed myelocytomatosis oncogene [Source:MGI Symbol;Acc:MGI:88184]	983	0.91	0.57	0.88	3.94	4.61	3.66	2.3712	0.000406619
Bpgm	2,3-bisphosphoglycerate mutase [Source:MGI Symbol;Acc:MGI:1098242]	2220	15.79	18.62	15.88	20.55	28.17	27.35	0.597056	0.0293442
C130074G19Rik	RIKEN cDNA C130074G19 gene [Source:MGI Symbol;Acc:MGI:2444831]	3035	6.15	6.54	7.47	11.19	10.99	12.45	0.780527	0.00131446
C1s1	complement component 1, s subcomponent 1 [Source:MGI Symbol;Acc:MGI:1355312]	2906	177.85	188.09	202.12	336.37	319	312.92	0.769396	0.000178422
C2cd2l	C2 calcium-dependent domain containing 2-like [Source:MGI Symbol;Acc:MGI:1919014]	4337	4.54	5.01	5.5	7.2	8.25	7.39	0.601799	0.00365213
C4b	complement component 4B (Chido blood group) [Source:MGI Symbol;Acc:MGI:88228]	5379	2.17	2.46	2.78	4.08	5.9	4.17	0.933257	0.022041
Calml4	calmodulin-like 4 [Source:MGI Symbol;Acc:MGI:1922850]	864	13.18	20.39	23.59	31.04	35.43	33.96	0.813112	0.0124372
Calr3	calreticulin 3 [Source:MGI Symbol;Acc:MGI:1920566]	1769	1.42	1.82	2.23	2.44	2.55	2.5	0.453425	0.0462418
Camkmt	calmodulin-lysine N-methyltransferase [Source:MGI Symbol;Acc:MGI:1920832]	1595	2.77	3.11	3.18	5.64	4.88	4.9	0.76722	0.00163792
Camsap3	calmodulin regulated spectrin-associated protein family, member 3 [Source:MGI Symbol;Acc:MGI:1916947]	3865	0.46	0.37	0.13	0.78	0.59	0.61	1.04439	0.0422002
Capn7	calpain 7 [Source:MGI Symbol;Acc:MGI:1338030]	3648	18.8	17.28	17.04	22.43	22.74	24.19	0.384849	0.00219099
Car12	carbonic anhydrase 12 [Source:MGI Symbol;Acc:MGI:1923709]	3716	1.57	1.67	1.66	2.47	2.11	2.38	0.506306	0.00367495
Car2	carbonic anhydrase 2 [Source:MGI Symbol;Acc:MGI:88269]	1788	0.86	0.75	1.14	1.44	2.1	1.61	0.905141	0.0251815
Card14	caspase recruitment domain family, member 14 [Source:MGI Symbol;Acc:MGI:2386258]	3958	0.48	0.49	0.73	1.16	1.25	1.1	1.04594	0.00286648
Catsper2	cation channel, sperm associated 2 [Source:MGI Symbol;Acc:MGI:2387404]	2247	0.34	0.69	0.67	1.2	0.88	1	0.857396	0.0351612
Cav1	caveolin 1, caveolae protein [Source:MGI Symbol;Acc:MGI:102709]	2522	90.73	91.73	76.31	131.91	129.88	134.03	0.613174	0.000874784
Cavin2	caveolae associated 2 [Source:MGI Symbol;Acc:MGI:99513]	3055	12.7	10.76	12.06	18.82	16.23	15.88	0.519884	0.00918597
Cbr2	carbonyl reductase 2 [Source:MGI Symbol;Acc:MGI:107200]	1110	0.76	1.1	0.63	2.23	2.71	2.95	1.66388	0.00208829
Ccdc107	coiled-coil domain containing 107 [Source:MGI Symbol;Acc:MGI:1913423]	865	25.61	22.51	15.96	29.01	33.82	33.28	0.584812	0.0296586
Ccdc159	coiled-coil domain containing 159 [Source:MGI Symbol;Acc:MGI:1914369]	1519	1.28	1.82	1.13	2.62	2.66	2.06	0.795122	0.0220959
Ccdc68	coiled-coil domain containing 68 [Source:MGI Symbol;Acc:MGI:3612676]	1618	4.34	4.4	6.16	11.18	9.11	10.47	1.04574	0.00342475
Ccl20	chemokine (C-C motif) ligand 20 [Source:MGI Symbol;Acc:MGI:1329031]	1417	5.32	10.45	7.18	14.55	14.77	18.29	1.05277	0.013013
Ccn2	cellular communication network factor 2 [Source:MGI Symbol;Acc:MGI:95537]	2398	13.32	9.85	10.79	26.64	26.27	24.3	1.18495	0.000338468
Cd14	CD14 antigen [Source:MGI Symbol;Acc:MGI:88318]	1641	68.67	63.89	66.7	91.51	84.4	85.99	0.394364	0.00123411
Cd74	CD74 antigen (invariant polypeptide of major histocompatibility complex, class II antigen-associated) [Source:MGI Symbol;Acc:MGI:96534]	1410	5.14	4.34	4.53	16.31	16.94	14.28	1.76238	0.000182964
Cdcp1	CUB domain containing protein 1 [Source:MGI Symbol;Acc:MGI:2442010]	5310	2.72	2.22	2.01	4.66	4.56	4.21	0.950374	0.00100072
Cdh1	cadherin 1 [Source:MGI Symbol;Acc:MGI:88354]	4430	27.61	24.05	23.19	55.33	46.55	47.91	1.00087	0.00120372
Cdh13	cadherin 13 [Source:MGI Symbol;Acc:MGI:99551]	3785	1.17	1.22	1.01	2.6	2.36	1.93	1.01897	0.00483959
Cdh17	cadherin 17 [Source:MGI Symbol;Acc:MGI:1095414]	3462	159.69	151.21	152.99	252.74	239.97	231.61	0.642844	0.000200443
Cdhr2	cadherin-related family member 2 [Source:MGI Symbol;Acc:MGI:2687323]	4129	0.61	0.59	0.7	1.18	1.31	0.96	0.860597	0.00863724
Cdhr5	cadherin-related family member 5 [Source:MGI Symbol;Acc:MGI:1919290]	2628	6.67	6	5.06	16.32	14.27	14.4	1.34341	0.000360815
Ceacam18	carcinoembryonic antigen-related cell adhesion molecule 18 [Source:MGI Symbol;Acc:MGI:1919681]	1970	0.16	0.36	0.15	0.55	0.39	0.5	1.10384	0.0366662
Celsr1	cadherin, EGF LAG seven-pass G-type receptor 1 [Source:MGI Symbol;Acc:MGI:1100883]	11305	6.57	5.2	8.38	11.4	11.77	9.51	0.697628	0.0225379
Cep128	centrosomal protein 128 [Source:MGI Symbol;Acc:MGI:1922466]	4807	6.69	9	7.32	11.47	10.39	14.26	0.650537	0.0312854
Ces2a	carboxylesterase 2A [Source:MGI Symbol;Acc:MGI:2142491]	1960	1.31	2.01	1.06	3.11	3.04	4.74	1.314	0.0253969
Ces2g	carboxylesterase 2G [Source:MGI Symbol;Acc:MGI:1919611]	2859	0.37	0.18	0.19	0.85	0.73	0.5	1.49099	0.0203326
Cfb	complement factor B [Source:MGI Symbol;Acc:MGI:105975]	2737	46.34	44.51	43.1	94.76	98.6	93.13	1.09679	1.0952e-05
Cfhr2	complement factor H-related 2 [Source:MGI Symbol;Acc:MGI:3611575]	1609	0.83	0.94	1.03	3.77	3.38	3.46	1.92193	3.92755e-05
Cgn	cingulin [Source:MGI Symbol;Acc:MGI:1927237]	5039	2.45	3.26	3.11	5.86	5.71	5.49	0.951767	0.000533546
Cgref1	cell growth regulator with EF hand domain 1 [Source:MGI Symbol;Acc:MGI:1915817]	1442	2.4	3.41	3.18	5.6	4.25	4.04	0.627654	0.0471838
Cgrrf1	cell growth regulator with ring finger domain 1 [Source:MGI Symbol;Acc:MGI:1916368]	1324	13.72	12.75	11.77	18.34	15.09	21.07	0.511174	0.0406739
Chac1	ChaC, cation transport regulator 1 [Source:MGI Symbol;Acc:MGI:1916315]	1637	6.68	7	7.12	11.72	11.11	10.31	0.67199	0.000660402
Chml	choroideremia-like [Source:MGI Symbol;Acc:MGI:101913]	6905	3.25	2.88	3.53	4.29	5.03	3.84	0.446064	0.0417228
Chn2	chimerin 2 [Source:MGI Symbol;Acc:MGI:1917243]	2418	20.49	17.89	17.65	27.9	27.31	27.51	0.562037	0.000655158
Ciart	circadian associated repressor of transcription [Source:MGI Symbol;Acc:MGI:2684975]	1939	11.43	9.54	8.61	14.17	18.61	15.93	0.719596	0.0141956
Ciita	class II transactivator [Source:MGI Symbol;Acc:MGI:108445]	4237	1.45	2.5	1.85	4.05	4.44	3.27	1.01976	0.01249
Cish	cytokine inducible SH2-containing protein [Source:MGI Symbol;Acc:MGI:103159]	2850	0.53	0.7	0.62	2.02	1.49	1.91	1.55077	0.00213404
Clca1	chloride channel accessory 1 [Source:MGI Symbol;Acc:MGI:1346342]	3655	8.78	6.92	6.86	14.22	13.34	11.94	0.808086	0.00350655
Clca3b	chloride channel accessory 3B [Source:MGI Symbol;Acc:MGI:2181989]	3361	39.76	33.83	32.65	59.43	57.23	55.27	0.694494	0.000946179
Cldn18	claudin 18 [Source:MGI Symbol;Acc:MGI:1929209]	1750	28.86	26.34	28.78	43.09	40.04	37.45	0.521873	0.00261829
Cldn3	claudin 3 [Source:MGI Symbol;Acc:MGI:1329044]	1259	20.44	16.55	14.87	39.35	32.22	29.99	0.969638	0.00714428
Cldn6	claudin 6 [Source:MGI Symbol;Acc:MGI:1859284]	1622	2.3	1.74	2.37	5.36	4.44	4.77	1.1846	0.00124984
Clic5	chloride intracellular channel 5 [Source:MGI Symbol;Acc:MGI:1917912]	2434	2.41	2.28	2.55	3.64	3.97	3.67	0.639705	0.000505948
Clrn3	clarin 3 [Source:MGI Symbol;Acc:MGI:2142022]	3305	1.15	0.9	0.99	2.14	1.57	1.81	0.860597	0.0102192
Clu	clusterin [Source:MGI Symbol;Acc:MGI:88423]	1810	169.65	145.38	138.95	582.67	556.52	561.33	1.90528	4.6207e-06
Cobl	cordon-bleu WH2 repeat [Source:MGI Symbol;Acc:MGI:105056]	5615	0.49	0.64	0.58	1.61	1.26	1.12	1.22239	0.00750726
Col1a1	collagen, type I, alpha 1 [Source:MGI Symbol;Acc:MGI:88467]	5930	1.53	1.54	1.54	4.22	4.96	4.11	1.5275	0.000410972
Col28a1	collagen, type XXVIII, alpha 1 [Source:MGI Symbol;Acc:MGI:2685312]	4230	0.73	0.97	0.95	1.72	1.88	2.01	1.08201	0.000972942
Col4a5	collagen, type IV, alpha 5 [Source:MGI Symbol;Acc:MGI:88456]	6536	3.16	2.57	2.83	4.31	4.2	3.99	0.546245	0.00252367
Col6a2	collagen, type VI, alpha 2 [Source:MGI Symbol;Acc:MGI:88460]	3949	21.23	19.89	20.15	28.14	27.03	26.38	0.412504	0.000504747
Colca2	COLCA2 homolog [Source:MGI Symbol;Acc:MGI:2685530]	1124	1.14	1.4	0.82	2.21	1.63	1.68	0.716207	0.0450827
Coro2a	coronin, actin binding protein 2A [Source:MGI Symbol;Acc:MGI:1345966]	4124	7.89	8.5	8.54	12.56	12.33	10.94	0.523285	0.00268485
Cpeb4	cytoplasmic polyadenylation element binding protein 4 [Source:MGI Symbol;Acc:MGI:1914829]	2312	8.38	9.66	9.12	14.69	12.93	12.27	0.554544	0.00640116
Crb3	crumbs family member 3 [Source:MGI Symbol;Acc:MGI:2670904]	778	2.15	1.81	1.23	3.73	3.48	4.08	1.12124	0.00314408
Crip1	cysteine-rich protein 1 (intestinal) [Source:MGI Symbol;Acc:MGI:88501]	509	30.93	44.38	40.27	53.64	61.88	58.32	0.588868	0.0138567
Crip2	cysteine rich protein 2 [Source:MGI Symbol;Acc:MGI:1915587]	1439	5.9	4.78	4.09	7.25	6.91	7.3	0.53898	0.0146284
Crocc2	ciliary rootlet coiled-coil, rootletin family member 2 [Source:MGI Symbol;Acc:MGI:3045962]	7132	0.26	0.2	0.26	0.58	0.65	0.65	1.38466	0.00022966
Cryl1	crystallin, lambda 1 [Source:MGI Symbol;Acc:MGI:1915881]	1497	4.16	6.4	5.39	12.86	12.55	9.06	1.11178	0.0110386
Csn3	casein kappa [Source:MGI Symbol;Acc:MGI:107461]	1596	2.21	1.99	2.61	3.88	3.23	3.62	0.655923	0.00755183
Csrp2	cysteine and glycine-rich protein 2 [Source:MGI Symbol;Acc:MGI:1202907]	780	53.15	58.9	61.35	113.64	102.58	114.28	0.930546	0.000314061
Cst6	cystatin E/M [Source:MGI Symbol;Acc:MGI:1920970]	3951	0.42	0.79	1.21	5.87	6.61	3.21	2.69677	0.0138763
Ctsc	cathepsin C [Source:MGI Symbol;Acc:MGI:109553]	2493	70.9	56.52	58.71	83.19	83.73	88.13	0.454469	0.0083527
Ctsh	cathepsin H [Source:MGI Symbol;Acc:MGI:107285]	1617	11.04	8.56	9.04	22.36	28.35	32.6	1.54046	0.00401787
Cul9	cullin 9 [Source:MGI Symbol;Acc:MGI:1925559]	7848	4.63	4.14	5.59	5.88	6.47	6.91	0.423552	0.034809
Cx3cl1	chemokine (C-X3-C motif) ligand 1 [Source:MGI Symbol;Acc:MGI:1097153]	3315	21.32	22.11	21.58	37.06	32.85	30.2	0.622853	0.00434363
Cxcl10	chemokine (C-X-C motif) ligand 10 [Source:MGI Symbol;Acc:MGI:1352450]	1094	194.75	169.76	159.29	233.31	232.5	225.57	0.400463	0.00664519
Cxcl9	chemokine (C-X-C motif) ligand 9 [Source:MGI Symbol;Acc:MGI:1352449]	2889	17.39	18.44	16.03	32.65	34.09	31.73	0.925062	9.2116e-05
Cyb561a3	cytochrome b561 family, member A3 [Source:MGI Symbol;Acc:MGI:2686925]	2323	10.33	9.81	9.52	16.55	12.86	12.61	0.502558	0.0335327
Cyp26a1	cytochrome P450, family 26, subfamily a, polypeptide 1 [Source:MGI Symbol;Acc:MGI:1096359]	1791	0.09	0.14	0.2	0.7	0.58	1.33	2.60164	0.0363834
Cyp27a1	cytochrome P450, family 27, subfamily a, polypeptide 1 [Source:MGI Symbol;Acc:MGI:88594]	1892	0.21	0.45	0.34	1.35	1.02	0.63	1.58496	0.0384253
Cyp3a13	cytochrome P450, family 3, subfamily a, polypeptide 13 [Source:MGI Symbol;Acc:MGI:88610]	2956	3.37	3.65	4.57	5.43	5.79	5.66	0.542434	0.00950476
Cyp4a12a	cytochrome P450, family 4, subfamily a, polypeptide 12a [Source:MGI Symbol;Acc:MGI:88612]	2422	0.38	0.43	0.19	1.33	0.81	1.82	1.9855	0.0304432
Cyp4b1	cytochrome P450, family 4, subfamily b, polypeptide 1 [Source:MGI Symbol;Acc:MGI:103225]	1892	37.75	36.2	35.12	64.24	57.61	57.48	0.717363	0.00057784
Cyp4f14	cytochrome P450, family 4, subfamily f, polypeptide 14 [Source:MGI Symbol;Acc:MGI:1927669]	2221	7.19	7.15	7.39	13.83	10.98	12.22	0.769006	0.00353175
Cystm1	cysteine-rich transmembrane module containing 1 [Source:MGI Symbol;Acc:MGI:1913310]	1050	120.04	108.05	106.97	159.06	150.58	149.58	0.454766	0.00130718
D030025P21Rik	RIKEN cDNA D030025P21 gene [Source:MGI Symbol;Acc:MGI:3698049]	3987	1.48	1.13	1.4	2.21	1.77	1.92	0.557113	0.0195628
D330041H03Rik	RIKEN cDNA D330041H03 gene [Source:MGI Symbol;Acc:MGI:3603827]	2065	7.06	6.96	5.42	7.7	9.28	8.56	0.39373	0.0439485
D930028M14Rik	RIKEN cDNA D930028M14 gene [Source:MGI Symbol;Acc:MGI:3687343]	1041	0.97	0.93	0.51	4.49	4.02	4.29	2.40904	6.5879e-05
Dcbld1	discoidin, CUB and LCCL domain containing 1 [Source:MGI Symbol;Acc:MGI:1913936]	3024	9.37	8.72	9.42	14.21	12.33	12.58	0.50795	0.00358372
Dcp1b	decapping mRNA 1B [Source:MGI Symbol;Acc:MGI:2442404]	3313	1.95	1.66	1.86	2.63	2.47	2.11	0.398458	0.0300806
Dct	dopachrome tautomerase [Source:MGI Symbol;Acc:MGI:102563]	2202	0.04	0.3	0.39	0.56	0.57	0.55	1.20249	0.0394253
Dennd2d	DENN/MADD domain containing 2D [Source:MGI Symbol;Acc:MGI:2181193]	2050	2.23	2.31	2.6	2.99	3.93	3.49	0.543974	0.0206726
Depdc7	DEP domain containing 7 [Source:MGI Symbol;Acc:MGI:2139258]	1801	1.53	2.84	1.7	4.49	3.53	3.68	0.94674	0.0209385
Depp1	DEPP1 autophagy regulator [Source:MGI Symbol;Acc:MGI:1918730]	1317	3.55	2.64	3.79	5.24	4.36	5.53	0.6003	0.0258609
Dgka	diacylglycerol kinase, alpha [Source:MGI Symbol;Acc:MGI:102952]	2834	2.77	2.98	2.04	3.74	3.97	3.99	0.586813	0.0116538
Dhrs3	dehydrogenase/reductase (SDR family) member 3 [Source:MGI Symbol;Acc:MGI:1315215]	2337	14.81	13.24	11.94	18.69	16.64	17.53	0.402537	0.0136371
Dnajc22	DnaJ heat shock protein family (Hsp40) member C22 [Source:MGI Symbol;Acc:MGI:1920028]	1564	19.4	18.33	21.1	29.39	27.06	26.71	0.499338	0.00224003
Dok4	docking protein 4 [Source:MGI Symbol;Acc:MGI:2148865]	2590	10.97	10.02	8.97	13.35	12.31	13.48	0.385606	0.0111586
Dqx1	DEAQ RNA-dependent ATPase [Source:MGI Symbol;Acc:MGI:2136388]	3257	1.38	1.99	1.55	3.18	3.61	3.58	1.07569	0.00135717
Dysf	dysferlin [Source:MGI Symbol;Acc:MGI:1349385]	6641	0.25	0.26	0.14	0.46	0.66	0.36	1.18709	0.0452047
E230025N22Rik	Riken cDNA E230025N22 gene [Source:MGI Symbol;Acc:MGI:3687212]	2016	1.33	1.48	1.38	2.06	1.87	1.82	0.456612	0.00367438
Ece1	endothelin converting enzyme 1 [Source:MGI Symbol;Acc:MGI:1101357]	4816	29.62	49.44	50.09	69.16	83.51	63.61	0.743853	0.0316288
Ecscr	endothelial cell surface expressed chemotaxis and apoptosis regulator [Source:MGI Symbol;Acc:MGI:1915795]	1055	5.19	5.22	5.02	10.62	13.32	12.37	1.23463	0.000930105
Eda	ectodysplasin-A [Source:MGI Symbol;Acc:MGI:1195272]	4955	1.23	1.31	1.1	1.86	1.61	1.57	0.469485	0.0130119
Edn1	endothelin 1 [Source:MGI Symbol;Acc:MGI:95283]	2139	0.11	0.11	0.2	0.41	0.53	0.61	1.88381	0.00450964
Eepd1	endonuclease/exonuclease/phosphatase family domain containing 1 [Source:MGI Symbol;Acc:MGI:1914734]	2723	2.21	2.38	3.12	4.25	3.32	3.78	0.55789	0.0351292
Efcab5	EF-hand calcium binding domain 5 [Source:MGI Symbol;Acc:MGI:2442440]	4654	0.46	0.61	0.41	0.61	0.78	0.8	0.565334	0.0497892
Efnb1	ephrin B1 [Source:MGI Symbol;Acc:MGI:102708]	3258	3.92	3.44	3.09	4.95	4.59	4.92	0.468565	0.00743687
Efnb3	ephrin B3 [Source:MGI Symbol;Acc:MGI:109196]	3183	0.67	0.75	1.33	1.63	1.56	1.69	0.82745	0.0283086
Elf3	E74-like factor 3 [Source:MGI Symbol;Acc:MGI:1101781]	2095	22.08	17.39	15.63	23.48	26.15	25.36	0.444646	0.0333662
Enc1	ectodermal-neural cortex 1 [Source:MGI Symbol;Acc:MGI:109610]	4737	18.72	18.24	18.44	25.77	27.64	24	0.482634	0.00228756
Endod1	endonuclease domain containing 1 [Source:MGI Symbol;Acc:MGI:1919196]	4470	0.35	0.52	0.38	1.05	0.71	1.06	1.17377	0.0143743
Eno3	enolase 3, beta muscle [Source:MGI Symbol;Acc:MGI:95395]	1461	69.82	58.23	66.31	88	82.65	85.12	0.396116	0.00554645
Entpd3	ectonucleoside triphosphate diphosphohydrolase 3 [Source:MGI Symbol;Acc:MGI:1321386]	3453	0.27	0.37	0.14	0.67	0.91	0.75	1.57878	0.00598189
Ephx2	epoxide hydrolase 2, cytoplasmic [Source:MGI Symbol;Acc:MGI:99500]	2035	9.07	7.66	8.06	13.63	15.74	13.34	0.784816	0.0023053
Eppk1	epiplakin 1 [Source:MGI Symbol;Acc:MGI:2386306]	12332	0.38	0.56	0.57	0.99	0.8	0.93	0.849058	0.00842369
Eps8l2	EPS8-like 2 [Source:MGI Symbol;Acc:MGI:2138828]	3191	3.29	2.05	1.89	4.51	3.5	3.84	0.71282	0.0445206
Eps8l3	EPS8-like 3 [Source:MGI Symbol;Acc:MGI:2139743]	2271	3.25	3.53	4.99	7.48	9.09	8.3	1.07929	0.0035832
Erbb3	erb-b2 receptor tyrosine kinase 3 [Source:MGI Symbol;Acc:MGI:95411]	6016	2.51	2.14	2.44	3.32	3.91	3.4	0.584284	0.00553699
Etl4	enhancer trap locus 4 [Source:MGI Symbol;Acc:MGI:95454]	7413	8.03	9.49	10.11	16.44	14.2	14.9	0.720899	0.00272858
Exoc3l4	exocyst complex component 3-like 4 [Source:MGI Symbol;Acc:MGI:1921363]	2665	30.97	30.01	31.9	40.06	46.25	36.96	0.408382	0.0220104
Exog	endo/exonuclease (5'-3'), endonuclease G-like [Source:MGI Symbol;Acc:MGI:2143333]	3832	4.09	4.09	3.97	5.75	5.13	4.97	0.383527	0.00691823
Faah	fatty acid amide hydrolase [Source:MGI Symbol;Acc:MGI:109609]	3827	0.32	0.47	0.25	0.81	0.85	1.07	1.39232	0.00556262
Fabp5	fatty acid binding protein 5, epidermal [Source:MGI Symbol;Acc:MGI:101790]	987	35.61	37.81	34.8	66.98	76.13	75.6	1.01505	0.000287067
Fads6	fatty acid desaturase domain family, member 6 [Source:MGI Symbol;Acc:MGI:3039592]	4951	0.86	1.17	1.19	1.45	1.52	1.44	0.453718	0.0224693
Fam189a2	family with sequence similarity 189, member A2 [Source:MGI Symbol;Acc:MGI:2685813]	2548	4.32	3.54	3.52	5.43	5.11	4.6	0.411865	0.0247599
Fam220a	family with sequence similarity 220, member A [Source:MGI Symbol;Acc:MGI:1914488]	2202	1.57	7.04	8.39	13.22	12.45	14.27	1.2323	0.0236849
Fam83h	family with sequence similarity 83, member H [Source:MGI Symbol;Acc:MGI:2145900]	4994	5.71	5	4.93	8.07	7.01	6.44	0.460438	0.0219908
Fbln2	fibulin 2 [Source:MGI Symbol;Acc:MGI:95488]	4786	30.9	28.39	24.61	48.94	41.61	37.17	0.606242	0.0198324
Fbxl22	F-box and leucine-rich repeat protein 22 [Source:MGI Symbol;Acc:MGI:1921415]	4035	0.73	0.75	0.72	1.12	1.01	1.1	0.554031	0.000602766
Fcgbp	Fc fragment of IgG binding protein [Source:MGI Symbol;Acc:MGI:2444336]	7926	0.16	0.49	0.31	1.66	2.07	1.88	2.54689	0.000522305
Fcgr4	Fc receptor, IgG, low affinity IV [Source:MGI Symbol;Acc:MGI:2179523]	1256	6.72	6.04	5.69	12.07	10.17	8.28	0.726134	0.0239168
Fchsd2	FCH and double SH3 domains 2 [Source:MGI Symbol;Acc:MGI:2448475]	4453	7.1	7.14	8.87	11.18	10.7	10.21	0.473607	0.00984183
Fendrr	Foxf1 adjacent non-coding developmental regulatory RNA [Source:MGI Symbol;Acc:MGI:1916040]	2410	0.19	0.66	0.67	2.14	1.81	1.87	1.93695	0.00159199
Fermt1	fermitin family member 1 [Source:MGI Symbol;Acc:MGI:2443583]	4915	5	5.39	6.05	15.84	13	12.08	1.3156	0.00223933
Fgf1	fibroblast growth factor 1 [Source:MGI Symbol;Acc:MGI:95515]	3981	2.11	2.55	5.17	6.19	7.39	5.93	0.98895	0.0377895
Fgfbp1	fibroblast growth factor binding protein 1 [Source:MGI Symbol;Acc:MGI:1096350]	1161	0.64	0.52	0.77	1.03	1.07	1.03	0.697562	0.00551042
Fkbp5	FK506 binding protein 5 [Source:MGI Symbol;Acc:MGI:104670]	3844	37	35.21	32.7	47.43	48.44	43.83	0.41318	0.00346731
Flnb	filamin, beta [Source:MGI Symbol;Acc:MGI:2446089]	9100	79.66	86.87	84.8	117.59	111.42	99.29	0.385432	0.0113903
Flt3l	FMS-like tyrosine kinase 3 ligand [Source:MGI Symbol;Acc:MGI:95560]	834	9.31	10.59	8.55	13.31	13.07	11.12	0.398462	0.0299089
Flywch2	FLYWCH family member 2 [Source:MGI Symbol;Acc:MGI:1924167]	891	7.86	9.43	12.19	15.17	14.38	14.17	0.568557	0.0218386
Foxa2	forkhead box A2 [Source:MGI Symbol;Acc:MGI:1347476]	2070	30.12	22.59	24.99	41.76	36.14	33.12	0.514833	0.0299867
Foxd2os	forkhead box D2, opposite strand [Source:MGI Symbol;Acc:MGI:2444065]	2908	1.93	1.96	2.56	4.14	3.67	3.17	0.767507	0.0121634
Foxf1	forkhead box F1 [Source:MGI Symbol;Acc:MGI:1347470]	2415	3.39	3.03	2.39	8.8	7.13	7.19	1.39193	0.00153742
Frmd4b	FERM domain containing 4B [Source:MGI Symbol;Acc:MGI:2141794]	3159	1.84	1.62	1.5	2.49	2.75	2.65	0.669685	0.00145155
Frzb	frizzled-related protein [Source:MGI Symbol;Acc:MGI:892032]	3149	6.94	6.75	5.25	10.01	10.24	11.01	0.722881	0.00260024
Fst	follistatin [Source:MGI Symbol;Acc:MGI:95586]	1851	79.78	68.23	75.36	104.96	100.29	104.56	0.471948	0.00143907
Fzd5	frizzled class receptor 5 [Source:MGI Symbol;Acc:MGI:108571]	2895	13.25	14.61	13.96	20.37	19.31	18.21	0.469121	0.0019028
Gale	galactose-4-epimerase, UDP [Source:MGI Symbol;Acc:MGI:1921496]	1430	16.77	14.8	15.43	20.41	21.98	20.6	0.422462	0.00220903
Galnt18	polypeptide N-acetylgalactosaminyltransferase 18 [Source:MGI Symbol;Acc:MGI:2446239]	2575	7.6	6.53	6.33	9.43	9.2	9.68	0.468506	0.00331897
Galnt3	polypeptide N-acetylgalactosaminyltransferase 3 [Source:MGI Symbol;Acc:MGI:894695]	3885	19.62	15.84	18.08	20.69	25.76	27.68	0.46944	0.0435516
Galnt4	polypeptide N-acetylgalactosaminyltransferase 4 [Source:MGI Symbol;Acc:MGI:894692]	5089	17.72	15.47	16.36	25.41	23.54	22.47	0.527443	0.00251017
Gas6	growth arrest specific 6 [Source:MGI Symbol;Acc:MGI:95660]	2548	17.54	14.68	13.76	26.64	26.6	24.67	0.760802	0.00125068
Gas7	growth arrest specific 7 [Source:MGI Symbol;Acc:MGI:1202388]	1941	0.41	0.28	0.14	0.69	0.54	0.62	1.15634	0.018909
Gata4	GATA binding protein 4 [Source:MGI Symbol;Acc:MGI:95664]	3400	2.6	2.53	3.15	7.94	6.73	6.79	1.37395	0.000564434
Gata5	GATA binding protein 5 [Source:MGI Symbol;Acc:MGI:109497]	3277	4.86	4.48	4.22	12.08	11.01	10.54	1.31039	0.0001695
Gatm	glycine amidinotransferase (L-arginine:glycine amidinotransferase) [Source:MGI Symbol;Acc:MGI:1914342]	2389	0.96	0.66	1.14	2.07	2.05	1.72	1.0813	0.00469109
Gcc1	golgi coiled coil 1 [Source:MGI Symbol;Acc:MGI:1921625]	2859	6.23	7.51	7.47	8.58	10.03	9.98	0.430766	0.0178694
Gdpd5	glycerophosphodiester phosphodiesterase domain containing 5 [Source:MGI Symbol;Acc:MGI:2686926]	2711	1.36	0.7	0.76	1.94	1.82	1.39	0.868877	0.0446122
Gimap9	GTPase, IMAP family member 9 [Source:MGI Symbol;Acc:MGI:3511744]	1384	2.26	3.76	3.74	5.65	8.15	6.24	1.03793	0.0192106
Gli1	GLI-Kruppel family member GLI1 [Source:MGI Symbol;Acc:MGI:95727]	4057	0.16	0.3	0.11	0.35	0.6	0.48	1.32698	0.0355422
Glul	glutamate-ammonia ligase (glutamine synthetase) [Source:MGI Symbol;Acc:MGI:95739]	2792	32.75	32.15	29.88	42.88	43.39	42.27	0.439563	0.000269868
Gm20826	predicted gene, 20826 [Source:MGI Symbol;Acc:MGI:5434182]	4605	0.54	0.67	0.97	1.09	1.18	1.05	0.606855	0.0460617
Gm5113	predicted gene 5113 [Source:NCBI gene (formerly Entrezgene);Acc:330503]	5117	0.94	1.02	0.96	1.22	1.18	1.43	0.391376	0.020175
Gna14	guanine nucleotide binding protein, alpha 14 [Source:MGI Symbol;Acc:MGI:95769]	3290	0.22	0.07	0.27	1.07	0.87	0.68	2.22607	0.00576778
Gngt2	guanine nucleotide binding protein (G protein), gamma transducing activity polypeptide 2 [Source:MGI Symbol;Acc:MGI:893584]	573	24.63	36.05	29.41	39.63	44.12	43.25	0.49539	0.0264961
Golt1a	golgi transport 1A [Source:MGI Symbol;Acc:MGI:1915588]	1865	0.26	0.03	0.47	0.96	0.59	1.03	1.7633	0.0312836
Gpa33	glycoprotein A33 (transmembrane) [Source:MGI Symbol;Acc:MGI:1891703]	2227	11.72	11.43	12.24	18.89	19.42	17.82	0.66543	0.000194778
Gpd1	glycerol-3-phosphate dehydrogenase 1 (soluble) [Source:MGI Symbol;Acc:MGI:95679]	2861	0.91	1.63	1.19	2.04	1.9	2.04	0.68097	0.0250428
Gpr176	G protein-coupled receptor 176 [Source:MGI Symbol;Acc:MGI:2685858]	3899	1.68	0.84	1.1	2.32	1.89	1.87	0.748082	0.0467242
Gpx3	glutathione peroxidase 3 [Source:MGI Symbol;Acc:MGI:105102]	1594	20.4	17.6	19.4	30.67	30.53	30.15	0.670354	0.000170607
Gramd1b	GRAM domain containing 1B [Source:MGI Symbol;Acc:MGI:1925037]	3824	2.28	4.15	3.08	7.22	7.12	7.4	1.19283	0.00174193
Grb7	growth factor receptor bound protein 7 [Source:MGI Symbol;Acc:MGI:102683]	2397	9.95	7.9	8.21	23.34	21.59	21.98	1.36038	8.06901e-05
Grin1os	glutamate receptor, ionotropic, NMDA1 (zeta 1), opposite strand [Source:MGI Symbol;Acc:MGI:2443867]	2891	0.41	0.24	0.28	0.69	0.8	0.95	1.39158	0.00525496
Grk5	G protein-coupled receptor kinase 5 [Source:MGI Symbol;Acc:MGI:109161]	6580	2.03	2.06	2.03	3.15	2.67	2.47	0.43784	0.0231564
H2-Aa	histocompatibility 2, class II antigen A, alpha [Source:MGI Symbol;Acc:MGI:95895]	1128	0.17	0.13	0	0.81	0.97	1.14	3.28293	0.00128065
H2-Ab1	histocompatibility 2, class II antigen A, beta 1 [Source:MGI Symbol;Acc:MGI:103070]	1212	0.97	1.77	1.06	5.51	2.94	4.64	1.78439	0.0176836
H2-DMa	histocompatibility 2, class II, locus DMa [Source:MGI Symbol;Acc:MGI:95921]	1108	4.03	4.75	4.14	8.18	8.58	9.21	1.00724	0.00031294
H2-DMb1	histocompatibility 2, class II, locus Mb1 [Source:MGI Symbol;Acc:MGI:95922]	1404	1.42	1.36	0.82	5.84	5.71	6.26	2.30662	4.78254e-05
H2-Eb1	histocompatibility 2, class II antigen E beta [Source:MGI Symbol;Acc:MGI:95901]	1171	0.09	0.06	0.12	1.57	0.74	1.16	3.6839	0.0113325
H2-K2	histocompatibility 2, K region locus 2 [Source:NCBI gene (formerly Entrezgene);Acc:630499]	1700	0.48	0.84	0.91	1.86	1.52	2.19	1.32063	0.0090334
H2-Q4	histocompatibility 2, Q region locus 4 [Source:MGI Symbol;Acc:MGI:95933]	1793	128.85	136.44	140.88	190.81	193.3	189	0.496728	0.000117188
H2-T23	histocompatibility 2, T region locus 23 [Source:MGI Symbol;Acc:MGI:95957]	1472	279.85	260.04	271.07	365.03	365.32	380.29	0.453689	0.000196639
H2ac19	H2A clustered histone 19 [Source:MGI Symbol;Acc:MGI:2448283]	528	0.19	0	0	2.7	5.68	3.72	5.99286	0.0105904
H2bc4	H2B clustered histone 4 [Source:MGI Symbol;Acc:MGI:1915274]	1156	12.7	9.06	12.61	16.28	16.87	16.05	0.517508	0.0155887
Hapln4	hyaluronan and proteoglycan link protein 4 [Source:MGI Symbol;Acc:MGI:2679531]	3648	5.67	4.87	5.81	8.55	6.85	6.8	0.441269	0.0391136
Hbegf	heparin-binding EGF-like growth factor [Source:MGI Symbol;Acc:MGI:96070]	2375	6.56	7.63	7.07	10.75	9.87	8.81	0.469146	0.0131258
Herpud1	homocysteine-inducible, endoplasmic reticulum stress-inducible, ubiquitin-like domain member 1 [Source:MGI Symbol;Acc:MGI:1927406]	1952	39.2	35.36	36.03	59.68	53.48	61.95	0.663041	0.00153381
Hhipl2	hedgehog interacting protein-like 2 [Source:MGI Symbol;Acc:MGI:1926022]	2525	0.27	0.37	0.18	0.57	0.61	0.91	1.34981	0.0246073
Hid1	HID1 domain containing [Source:MGI Symbol;Acc:MGI:2445087]	3276	14.2	15.57	14	20.41	19.55	19.6	0.444401	0.000747449
Hint2	histidine triad nucleotide binding protein 2 [Source:MGI Symbol;Acc:MGI:1916167]	610	6.91	9.69	7.29	15.38	15.29	12.15	0.841878	0.0100634
Hmgcs2	3-hydroxy-3-methylglutaryl-Coenzyme A synthase 2 [Source:MGI Symbol;Acc:MGI:101939]	2524	5.12	4.24	4.36	6.83	7.37	7.06	0.631861	0.00136727
Hnf4a	hepatic nuclear factor 4, alpha [Source:MGI Symbol;Acc:MGI:109128]	4356	33.56	26.77	21.88	76.65	68.27	53.92	1.27422	0.00643698
Hnf4g	hepatocyte nuclear factor 4, gamma [Source:MGI Symbol;Acc:MGI:1353604]	4080	1.94	2.23	2.08	2.76	3.57	3.27	0.619178	0.011229
Hook1	hook microtubule tethering protein 1 [Source:MGI Symbol;Acc:MGI:1925213]	5517	2.75	2.56	1.93	5.54	4.8	6.75	1.23909	0.00610553
Hoxa7	homeobox A7 [Source:MGI Symbol;Acc:MGI:96179]	2009	1.94	1.61	1.76	2.41	2.15	2.52	0.415037	0.0153674
Hoxb5os	homeobox B5 and homeobox B6, opposite strand [Source:MGI Symbol;Acc:MGI:1922645]	695	0	0.15	0.2	0.65	0.35	0.37	1.96875	0.0406072
Hpx	hemopexin [Source:MGI Symbol;Acc:MGI:105112]	1499	0.45	0.67	0.81	1.17	1.8	1.4	1.17903	0.0184555
Hr	lysine demethylase and nuclear receptor corepressor [Source:MGI Symbol;Acc:MGI:96223]	5278	0.77	0.6	0.71	1.58	1.4	1.19	1.00346	0.00481888
Hs3st1	heparan sulfate (glucosamine) 3-O-sulfotransferase 1 [Source:MGI Symbol;Acc:MGI:1201606]	1686	9.45	9.66	9.15	18.5	17.89	14.45	0.847203	0.00405412
Icam1	intercellular adhesion molecule 1 [Source:MGI Symbol;Acc:MGI:96392]	2535	5.18	4.32	4.69	12.32	11.07	10.45	1.25385	0.000409541
Ifi203	interferon activated gene 203 [Source:MGI Symbol;Acc:MGI:96428]	3054	82.5	89.89	90.53	127.69	120.51	117.64	0.476589	0.000963725
Ifi206	interferon activated gene 206 [Source:MGI Symbol;Acc:MGI:3646410]	3047	7.14	7.1	6.08	10.97	10.38	9.41	0.598155	0.00368834
Ifi207	interferon activated gene 207 [Source:MGI Symbol;Acc:MGI:2138302]	3422	14.01	15.37	14.49	21.95	21.53	18.01	0.487117	0.0109943
Ifi208	interferon activated gene 208 [Source:MGI Symbol;Acc:MGI:2442822]	2990	1.66	1.19	1	3.12	2.43	2.43	1.05153	0.0103847
Ifi213	interferon activated gene 213 [Source:MGI Symbol;Acc:MGI:3695276]	2748	0.86	1.16	0.77	2.2	1.8	1.45	0.965991	0.022868
Ifi27l2b	interferon, alpha-inducible protein 27 like 2B [Source:MGI Symbol;Acc:MGI:1916390]	1093	26.3	23.58	27.21	42.06	44.56	43.23	0.75223	0.000176962
Ifit1bl1	interferon induced protein with tetratricpeptide repeats 1B like 1 [Source:MGI Symbol;Acc:MGI:3650685]	2193	33.96	28.83	29.72	50.38	48.36	52.01	0.704477	0.000519615
Ifnlr1	interferon lambda receptor 1 [Source:MGI Symbol;Acc:MGI:2429859]	4182	1.35	0.79	0.97	2.02	1.42	1.83	0.760888	0.0409582
Igsf11	immunoglobulin superfamily, member 11 [Source:MGI Symbol;Acc:MGI:2388477]	3443	0.32	0.28	0.3	0.64	0.43	0.5	0.802768	0.023671
Ikzf4	IKAROS family zinc finger 4 [Source:MGI Symbol;Acc:MGI:1343139]	2213	1.03	1.11	1	1.62	2.37	2.46	1.03853	0.0147019
Il15ra	interleukin 15 receptor, alpha chain [Source:MGI Symbol;Acc:MGI:104644]	1600	20.86	28.06	28.75	35.08	41.7	40.91	0.599562	0.0151746
Il22ra1	interleukin 22 receptor, alpha 1 [Source:MGI Symbol;Acc:MGI:2663588]	2569	4.34	6.38	6.92	12.77	12.46	9.83	0.990975	0.00889353
Impa2	inositol monophosphatase 2 [Source:MGI Symbol;Acc:MGI:2149728]	5054	19.46	33.17	16.51	48.47	37.69	39.16	0.858024	0.0380867
Inava	innate immunity activator [Source:MGI Symbol;Acc:MGI:1921579]	2988	13.8	11.71	11.36	17.96	17.35	17.99	0.531688	0.00227051
Ing3	inhibitor of growth family, member 3 [Source:MGI Symbol;Acc:MGI:1919027]	3800	17.43	16.52	15.44	25.18	20.09	22.45	0.455363	0.0180051
Inpp5j	inositol polyphosphate 5-phosphatase J [Source:MGI Symbol;Acc:MGI:2158663]	3370	2.34	1.82	1.73	2.66	2.52	2.69	0.418096	0.0286537
Iqank1	IQ motif and ankyrin repeat containing 1 [Source:MGI Symbol;Acc:MGI:3588184]	1810	0.5	0.65	0.19	1.37	1.38	0.85	1.42576	0.0271774
Irak2	interleukin-1 receptor-associated kinase 2 [Source:MGI Symbol;Acc:MGI:2429603]	3196	59.27	59.18	44.52	70.18	73.46	71.88	0.403215	0.0247015
Islr	immunoglobulin superfamily containing leucine-rich repeat [Source:MGI Symbol;Acc:MGI:1349645]	2076	0.45	0.42	0.53	1.62	1.24	1.46	1.6256	0.00106574
Islr2	immunoglobulin superfamily containing leucine-rich repeat 2 [Source:MGI Symbol;Acc:MGI:2444277]	4123	1.16	1.64	1.04	2.53	2.99	3.23	1.18818	0.00401445
Isoc2a	isochorismatase domain containing 2a [Source:MGI Symbol;Acc:MGI:3609243]	2244	3.87	4.86	5.6	6.27	6.91	6.81	0.48024	0.0249075
Isoc2b	isochorismatase domain containing 2b [Source:MGI Symbol;Acc:MGI:1914691]	1080	2.3	1.9	2.24	3.88	3.58	3.14	0.718932	0.00504735
Itgb4	integrin beta 4 [Source:MGI Symbol;Acc:MGI:96613]	5779	7.65	6.9	8.49	11.72	10.83	10.19	0.506914	0.00716158
Jun	jun proto-oncogene [Source:MGI Symbol;Acc:MGI:96646]	3189	20.65	19.63	19.5	30.53	33.19	30.73	0.659888	0.000240477
Kcnn1	potassium intermediate/small conductance calcium-activated channel, subfamily N, member 1 [Source:MGI Symbol;Acc:MGI:1933993]	2964	0.22	0.38	0.59	1.26	0.89	0.81	1.31464	0.0280979
Kcnn4	potassium intermediate/small conductance calcium-activated channel, subfamily N, member 4 [Source:MGI Symbol;Acc:MGI:1277957]	1990	38.09	32.41	32.48	49.48	48.14	47.74	0.497266	0.00194174
Kctd9	potassium channel tetramerisation domain containing 9 [Source:MGI Symbol;Acc:MGI:2145579]	1302	22.39	22.05	24.87	27.63	31	32.2	0.390105	0.0117156
Kifc2	kinesin family member C2 [Source:MGI Symbol;Acc:MGI:109187]	3218	0.36	0.22	0.36	0.57	0.62	0.56	0.896622	0.00578346
Kifc5b	kinesin family member C5B [Source:MGI Symbol;Acc:MGI:2137414]	2631	11.22	14.75	15.29	19.46	17.25	17.3	0.388483	0.044467
Klc4	kinesin light chain 4 [Source:MGI Symbol;Acc:MGI:1922014]	2322	13.74	11.53	12.52	17.55	18.42	16.65	0.477607	0.00378644
Klf5	Kruppel-like factor 5 [Source:MGI Symbol;Acc:MGI:1338056]	3352	57.58	48.29	48.11	82.51	75.82	72.21	0.582274	0.0041992
Klhl1	kelch-like 1 [Source:MGI Symbol;Acc:MGI:2136335]	6645	1.74	1.62	1.32	2.32	2.02	2.07	0.453816	0.0207245
Klhl17	kelch-like 17 [Source:MGI Symbol;Acc:MGI:2678948]	2723	3.54	4.48	3.63	5.84	5.43	8.12	0.734983	0.0439831
Klhl36	kelch-like 36 [Source:MGI Symbol;Acc:MGI:2385305]	2181	1.14	1.24	1.46	1.78	2.04	1.93	0.582456	0.00622444
Klra4	killer cell lectin-like receptor, subfamily A, member 4 [Source:MGI Symbol;Acc:MGI:101904]	1245	0.65	1.32	1.79	2.62	1.99	2.42	0.902792	0.0453384
Klrg2	killer cell lectin-like receptor subfamily G, member 2 [Source:MGI Symbol;Acc:MGI:1921503]	2276	1.43	1.19	0.7	1.69	1.81	1.67	0.638981	0.0481668
Krt10	keratin 10 [Source:MGI Symbol;Acc:MGI:96685]	2094	0.7	1.57	1.02	1.78	2.99	2.66	1.17527	0.0353404
Krt18	keratin 18 [Source:MGI Symbol;Acc:MGI:96692]	1437	1499.72	1227.61	1274.66	1782.68	1728.16	1736.13	0.390767	0.00837566
Krt20	keratin 20 [Source:MGI Symbol;Acc:MGI:1914059]	1927	48.66	45.03	47.47	110.66	113.35	108.97	1.2381	2.73792e-06
Krt7	keratin 7 [Source:MGI Symbol;Acc:MGI:96704]	4094	7.41	9.28	7.33	14.37	18.79	16.91	1.05971	0.00371941
Krtcap3	keratinocyte associated protein 3 [Source:MGI Symbol;Acc:MGI:1917065]	902	2.22	3.22	2.82	4.64	3.89	3.49	0.541223	0.0480102
Lacc1	laccase domain containing 1 [Source:MGI Symbol;Acc:MGI:2445077]	2444	9.65	10.84	9.89	15.72	15.06	14.71	0.582428	0.000425136
Lamb3	laminin, beta 3 [Source:MGI Symbol;Acc:MGI:99915]	4867	0.18	0.26	0.18	0.65	1	1.43	2.31259	0.0225518
Lbp	lipopolysaccharide binding protein [Source:MGI Symbol;Acc:MGI:1098776]	2525	27.6	26.12	29.91	47	51.46	45.71	0.785679	0.000610539
Ldhd	lactate dehydrogenase D [Source:MGI Symbol;Acc:MGI:106428]	2273	4.38	4.57	4.68	6.2	6.28	6.22	0.456253	4.91784e-05
Lgals2	lectin, galactose-binding, soluble 2 [Source:MGI Symbol;Acc:MGI:895068]	592	105.14	128.34	109.47	234.77	197.75	206.32	0.897456	0.00174613
Lgals4	lectin, galactose binding, soluble 4 [Source:MGI Symbol;Acc:MGI:107536]	1384	198.45	209.1	198.87	426.31	462.97	440.06	1.13232	2.80446e-05
Lims2	LIM and senescent cell antigen like domains 2 [Source:MGI Symbol;Acc:MGI:2385067]	1870	1.17	1.57	1.55	2.96	2.46	3.22	1.01005	0.00494138
Lmo7	LIM domain only 7 [Source:MGI Symbol;Acc:MGI:1353586]	6092	66.42	79.17	82.3	135.07	126.56	113.39	0.71863	0.00352175
Lpl	lipoprotein lipase [Source:MGI Symbol;Acc:MGI:96820]	1900	2.61	3.25	3.28	4.39	5.34	4.45	0.633591	0.0111873
Lrfn3	leucine rich repeat and fibronectin type III domain containing 3 [Source:MGI Symbol;Acc:MGI:2442512]	2886	0.93	0.36	0.57	1.82	1.72	1.56	1.45519	0.00411216
Lrrc17	leucine rich repeat containing 17 [Source:MGI Symbol;Acc:MGI:1921761]	2154	0.72	0.6	0.55	2.03	1.72	0.93	1.32347	0.0474887
Lrrc26	leucine rich repeat containing 26 [Source:MGI Symbol;Acc:MGI:2385129]	1190	3.08	1.78	1.97	3.52	4.52	4.69	0.898275	0.0226502
Lsr	lipolysis stimulated lipoprotein receptor [Source:MGI Symbol;Acc:MGI:1927471]	2021	13.01	8.96	9.2	28	26.64	25.37	1.36002	0.000425958
Ltbp2	latent transforming growth factor beta binding protein 2 [Source:MGI Symbol;Acc:MGI:99502]	6769	32.24	29.69	26.08	44	45.87	42.51	0.588946	0.00190113
Mab21l4	mab-21-like 4 [Source:MGI Symbol;Acc:MGI:1919124]	2074	0.19	0	0	0.49	0.55	0.55	3.06496	0.00216142
Mall	mal, T cell differentiation protein-like [Source:MGI Symbol;Acc:MGI:2385152]	2006	27.64	23.34	19.85	33.83	31.07	29.01	0.406918	0.0440008
Mamdc2	MAM domain containing 2 [Source:MGI Symbol;Acc:MGI:1918988]	3414	1.01	1.07	0.92	1.66	1.89	1.74	0.818305	0.000682815
Man1c1	mannosidase, alpha, class 1C, member 1 [Source:MGI Symbol;Acc:MGI:2446214]	4715	1.38	1.34	1.15	1.71	1.86	2.12	0.556095	0.01208
Manea	mannosidase, endo-alpha [Source:MGI Symbol;Acc:MGI:2444484]	4867	5.08	4.28	4.23	6.95	5.26	6.3	0.445759	0.0437685
Marveld2	MARVEL (membrane-associating) domain containing 2 [Source:MGI Symbol;Acc:MGI:2446166]	1888	0.46	0.24	0.37	0.76	0.67	0.65	0.958973	0.00959828
Masp1	mannan-binding lectin serine peptidase 1 [Source:MGI Symbol;Acc:MGI:88492]	3786	0.64	0.99	0.78	1.31	1.79	1.88	1.04711	0.0137188
Mblac1	metallo-beta-lactamase domain containing 1 [Source:MGI Symbol;Acc:MGI:2679717]	1308	1.35	1.63	1.38	1.69	2.08	2.27	0.47022	0.0436595
Mbnl2	muscleblind like splicing factor 2 [Source:MGI Symbol;Acc:MGI:2145597]	4534	40.99	44.74	46.89	63.47	62.24	57.71	0.467853	0.00232541
Mef2c	myocyte enhancer factor 2C [Source:MGI Symbol;Acc:MGI:99458]	6277	0.96	1.55	1.27	2.03	2.84	1.99	0.859822	0.03426
Megf10	multiple EGF-like-domains 10 [Source:MGI Symbol;Acc:MGI:2685177]	7514	6.05	6.4	6.4	9.18	8.52	8	0.447204	0.00319134
Mep1a	meprin 1 alpha [Source:MGI Symbol;Acc:MGI:96963]	2921	0.28	0.21	0.23	0.55	0.69	0.43	1.21378	0.0153246
Mettl17	methyltransferase like 17 [Source:MGI Symbol;Acc:MGI:1098577]	1461	11.1	10.79	8.12	13.02	13.85	12.33	0.38541	0.0425128
Mettl7b	methyltransferase like 7B [Source:MGI Symbol;Acc:MGI:1918914]	1230	0.44	0.27	0.45	1.08	0.81	1.14	1.38519	0.00599208
Mgam	maltase-glucoamylase [Source:MGI Symbol;Acc:MGI:1203495]	10851	2.82	3.97	3.24	4.37	5.24	4.48	0.49035	0.0353959
Mgst3	microsomal glutathione S-transferase 3 [Source:MGI Symbol;Acc:MGI:1913697]	1097	60.78	63.91	60.88	94.02	91.04	82.76	0.5293	0.00146782
Mical1	microtubule associated monooxygenase, calponin and LIM domain containing 1 [Source:MGI Symbol;Acc:MGI:2385847]	3565	0.32	0.52	0.42	1.44	0.91	0.91	1.37145	0.0230253
Mill2	MHC I like leukocyte 2 [Source:MGI Symbol;Acc:MGI:2179989]	2043	0.29	0.59	0.55	0.93	1.39	0.99	1.21082	0.0220236
Misp	mitotic spindle positioning [Source:MGI Symbol;Acc:MGI:1926156]	2414	10.81	11.81	9.9	18.11	19.63	18.73	0.796157	0.00034929
Mlph	melanophilin [Source:MGI Symbol;Acc:MGI:2176380]	4499	9.24	9.24	9.22	15.3	15.31	13.08	0.657417	0.00198644
Mmp28	matrix metallopeptidase 28 (epilysin) [Source:MGI Symbol;Acc:MGI:2153062]	2451	4.46	4.95	4.75	9.92	9.27	8.88	0.987208	0.000158012
Mndal	myeloid nuclear differentiation antigen like [Source:MGI Symbol;Acc:MGI:3780953]	2026	75.08	73.21	65.81	91.75	90.96	95.62	0.378512	0.00252216
Mppe1	metallophosphoesterase 1 [Source:MGI Symbol;Acc:MGI:2661311]	2494	16.23	15.55	14.87	25.66	23.02	23.43	0.628322	0.000733877
Mpst	mercaptopyruvate sulfurtransferase [Source:MGI Symbol;Acc:MGI:2179733]	1279	33.54	38.62	42.25	55.44	52.4	46.33	0.430309	0.0227531
Mras	muscle and microspikes RAS [Source:MGI Symbol;Acc:MGI:1100856]	1190	17.16	17.57	16.59	24.91	22.66	24.33	0.486471	0.000721633
Mrc1	mannose receptor, C type 1 [Source:MGI Symbol;Acc:MGI:97142]	5374	5.69	5.78	6.17	8.92	8.07	8.02	0.503654	0.00168151
Ms4a4d	membrane-spanning 4-domains, subfamily A, member 4D [Source:MGI Symbol;Acc:MGI:1913857]	1513	1.79	1.7	1.9	2.79	2.27	3.17	0.610607	0.0239469
Ms4a8a	membrane-spanning 4-domains, subfamily A, member 8A [Source:MGI Symbol;Acc:MGI:1927657]	1081	2.59	2.59	4.15	6.13	6.23	5.19	0.911522	0.0112982
Msh5	mutS homolog 5 [Source:MGI Symbol;Acc:MGI:1329021]	2886	1.2	1.67	1.34	2.42	1.71	2.19	0.586104	0.0488766
Msln	mesothelin [Source:MGI Symbol;Acc:MGI:1888992]	2114	45.85	43.27	44.38	95.25	99.74	96.96	1.12888	3.95193e-06
Msra	methionine sulfoxide reductase A [Source:MGI Symbol;Acc:MGI:106916]	1860	3.4	3.71	3.1	4.45	4.79	5.04	0.484013	0.00523366
Mss51	MSS51 mitochondrial translational activator [Source:MGI Symbol;Acc:MGI:1922093]	1826	0.35	0.36	0.8	0.99	1.17	1.35	1.21692	0.021196
Mterf4	mitochondrial transcription termination factor 4 [Source:MGI Symbol;Acc:MGI:1918355]	1366	14.65	15.89	14.5	19	21.33	20.58	0.435472	0.00291604
Muc13	mucin 13, epithelial transmembrane [Source:MGI Symbol;Acc:MGI:103190]	2969	18.44	19.9	20.04	49.49	46.1	47.59	1.29428	1.39395e-05
Myb	myeloblastosis oncogene [Source:MGI Symbol;Acc:MGI:97249]	3693	0.79	0.68	0.99	2.33	1.57	1.81	1.21483	0.0110124
Mylk	myosin, light polypeptide kinase [Source:MGI Symbol;Acc:MGI:894806]	7824	7.91	9.74	8.74	15.79	19.95	15.29	0.951354	0.00636229
Myo1a	myosin IA [Source:MGI Symbol;Acc:MGI:107732]	3439	0.33	0.32	0.2	0.55	0.62	0.46	0.939337	0.0140394
Myo1d	myosin ID [Source:MGI Symbol;Acc:MGI:107728]	5354	41.07	36.87	36.96	54.19	51.2	47.47	0.411832	0.00608245
Myo7b	myosin VIIB [Source:MGI Symbol;Acc:MGI:107709]	6621	4.91	4.78	4.85	6.55	6.6	6.06	0.40183	0.000908484
Myom3	myomesin family, member 3 [Source:MGI Symbol;Acc:MGI:2685280]	5575	0.49	0.86	0.98	1.87	1.87	1.95	1.2881	0.00171315
Myrf	myelin regulatory factor [Source:MGI Symbol;Acc:MGI:2684944]	5674	14.87	15.8	13.56	35.82	34.89	27.86	1.15612	0.0022168
Myzap	myocardial zonula adherens protein [Source:MGI Symbol;Acc:MGI:2142908]	2283	1.01	0.79	0.64	2.68	1.86	2.13	1.45081	0.00593075
Nacc2	nucleus accumbens associated 2, BEN and BTB (POZ) domain containing [Source:MGI Symbol;Acc:MGI:1915241]	6378	15.41	15.33	15.38	22.17	22.72	19.3	0.476956	0.00474349
Nadsyn1	NAD synthetase 1 [Source:MGI Symbol;Acc:MGI:1926164]	2641	3.48	3.99	4	5.03	6.15	5.51	0.541119	0.00903347
Nap1l3	nucleosome assembly protein 1-like 3 [Source:MGI Symbol;Acc:MGI:1859565]	2837	1.5	1.13	1.32	1.86	1.84	1.57	0.41595	0.0362478
Nat14	N-acetyltransferase 14 [Source:MGI Symbol;Acc:MGI:3039561]	1612	4.34	4.31	4.41	7.78	5.19	8.33	0.705699	0.0470665
Nbeal2	neurobeachin-like 2 [Source:MGI Symbol;Acc:MGI:2448554]	8803	4.95	5.99	6.02	8.66	10.09	8.66	0.692566	0.00418071
Ndp	Norrie disease (pseudoglioma) (human) [Source:MGI Symbol;Acc:MGI:102570]	1939	2.26	1.42	1.97	3.43	5.58	3.65	1.16395	0.0323283
Neil2	nei like 2 (E. coli) [Source:MGI Symbol;Acc:MGI:2686058]	1932	1.34	1.47	1.76	1.86	2.34	2.2	0.485878	0.0320527
Nek8	NIMA (never in mitosis gene a)-related expressed kinase 8 [Source:MGI Symbol;Acc:MGI:1890646]	2809	8.4	11.04	8.51	13.35	14.89	14.28	0.605293	0.00749699
Nepn	nephrocan [Source:MGI Symbol;Acc:MGI:1913900]	1844	0.17	0.2	0.24	0.94	0.9	0.47	1.92101	0.020246
Nes	nestin [Source:MGI Symbol;Acc:MGI:101784]	6126	6.72	6.95	6.68	9.12	9.28	9.13	0.435976	1.72079e-05
Neu1	neuraminidase 1 [Source:MGI Symbol;Acc:MGI:97305]	2474	61.07	61.06	66.56	90.21	85.18	80.05	0.436966	0.00300069
Nhs	NHS actin remodeling regulator [Source:MGI Symbol;Acc:MGI:2684894]	8805	0.14	0.08	0.13	0.51	0.48	0.32	1.90414	0.00662466
Nlrc4	NLR family, CARD domain containing 4 [Source:MGI Symbol;Acc:MGI:3036243]	3154	0.41	0.54	0.5	1.01	0.73	0.85	0.836899	0.0133289
Nod2	nucleotide-binding oligomerization domain containing 2 [Source:MGI Symbol;Acc:MGI:2429397]	4719	0.32	0.23	0.38	0.46	0.58	0.44	0.670295	0.0411557
Nol4l	nucleolar protein 4-like [Source:MGI Symbol;Acc:MGI:1918765]	6399	3.61	3.51	2.8	8.63	9	8.16	1.3784	0.000114568
Nos2	nitric oxide synthase 2, inducible [Source:MGI Symbol;Acc:MGI:97361]	4192	37.81	37.87	34	51.6	50.27	45.33	0.424477	0.00552659
Nostrin	nitric oxide synthase trafficker [Source:MGI Symbol;Acc:MGI:3606242]	1808	1.31	1.31	1.09	2.73	2.76	3.83	1.32891	0.00715046
Noxa1	NADPH oxidase activator 1 [Source:MGI Symbol;Acc:MGI:2449980]	1617	3	3.63	3.2	7.67	9	8.41	1.35127	0.000285935
Noxo1	NADPH oxidase organizer 1 [Source:MGI Symbol;Acc:MGI:1919143]	2238	1.16	0.82	0.81	1.93	2.59	1.47	1.10229	0.0364431
Nptx1	neuronal pentraxin 1 [Source:MGI Symbol;Acc:MGI:107811]	5217	1.42	1.95	1.27	2.98	2.59	2.23	0.749349	0.024406
Npy4r	neuropeptide Y receptor Y4 [Source:MGI Symbol;Acc:MGI:105374]	3627	3.8	3.06	3.06	4.39	4.64	4.91	0.490819	0.00973146
Nr1i2	nuclear receptor subfamily 1, group I, member 2 [Source:MGI Symbol;Acc:MGI:1337040]	2553	0.33	0.29	0.59	0.87	1.11	0.97	1.28571	0.00772102
Nsl1	NSL1, MIS12 kinetochore complex component [Source:MGI Symbol;Acc:MGI:2685830]	4879	22.48	25.2	20.71	32.29	32.85	26.46	0.421562	0.0331922
Nudt7	nudix (nucleoside diphosphate linked moiety X)-type motif 7 [Source:MGI Symbol;Acc:MGI:1914778]	2795	1.82	2.49	2.38	3.48	3.25	2.91	0.527027	0.0207462
Oas1a	2'-5' oligoadenylate synthetase 1A [Source:MGI Symbol;Acc:MGI:2180860]	1885	6.16	6.11	5.74	8.53	8.55	7.45	0.445749	0.00493054
Olfm4	olfactomedin 4 [Source:MGI Symbol;Acc:MGI:2685142]	1640	6.04	5.26	4.73	8.55	10.64	9.3	0.829681	0.004483
Otop3	otopetrin 3 [Source:MGI Symbol;Acc:MGI:1916852]	2422	0.81	0.49	0.94	1.81	2.04	1.97	1.37752	0.00135351
Otub2	OTU domain, ubiquitin aldehyde binding 2 [Source:MGI Symbol;Acc:MGI:1915399]	3228	2.54	2.27	1.98	3.22	3.64	3.27	0.577151	0.00597944
P2ry2	purinergic receptor P2Y, G-protein coupled 2 [Source:MGI Symbol;Acc:MGI:105107]	2693	0.38	0.49	0.22	0.81	0.8	0.64	1.0456	0.0156537
Pag1	phosphoprotein associated with glycosphingolipid microdomains 1 [Source:MGI Symbol;Acc:MGI:2443160]	8256	2.93	3.38	3.88	6.38	5.69	5.36	0.774419	0.0040509
Papss2	3'-phosphoadenosine 5'-phosphosulfate synthase 2 [Source:MGI Symbol;Acc:MGI:1330223]	3635	5.74	5.09	5.58	7.96	8.23	7.68	0.540623	0.000590651
Paqr8	progestin and adipoQ receptor family member VIII [Source:MGI Symbol;Acc:MGI:1921479]	5330	2.51	2.74	2.26	3.57	3.46	3.25	0.452955	0.0052733
Pard6b	par-6 family cell polarity regulator beta [Source:MGI Symbol;Acc:MGI:2135605]	3399	2.77	2.58	2.74	4.57	4.54	5.06	0.808628	0.000343677
Parm1	prostate androgen-regulated mucin-like protein 1 [Source:MGI Symbol;Acc:MGI:2443349]	5068	12.27	10.62	10.23	16.1	15.7	15.29	0.507718	0.00222039
Patj	PATJ, crumbs cell polarity complex component [Source:MGI Symbol;Acc:MGI:1277960]	7416	2.59	2.86	2.49	5.78	4.54	4.12	0.86286	0.0132115
Pcdh1	protocadherin 1 [Source:MGI Symbol;Acc:MGI:104692]	3889	1.33	0.93	1.28	1.83	1.69	1.9	0.614543	0.0110651
Pcdhb22	protocadherin beta 22 [Source:MGI Symbol;Acc:MGI:2136760]	6609	0.42	0.46	0.5	0.69	0.66	0.61	0.506185	0.0041571
Pclo	piccolo (presynaptic cytomatrix protein) [Source:MGI Symbol;Acc:MGI:1349390]	20084	0.31	0.49	0.35	1.08	0.89	0.88	1.30933	0.00262102
Pcsk6	proprotein convertase subtilisin/kexin type 6 [Source:MGI Symbol;Acc:MGI:102897]	4405	8.45	7.05	6.49	11.41	10.95	11.63	0.628263	0.00290657
Pdxk	pyridoxal (pyridoxine, vitamin B6) kinase [Source:MGI Symbol;Acc:MGI:1351869]	5124	6.99	7.32	6.43	9.73	8.94	8.62	0.395957	0.00651592
Pdzk1ip1	PDZK1 interacting protein 1 [Source:MGI Symbol;Acc:MGI:1914432]	1129	0.13	0.41	0.64	1.44	1.27	1.22	1.73574	0.00478581
Per2	period circadian clock 2 [Source:MGI Symbol;Acc:MGI:1195265]	5833	6.58	6.84	7.2	10.57	9.66	8.67	0.487025	0.00877206
Perp	PERP, TP53 apoptosis effector [Source:MGI Symbol;Acc:MGI:1929938]	1952	3.3	2.97	2.5	6.35	5.47	7.13	1.11155	0.00311492
Pfkfb3	6-phosphofructo-2-kinase/fructose-2,6-biphosphatase 3 [Source:MGI Symbol;Acc:MGI:2181202]	2058	23.44	27.13	28.22	38.09	35.86	31	0.413618	0.0265989
Pfkp	phosphofructokinase, platelet [Source:MGI Symbol;Acc:MGI:1891833]	2679	23.25	23.71	21.68	30.45	32.42	31.87	0.464924	0.000512981
Pglyrp1	peptidoglycan recognition protein 1 [Source:MGI Symbol;Acc:MGI:1345092]	694	0	0.55	0.34	0.97	1.16	1.26	1.92941	0.0100799
Phf11c	PHD finger protein 11C [Source:MGI Symbol;Acc:MGI:3648476]	3459	0.78	1.4	1.23	2.03	1.9	1.83	0.756297	0.0156382
Phf11d	PHD finger protein 11D [Source:MGI Symbol;Acc:MGI:1277133]	1130	16.97	21.63	17.68	32.08	27.09	29.41	0.654359	0.00622747
Piezo2	piezo-type mechanosensitive ion channel component 2 [Source:MGI Symbol;Acc:MGI:1918781]	10724	1.22	1.38	1.16	1.96	1.94	1.73	0.582402	0.00320344
Pigh	phosphatidylinositol glycan anchor biosynthesis, class H [Source:MGI Symbol;Acc:MGI:99463]	2339	8.33	7.72	8.71	12.83	11.38	11.43	0.525486	0.00285001
Pigr	polymeric immunoglobulin receptor [Source:MGI Symbol;Acc:MGI:103080]	3849	0.28	0.13	0.19	0.39	0.55	0.61	1.36923	0.0158898
Pik3ap1	phosphoinositide-3-kinase adaptor protein 1 [Source:MGI Symbol;Acc:MGI:1933177]	4482	3.54	2.57	3.09	15.28	14.58	13.05	2.22161	9.60815e-05
Pik3c2b	phosphatidylinositol-4-phosphate 3-kinase catalytic subunit type 2 beta [Source:MGI Symbol;Acc:MGI:2685045]	7928	1.29	1.3	1.79	2.5	2.66	2.45	0.796966	0.00367369
Pilra	paired immunoglobin-like type 2 receptor alpha [Source:MGI Symbol;Acc:MGI:2450529]	2578	8.26	7.32	8.35	11.9	14.33	12.81	0.706133	0.00298408
Pilrb1	paired immunoglobin-like type 2 receptor beta 1 [Source:MGI Symbol;Acc:MGI:2450532]	1807	12.39	14.97	11.76	24.62	25.7	26.23	0.968496	0.00033275
Pilrb2	paired immunoglobin-like type 2 receptor beta 2 [Source:MGI Symbol;Acc:MGI:2450535]	1807	5.32	6.36	5.72	10.06	13.7	11.71	1.02751	0.00532589
Pkdcc	protein kinase domain containing, cytoplasmic [Source:MGI Symbol;Acc:MGI:2147077]	2446	39.36	44.01	45.56	58.99	63.59	53.62	0.450626	0.0100858
Plek2	pleckstrin 2 [Source:MGI Symbol;Acc:MGI:1351466]	1583	13.88	13.83	13.09	25.9	26.67	26.4	0.952736	3.072e-06
Plekha7	pleckstrin homology domain containing, family A member 7 [Source:MGI Symbol;Acc:MGI:2445094]	5149	6.86	6.01	6.55	9.55	10.15	9.31	0.579007	0.000817311
Plekhh1	pleckstrin homology domain containing, family H (with MyTH4 domain) member 1 [Source:MGI Symbol;Acc:MGI:2144989]	6439	6.44	5.95	5.94	9.16	8.71	7.35	0.460361	0.0156099
Plin4	perilipin 4 [Source:MGI Symbol;Acc:MGI:1929709]	6350	0.95	1.37	1.46	1.7	1.97	1.67	0.498454	0.0474207
Pls1	plastin 1 (I-isoform) [Source:MGI Symbol;Acc:MGI:104809]	3704	7.86	5.64	8.15	13.73	11.12	9.88	0.681815	0.0345144
Plxdc2	plexin domain containing 2 [Source:MGI Symbol;Acc:MGI:1914698]	6947	0.16	0.08	0.1	1.89	1.52	1.83	3.94596	0.000153445
Pmaip1	phorbol-12-myristate-13-acetate-induced protein 1 [Source:MGI Symbol;Acc:MGI:1930146]	2727	2.4	2.54	2.11	4.1	3.69	5.53	0.917899	0.0216852
Pml	promyelocytic leukemia [Source:MGI Symbol;Acc:MGI:104662]	4481	39.45	37.85	34.14	50.93	54.76	42.84	0.414487	0.0325348
Porcn	porcupine O-acyltransferase [Source:MGI Symbol;Acc:MGI:1890212]	1872	3.72	3.28	3.64	7.27	7.87	6.58	1.02953	0.000739249
Pou2f2	POU domain, class 2, transcription factor 2 [Source:MGI Symbol;Acc:MGI:101897]	1934	0.61	0.56	0.79	1.7	1.55	1.47	1.26793	0.000691424
Pparg	peroxisome proliferator activated receptor gamma [Source:MGI Symbol;Acc:MGI:97747]	1767	20.58	18.7	19.51	30.09	26.34	30.93	0.571402	0.00325042
Ppargc1a	peroxisome proliferative activated receptor, gamma, coactivator 1 alpha [Source:MGI Symbol;Acc:MGI:1342774]	6464	1.89	2.16	2.03	3.9	3.77	3.01	0.812768	0.00601075
Ppip5k2	diphosphoinositol pentakisphosphate kinase 2 [Source:MGI Symbol;Acc:MGI:2142810]	6239	21.24	20.92	23.22	32.05	30.71	30.43	0.511326	0.00045116
Ppp1r13b	protein phosphatase 1, regulatory subunit 13B [Source:MGI Symbol;Acc:MGI:1336199]	4389	7.66	6.85	6.43	11.1	10.84	10.61	0.636396	0.00056611
Ppp1r1b	protein phosphatase 1, regulatory inhibitor subunit 1B [Source:MGI Symbol;Acc:MGI:94860]	2001	95.35	91.73	90.75	157.23	165.82	164.43	0.811141	2.03235e-05
Prcp	prolylcarboxypeptidase (angiotensinase C) [Source:MGI Symbol;Acc:MGI:1919711]	2967	3.19	2.37	2.75	3.55	4.35	3.92	0.50831	0.0241293
Prelp	proline arginine-rich end leucine-rich repeat [Source:MGI Symbol;Acc:MGI:2151110]	3615	8.02	6.72	6.83	15.92	16.31	14.18	1.10541	0.000436641
Prkcz	protein kinase C, zeta [Source:MGI Symbol;Acc:MGI:97602]	2641	0.03	0.45	0.24	0.93	0.96	1.5	2.23522	0.0158564
Prl2c2	prolactin family 2, subfamily c, member 2 [Source:MGI Symbol;Acc:MGI:97618]	842	41.83	41.16	37.14	95.22	113.36	126.56	1.48017	0.00146556
Prl2c3	prolactin family 2, subfamily c, member 3 [Source:MGI Symbol;Acc:MGI:1341833]	857	3.93	4.1	4.9	12.36	8.85	13.5	1.42463	0.00711096
Prom1	prominin 1 [Source:MGI Symbol;Acc:MGI:1100886]	3966	3.51	3.13	3.05	6.17	6.06	7.27	1.00891	0.00135861
Proser2	proline and serine rich 2 [Source:MGI Symbol;Acc:MGI:2442238]	4398	4.69	3.31	4.67	7.86	7.75	7.51	0.867725	0.00174375
Prph	peripherin [Source:MGI Symbol;Acc:MGI:97774]	1863	1.23	1.81	1.41	9.86	10.62	9.91	2.77172	8.55102e-06
Prr15	proline rich 15 [Source:MGI Symbol;Acc:MGI:1925254]	1511	1.62	2.13	2.3	3.36	4.24	3.08	0.819905	0.018901
Psors1c2	psoriasis susceptibility 1 candidate 2 (human) [Source:MGI Symbol;Acc:MGI:1930025]	843	0.26	0.09	0.11	0.45	0.49	0.82	1.93587	0.0282768
Ptgds	prostaglandin D2 synthase (brain) [Source:MGI Symbol;Acc:MGI:99261]	901	0	0.2	0.75	5.72	5.53	6.01	4.18336	3.28985e-05
Ptgs1	prostaglandin-endoperoxide synthase 1 [Source:MGI Symbol;Acc:MGI:97797]	2867	0.11	0.13	0.05	1.01	0.58	0.81	3.04891	0.00512864
Ptk2b	PTK2 protein tyrosine kinase 2 beta [Source:MGI Symbol;Acc:MGI:104908]	4034	3.53	3.99	3.58	6.38	6.07	5.17	0.666654	0.0051305
Ptpn6	protein tyrosine phosphatase, non-receptor type 6 [Source:MGI Symbol;Acc:MGI:96055]	2308	2.94	2.74	2.99	6.55	4.67	4.39	0.848367	0.027537
Ptprr	protein tyrosine phosphatase, receptor type, R [Source:MGI Symbol;Acc:MGI:109559]	3619	6.18	6.23	5.98	7.86	8.36	8.45	0.423836	0.000459802
Pwwp2b	PWWP domain containing 2B [Source:MGI Symbol;Acc:MGI:2142008]	2543	6.34	5.71	5.94	8.92	7.6	7.61	0.423633	0.0125959
Pygm	muscle glycogen phosphorylase [Source:MGI Symbol;Acc:MGI:97830]	2874	0.78	1.9	1.3	2.35	3.27	3.27	1.15941	0.0213698
Qsox1	quiescin Q6 sulfhydryl oxidase 1 [Source:MGI Symbol;Acc:MGI:1330818]	3348	26.83	25.97	28.96	43.82	47.32	43.18	0.716207	0.000361382
Rab17	RAB17, member RAS oncogene family [Source:MGI Symbol;Acc:MGI:104640]	1557	0.18	0.76	0.85	2.14	1.1	2.54	1.69111	0.0496244
Rab27a	RAB27A, member RAS oncogene family [Source:MGI Symbol;Acc:MGI:1861441]	3168	4.93	3.81	3.46	7.64	7.15	7.95	0.898351	0.00217373
Rab38	RAB38, member RAS oncogene family [Source:MGI Symbol;Acc:MGI:1919683]	1577	1.48	1.22	1.66	1.96	2.87	2.36	0.721664	0.0321825
Rad51ap1	RAD51 associated protein 1 [Source:MGI Symbol;Acc:MGI:1098224]	1871	29.37	34.48	29.85	41	37.98	44.77	0.401308	0.0171719
Rap1gap2	RAP1 GTPase activating protein 2 [Source:MGI Symbol;Acc:MGI:3028623]	6389	16.67	18.62	20.45	27.37	25.21	22.56	0.430868	0.0216252
Rasa4	RAS p21 protein activator 4 [Source:MGI Symbol;Acc:MGI:1858600]	2914	4.41	3.49	3.63	9.01	9.61	7.66	1.18857	0.00157855
Rasgef1a	RasGEF domain family, member 1A [Source:MGI Symbol;Acc:MGI:1917977]	2183	0.18	0.21	0	0.57	0.94	0.61	2.44252	0.0127167
Rassf6	Ras association (RalGDS/AF-6) domain family member 6 [Source:MGI Symbol;Acc:MGI:1920496]	1178	10.1	7.3	10.04	14.51	13.23	12	0.534311	0.0250595
Rcn3	reticulocalbin 3, EF-hand calcium binding domain [Source:MGI Symbol;Acc:MGI:1277122]	1462	3.09	1.47	1.34	4.09	7.24	4.48	1.42205	0.0442304
Reg3b	regenerating islet-derived 3 beta [Source:MGI Symbol;Acc:MGI:97478]	783	5.17	9.28	5.01	58.51	54.1	52.09	3.08126	3.30876e-05
Reg3g	regenerating islet-derived 3 gamma [Source:MGI Symbol;Acc:MGI:109406]	771	4.07	5.98	3.42	17.83	21.25	20.85	2.15353	0.00030639
Rgma	repulsive guidance molecule family member A [Source:MGI Symbol;Acc:MGI:2679262]	3586	0.67	0.45	0.26	1.48	1.22	0.87	1.37126	0.0265089
Rgs11	regulator of G-protein signaling 11 [Source:MGI Symbol;Acc:MGI:1354739]	2006	2.21	3.93	2.64	5.73	5.14	5.33	0.883701	0.0105288
Rgs20	regulator of G-protein signaling 20 [Source:MGI Symbol;Acc:MGI:1929866]	2125	0.14	0.17	0.4	0.78	0.59	0.72	1.55761	0.00983838
Rhoj	ras homolog family member J [Source:MGI Symbol;Acc:MGI:1931551]	2350	0.49	0.35	0.33	1.73	0.87	1.05	1.64139	0.0362211
Rhpn2	rhophilin, Rho GTPase binding protein 2 [Source:MGI Symbol;Acc:MGI:1289234]	3046	7.35	7.34	7.65	14.84	13.87	13.17	0.906632	0.000192291
Rilpl2	Rab interacting lysosomal protein-like 2 [Source:MGI Symbol;Acc:MGI:1933112]	1391	56.93	55.1	61.72	71.57	81.53	79.62	0.421582	0.00566052
Ripk3	receptor-interacting serine-threonine kinase 3 [Source:MGI Symbol;Acc:MGI:2154952]	1892	21.3	18.44	18.4	23.57	30.01	27.9	0.486915	0.0215513
Ripk4	receptor-interacting serine-threonine kinase 4 [Source:MGI Symbol;Acc:MGI:1919638]	3591	6.7	5.15	5.95	9.18	8.26	8.28	0.531013	0.00814389
Ripply3	ripply transcriptional repressor 3 [Source:MGI Symbol;Acc:MGI:2181192]	1531	2.15	1.63	1.87	5.22	5.17	5.12	1.45688	2.77795e-05
Rnase4	ribonuclease, RNase A family 4 [Source:MGI Symbol;Acc:MGI:1926217]	1460	34.72	34.62	32.75	45.91	42.24	45.22	0.385593	0.00129416
Rnasel	ribonuclease L (2', 5'-oligoisoadenylate synthetase-dependent) [Source:MGI Symbol;Acc:MGI:1098272]	2938	16.19	19	16.06	21	23.23	24.94	0.432594	0.0160208
Rnf141	ring finger protein 141 [Source:MGI Symbol;Acc:MGI:1914400]	4032	8.13	7.52	7.16	9.53	10.11	10.59	0.406315	0.00405697
Rorc	RAR-related orphan receptor gamma [Source:MGI Symbol;Acc:MGI:104856]	2136	0.23	0.33	0.24	1.5	1.13	1.16	2.24413	0.00125464
Rpgr	retinitis pigmentosa GTPase regulator [Source:MGI Symbol;Acc:MGI:1344037]	3805	1.91	1.98	1.89	2.3	2.77	2.45	0.379663	0.014783
Rpl7l1	ribosomal protein L7-like 1 [Source:MGI Symbol;Acc:MGI:1913479]	2606	119.01	106.79	110.39	148.46	155.67	161.2	0.468977	0.00113841
Rtl8a	retrotransposon Gag like 8A [Source:MGI Symbol;Acc:MGI:1913408]	1195	6.08	5.24	5.85	10.21	7.18	8.24	0.577943	0.0377645
Rtn4rl1	reticulon 4 receptor-like 1 [Source:MGI Symbol;Acc:MGI:2661375]	3525	3.6	2.46	2.48	4.32	4.42	3.8	0.554229	0.0344202
S100a1	S100 calcium binding protein A1 [Source:MGI Symbol;Acc:MGI:1338917]	677	73.35	92.07	91.62	110.68	114.73	122.76	0.437799	0.0129571
Saa3	serum amyloid A 3 [Source:MGI Symbol;Acc:MGI:98223]	555	7.74	7.89	8.68	17.68	20.36	20.46	1.26689	0.000283646
Samd9l	sterile alpha motif domain containing 9-like [Source:MGI Symbol;Acc:MGI:1343184]	5330	33.71	30.97	31.34	46.24	46.88	42.02	0.493048	0.00173133
Sardh	sarcosine dehydrogenase [Source:MGI Symbol;Acc:MGI:2183102]	4521	5.1	5.99	6.07	7.66	7.22	8.41	0.440661	0.0118446
Saysd1	SAYSVFN motif domain containing 1 [Source:MGI Symbol;Acc:MGI:1914759]	2315	1.06	1.14	1.12	1.52	1.72	1.97	0.6501	0.00890957
Sbsn	suprabasin [Source:MGI Symbol;Acc:MGI:2446326]	2221	1.22	1.57	1.27	1.97	1.98	1.71	0.479322	0.0191944
Scara3	scavenger receptor class A, member 3 [Source:MGI Symbol;Acc:MGI:2444418]	3597	6.06	5.72	6.07	9.84	10.67	10.03	0.774776	0.000105979
Scara5	scavenger receptor class A, member 5 [Source:MGI Symbol;Acc:MGI:1918395]	3794	5.53	4.75	6.41	7.68	7.62	7.23	0.432863	0.0176188
Scel	sciellin [Source:MGI Symbol;Acc:MGI:1891228]	2424	0.5	0.55	0.95	1.54	1.58	2.51	1.49313	0.0252833
Sdcbp2	syndecan binding protein (syntenin) 2 [Source:MGI Symbol;Acc:MGI:2385156]	1399	2.47	2.55	1.6	3.78	3.92	2.84	0.670972	0.0455442
Sdr39u1	short chain dehydrogenase/reductase family 39U, member 1 [Source:MGI Symbol;Acc:MGI:1916876]	1255	15.99	14.7	13.04	21.53	23.49	19.6	0.563357	0.00783847
Sec11c	SEC11 homolog C, signal peptidase complex subunit [Source:MGI Symbol;Acc:MGI:1913536]	821	38.05	49.92	49.08	61.15	68.28	72.77	0.561081	0.013125
Sec14l2	SEC14-like lipid binding 2 [Source:MGI Symbol;Acc:MGI:1915065]	2631	0.98	1.07	1.15	1.61	1.79	1.75	0.686501	0.000898341
Sec16b	SEC16 homolog B (S. cerevisiae) [Source:MGI Symbol;Acc:MGI:2148802]	4661	1.7	1.92	1.67	3.37	3.76	2.72	0.896856	0.00833963
Sema4f	sema domain, immunoglobulin domain (Ig), TM domain, and short cytoplasmic domain [Source:MGI Symbol;Acc:MGI:1340055]	4086	0.33	0.34	0.4	0.71	0.46	0.72	0.820775	0.0357791
Sema4g	sema domain, immunoglobulin domain (Ig), transmembrane domain (TM) and short cytoplasmic domain, (semaphorin) 4G [Source:MGI Symbol;Acc:MGI:1347047]	4290	4.61	5.72	4.69	9.48	9.56	9.43	0.922558	0.000237542
Sergef	secretion regulating guanine nucleotide exchange factor [Source:MGI Symbol;Acc:MGI:1351630]	1465	3.01	4.18	3.2	5.21	5.78	5.47	0.663769	0.00707419
Serpina3n	serine (or cysteine) peptidase inhibitor, clade A, member 3N [Source:MGI Symbol;Acc:MGI:105045]	2064	0.46	0.4	0.24	3.77	3.68	3.23	3.27934	5.86266e-05
Serpinb1a	serine (or cysteine) peptidase inhibitor, clade B, member 1a [Source:MGI Symbol;Acc:MGI:1913472]	1918	16	17.76	16.48	20.99	23.51	24.38	0.455249	0.00557895
Serpine2	serine (or cysteine) peptidase inhibitor, clade E, member 2 [Source:MGI Symbol;Acc:MGI:101780]	2210	25.29	22.19	23.28	33.14	34.48	34.09	0.523456	0.000481455
Serpinf1	serine (or cysteine) peptidase inhibitor, clade F, member 1 [Source:MGI Symbol;Acc:MGI:108080]	1832	0.1	0.2	0.37	1.22	1.15	1.32	2.46139	0.000412838
Serpinf2	serine (or cysteine) peptidase inhibitor, clade F, member 2 [Source:MGI Symbol;Acc:MGI:107173]	2192	0.25	0.49	0.32	0.74	0.72	0.65	0.993179	0.0101302
Sgpp2	sphingosine-1-phosphate phosphatase 2 [Source:MGI Symbol;Acc:MGI:3589109]	4002	6.15	4.79	5.29	10.23	10.54	9.22	0.885819	0.00123219
Sh2d4a	SH2 domain containing 4A [Source:MGI Symbol;Acc:MGI:1919531]	2718	1.88	1.69	1.67	2.97	3.39	2.64	0.780358	0.00526331
Sh3bgrl2	SH3 domain binding glutamic acid-rich protein like 2 [Source:MGI Symbol;Acc:MGI:1915350]	3155	11.49	10.98	11.81	16.26	15.27	15.09	0.443582	0.000708236
Sh3bp5	SH3-domain binding protein 5 (BTK-associated) [Source:MGI Symbol;Acc:MGI:1344391]	1686	10.83	11.19	12	14.11	16.06	15.15	0.413765	0.00468881
Slain1	SLAIN motif family, member 1 [Source:MGI Symbol;Acc:MGI:2145578]	2863	0.66	0.28	0.07	1.13	1.02	1.18	1.72117	0.0124468
Slamf9	SLAM family member 9 [Source:MGI Symbol;Acc:MGI:1923692]	1313	0.27	0.15	0.12	0.7	0.42	0.44	1.53051	0.0282782
Slc16a6	solute carrier family 16 (monocarboxylic acid transporters), member 6 [Source:MGI Symbol;Acc:MGI:2144585]	4219	9.57	11.02	10.64	19.2	19.4	16.32	0.814399	0.00189754
Slc17a9	solute carrier family 17, member 9 [Source:MGI Symbol;Acc:MGI:1919107]	2275	1.29	1.26	1.03	2.38	1.52	2.02	0.725638	0.0411001
Slc1a3	solute carrier family 1 (glial high affinity glutamate transporter), member 3 [Source:MGI Symbol;Acc:MGI:99917]	4163	7	7.58	7.08	11.42	11.61	11.02	0.652622	8.02935e-05
Slc20a1	solute carrier family 20, member 1 [Source:MGI Symbol;Acc:MGI:108392]	3316	64.44	66.7	55.6	90.98	77.26	75.42	0.383838	0.0334895
Slc22a18	solute carrier family 22 (organic cation transporter), member 18 [Source:MGI Symbol;Acc:MGI:1336884]	1552	1.55	1.24	1.73	3.21	2.63	2.96	0.961181	0.00294748
Slc25a42	solute carrier family 25, member 42 [Source:MGI Symbol;Acc:MGI:1920345]	3196	1.06	1.78	1.22	2.62	2.54	2.2	0.858226	0.0122471
Slc26a2	solute carrier family 26 (sulfate transporter), member 2 [Source:MGI Symbol;Acc:MGI:892977]	7814	52.24	63.24	64.31	106.86	102.88	91.51	0.744648	0.00251863
Slc27a1	solute carrier family 27 (fatty acid transporter), member 1 [Source:MGI Symbol;Acc:MGI:1347098]	2795	23.02	18.69	19.7	30.55	26.87	24.31	0.412392	0.0387017
Slc2a6	solute carrier family 2 (facilitated glucose transporter), member 6 [Source:MGI Symbol;Acc:MGI:2443286]	2138	5.18	4.84	5.08	6.91	7.48	7.16	0.513139	0.000372237
Slc37a3	solute carrier family 37 (glycerol-3-phosphate transporter), member 3 [Source:MGI Symbol;Acc:MGI:1919394]	4030	40.35	44.31	38.82	59.58	53.87	58.61	0.478634	0.00253773
Slc39a4	solute carrier family 39 (zinc transporter), member 4 [Source:MGI Symbol;Acc:MGI:1919277]	2750	12.05	12.38	11.16	25.11	21.9	21.49	0.944632	0.000797364
Slc44a4	solute carrier family 44, member 4 [Source:MGI Symbol;Acc:MGI:1917379]	2261	1.3	0.91	0.93	1.41	1.77	1.97	0.713808	0.0318559
Slc4a4	solute carrier family 4 (anion exchanger), member 4 [Source:MGI Symbol;Acc:MGI:1927555]	4212	6.11	5.79	6.16	8.65	8.4	7.77	0.458705	0.00140891
Slco2a1	solute carrier organic anion transporter family, member 2a1 [Source:MGI Symbol;Acc:MGI:1346021]	7122	11.31	10.14	10.26	15.9	14.66	11.8	0.417765	0.049001
Slco3a1	solute carrier organic anion transporter family, member 3a1 [Source:MGI Symbol;Acc:MGI:1351867]	4589	4.57	6.45	5.37	8.1	7.56	6.9	0.460951	0.033392
Slmap	sarcolemma associated protein [Source:MGI Symbol;Acc:MGI:1933549]	4508	47.68	50.86	54.37	79.54	68.39	70.12	0.511976	0.00542086
Smad9	SMAD family member 9 [Source:MGI Symbol;Acc:MGI:1859993]	5368	0.8	0.68	0.84	1.05	1.28	1.02	0.530036	0.0225981
Smarca1	SWI/SNF related, matrix associated, actin dependent regulator of chromatin, subfamily a, member 1 [Source:MGI Symbol;Acc:MGI:1935127]	3991	2.87	2.83	3.23	6.71	6.48	6.57	1.14585	1.49149e-05
Smim1	small integral membrane protein 1 [Source:MGI Symbol;Acc:MGI:1916109]	2568	0.91	0.48	0.79	1.5	1.62	1.72	1.15068	0.00344286
Smim6	small integral membrane protein 6 [Source:MGI Symbol;Acc:MGI:1915778]	978	3.99	3.54	3.28	7.24	7.48	8.61	1.10982	0.000892732
Smpd3	sphingomyelin phosphodiesterase 3, neutral [Source:MGI Symbol;Acc:MGI:1927578]	5148	5.89	6.46	5.16	11.38	10.21	9.3	0.818961	0.00327783
Sned1	sushi, nidogen and EGF-like domains 1 [Source:MGI Symbol;Acc:MGI:3045960]	9147	8.36	11.71	14.85	35.83	31.84	30.5	1.49123	0.00102504
Snrk	SNF related kinase [Source:MGI Symbol;Acc:MGI:108104]	4758	16.93	18.61	17.79	23.47	26.89	20.52	0.410431	0.0371657
Sorbs2	sorbin and SH3 domain containing 2 [Source:MGI Symbol;Acc:MGI:1924574]	5651	18.63	21.22	25.39	42.74	49.64	42.15	1.0441	0.0017502
Sox13	SRY (sex determining region Y)-box 13 [Source:MGI Symbol;Acc:MGI:98361]	3693	9.19	9.68	9.71	20.35	20.26	19.56	1.07404	3.99777e-06
Sox5	SRY (sex determining region Y)-box 5 [Source:MGI Symbol;Acc:MGI:98367]	7243	1.46	1.45	1.52	2.93	2.47	3.22	0.960381	0.00312447
Spdya	speedy/RINGO cell cycle regulator family, member A [Source:MGI Symbol;Acc:MGI:1918141]	933	0.27	0.31	0.29	0.66	0.46	0.71	1.07276	0.014345
Spint1	serine protease inhibitor, Kunitz type 1 [Source:MGI Symbol;Acc:MGI:1338033]	1913	2.18	0.92	1.6	3.22	4.58	3.13	1.21756	0.0249572
Spint2	serine protease inhibitor, Kunitz type 2 [Source:MGI Symbol;Acc:MGI:1338031]	1384	30.06	29.2	29.31	66.34	65.96	63.47	1.14427	2.85671e-06
Sptssb	serine palmitoyltransferase, small subunit B [Source:MGI Symbol;Acc:MGI:1913433]	772	23.77	20.06	21.87	26.59	29.35	31.63	0.414543	0.0157191
Stap2	signal transducing adaptor family member 2 [Source:MGI Symbol;Acc:MGI:2147039]	1509	10.46	12.14	11.61	18.77	18.62	16.04	0.643232	0.00322615
Stard10	START domain containing 10 [Source:MGI Symbol;Acc:MGI:1860093]	1723	52.9	41.92	42.22	87.24	85.72	82.74	0.899855	0.0005038
Steap3	STEAP family member 3 [Source:MGI Symbol;Acc:MGI:1915678]	2873	7.02	5.55	5.56	9.85	8	8.44	0.536135	0.0214243
Steap4	STEAP family member 4 [Source:MGI Symbol;Acc:MGI:1923560]	3155	2.08	2.15	2.16	3.66	3.66	3.35	0.739672	0.000178629
Stfa3	stefin A3 [Source:MGI Symbol;Acc:MGI:106196]	412	4.89	12.35	10.44	16.22	19.75	21.43	1.05221	0.021753
Stk32a	serine/threonine kinase 32A [Source:MGI Symbol;Acc:MGI:2442403]	5080	0.93	0.89	0.87	1.51	1.58	1.38	0.732669	0.000633208
Stra6	stimulated by retinoic acid gene 6 [Source:MGI Symbol;Acc:MGI:107742]	2871	2.23	0.92	1.09	5.66	4.59	4	1.74883	0.00633199
Stxbp2	syntaxin binding protein 2 [Source:MGI Symbol;Acc:MGI:107370]	2908	43.82	52.48	42.32	65.18	71.7	65.03	0.542577	0.00542497
Sult1c2	sulfotransferase family, cytosolic, 1C, member 2 [Source:MGI Symbol;Acc:MGI:1916333]	1846	3.92	3.89	4.36	11.15	11.68	10.73	1.46341	2.22919e-05
Suox	sulfite oxidase [Source:MGI Symbol;Acc:MGI:2446117]	2497	18.68	14.93	15.41	23.18	21.95	21.1	0.434114	0.0123183
Syngr3	synaptogyrin 3 [Source:MGI Symbol;Acc:MGI:1341881]	1965	0.65	1.19	0.73	1.57	1.63	2.11	1.04694	0.0189646
Tada1	transcriptional adaptor 1 [Source:MGI Symbol;Acc:MGI:1196415]	2215	12.75	10.87	11.14	16.79	16	15.76	0.482043	0.00228839
Tbcc	tubulin-specific chaperone C [Source:MGI Symbol;Acc:MGI:1919976]	1164	12.14	9.46	8.17	16.35	14.22	14.25	0.590283	0.0213109
Tekt2	tektin 2 [Source:MGI Symbol;Acc:MGI:1346335]	1492	0.83	0.59	0.37	1.16	1.69	1.13	1.15281	0.031634
Tenm1	teneurin transmembrane protein 1 [Source:MGI Symbol;Acc:MGI:1345185]	12879	0.04	0.3	0.25	0.58	0.77	0.51	1.65652	0.0190208
Tent5a	terminal nucleotidyltransferase 5A [Source:MGI Symbol;Acc:MGI:2670964]	5479	2.08	2.26	2.26	4.95	5.38	4.43	1.16115	0.000638533
Tent5b	terminal nucleotidyltransferase 5B [Source:MGI Symbol;Acc:MGI:2140500]	2287	6.11	5.65	5.3	9.88	7.99	7.9	0.595075	0.0133994
Tgm4	transglutaminase 4 (prostate) [Source:MGI Symbol;Acc:MGI:3027002]	2785	0.21	0.22	0.18	0.72	0.49	0.77	1.69862	0.00631438
Thbs2	thrombospondin 2 [Source:MGI Symbol;Acc:MGI:98738]	5895	0.44	0.59	0.66	2.18	2.17	2.28	1.97199	2.38696e-05
Tinagl1	tubulointerstitial nephritis antigen-like 1 [Source:MGI Symbol;Acc:MGI:2137617]	1952	184.51	166.98	169.39	242.36	233.6	226.84	0.432163	0.00102638
Tirap	toll-interleukin 1 receptor (TIR) domain-containing adaptor protein [Source:MGI Symbol;Acc:MGI:2152213]	2310	6.64	9.27	7.63	10.71	10.14	10.89	0.431188	0.0268125
Tjp3	tight junction protein 3 [Source:MGI Symbol;Acc:MGI:1351650]	2901	2.82	2.73	2.77	7.59	8.29	7.79	1.5084	1.67678e-05
Tln2	talin 2 [Source:MGI Symbol;Acc:MGI:1917799]	8330	2	1.79	1.4	3.88	3.4	3.02	0.988838	0.00502087
Tm2d3	TM2 domain containing 3 [Source:MGI Symbol;Acc:MGI:1915884]	1003	40.76	35.1	38.3	52.05	48.54	51.3	0.41197	0.00300556
Tm4sf4	transmembrane 4 superfamily member 4 [Source:MGI Symbol;Acc:MGI:2385173]	1496	86.66	71.64	76.86	100.77	102.88	102.49	0.380549	0.00601851
Tm6sf2	transmembrane 6 superfamily member 2 [Source:MGI Symbol;Acc:MGI:1933210]	1446	2.38	2.14	1.96	3.68	2.58	3.46	0.584963	0.0390924
Tm7sf2	transmembrane 7 superfamily member 2 [Source:MGI Symbol;Acc:MGI:1920416]	1471	15.94	13.96	14.38	21.36	20.41	20.61	0.494428	0.000833094
Tmc5	transmembrane channel-like gene family 5 [Source:MGI Symbol;Acc:MGI:1921674]	3533	0.97	0.63	0.64	1.49	1.55	1.37	0.97728	0.00425377
Tmeff2	transmembrane protein with EGF-like and two follistatin-like domains 2 [Source:MGI Symbol;Acc:MGI:1861735]	3343	0.28	0.22	0.46	1.23	1.21	0.93	1.81164	0.00264986
Tmem212	transmembrane protein 212 [Source:MGI Symbol;Acc:MGI:2685410]	716	0.17	0.11	0.14	0.45	0.38	0.53	1.69515	0.00256159
Tmem236	transmembrane protein 236 [Source:MGI Symbol;Acc:MGI:1919309]	3659	0.63	0.79	0.71	1.76	1.55	2.22	1.37643	0.0050629
Tmem42	transmembrane protein 42 [Source:MGI Symbol;Acc:MGI:1277176]	1041	2.68	1.64	2.36	3.29	3.71	2.92	0.570492	0.0478201
Tmprss2	transmembrane protease, serine 2 [Source:MGI Symbol;Acc:MGI:1354381]	3161	35.72	36.21	37.22	71.37	77.17	80.09	1.0667	0.000106012
Tnfaip8l1	tumor necrosis factor, alpha-induced protein 8-like 1 [Source:MGI Symbol;Acc:MGI:1913693]	2379	4.39	3.99	3.55	6.35	5.48	5.07	0.502429	0.0209664
Tnfrsf11b	tumor necrosis factor receptor superfamily, member 11b (osteoprotegerin) [Source:MGI Symbol;Acc:MGI:109587]	2818	2.07	1.89	2.71	5.89	5.8	6.13	1.41774	0.000155824
Tnip3	TNFAIP3 interacting protein 3 [Source:MGI Symbol;Acc:MGI:3041165]	1543	1.38	2.02	2.12	3.56	3.39	2.8	0.820734	0.0124946
Tns4	tensin 4 [Source:MGI Symbol;Acc:MGI:2144377]	4755	28.38	26.44	26.02	48.51	43.27	39.71	0.701812	0.00314356
Tnxb	tenascin XB [Source:MGI Symbol;Acc:MGI:1932137]	13300	0.38	0.44	0.48	0.68	0.64	0.62	0.577545	0.0032911
Trf	transferrin [Source:MGI Symbol;Acc:MGI:98821]	2339	444.09	351.26	381.16	569.38	542.78	559.12	0.50644	0.00439327
Trim13	tripartite motif-containing 13 [Source:MGI Symbol;Acc:MGI:1913847]	1550	2.49	2.69	2.52	4.29	3.75	4.51	0.704757	0.00231026
Trim25	tripartite motif-containing 25 [Source:MGI Symbol;Acc:MGI:102749]	5590	36.68	39.68	38.85	57.14	48.43	44.62	0.382523	0.0376963
Tspan12	tetraspanin 12 [Source:MGI Symbol;Acc:MGI:1889818]	2490	1.19	1.32	1.06	2.92	2.58	3.1	1.26841	0.000591999
Tspan13	tetraspanin 13 [Source:MGI Symbol;Acc:MGI:1913359]	1932	12.58	11.94	14.37	25.62	25.47	26.14	0.989762	7.14124e-05
Tspan15	tetraspanin 15 [Source:MGI Symbol;Acc:MGI:1917673]	3638	1.9	1.68	1.79	2.44	2.98	3.81	0.781409	0.0332447
Tspan8	tetraspanin 8 [Source:MGI Symbol;Acc:MGI:2384918]	1156	147.07	125.95	129.4	193.42	194.92	199.81	0.547482	0.000816318
Tstd3	thiosulfate sulfurtransferase (rhodanese)-like domain containing 3 [Source:MGI Symbol;Acc:MGI:1924282]	1588	5.1	5.04	5.27	7.47	6.37	6.76	0.418777	0.00628024
Tsx	testis specific X-linked gene [Source:MGI Symbol;Acc:MGI:108118]	812	0.55	0.28	0	1.07	1.34	1.08	2.07204	0.00816475
Ubap1l	ubiquitin-associated protein 1-like [Source:MGI Symbol;Acc:MGI:2685360]	1380	0.5	0.74	0.51	0.83	0.76	0.87	0.491303	0.0491383
Ubd	ubiquitin D [Source:MGI Symbol;Acc:MGI:1344410]	931	3.86	3.24	2.28	9.81	11.82	10.92	1.795	0.000478751
Uchl3	ubiquitin carboxyl-terminal esterase L3 (ubiquitin thiolesterase) [Source:MGI Symbol;Acc:MGI:1355274]	935	56.4	48.53	52.87	70.73	66.66	69.23	0.388883	0.00317263
Unc13b	unc-13 homolog B [Source:MGI Symbol;Acc:MGI:1342278]	14754	1.03	1.18	0.78	2.22	3.07	2.74	1.42525	0.00356344
Unc5c	unc-5 netrin receptor C [Source:MGI Symbol;Acc:MGI:1095412]	3890	0.51	0.89	0.97	1.39	1.52	1.26	0.81516	0.0201587
Upp1	uridine phosphorylase 1 [Source:MGI Symbol;Acc:MGI:1097668]	1157	25.36	24.73	23.96	35.13	33.01	32.9	0.448355	0.000412915
Usp11	ubiquitin specific peptidase 11 [Source:MGI Symbol;Acc:MGI:2384312]	3467	4.23	4.62	4.36	5.94	6.65	6.43	0.525887	0.00126325
Usp16	ubiquitin specific peptidase 16 [Source:MGI Symbol;Acc:MGI:1921362]	3205	38.05	61.72	53.6	69.92	71.58	72.15	0.478233	0.0450044
Usp35	ubiquitin specific peptidase 35 [Source:MGI Symbol;Acc:MGI:2685339]	3982	1.59	1.65	1.55	1.99	2.47	2.14	0.46244	0.0140435
Vamp1	vesicle-associated membrane protein 1 [Source:MGI Symbol;Acc:MGI:1313276]	1400	1.87	2.78	2.97	3.88	3.99	3.64	0.595025	0.0216903
Vax2	ventral anterior homeobox 2 [Source:MGI Symbol;Acc:MGI:1346018]	1242	0.29	0.53	0.26	1.44	0.97	0.83	1.58496	0.0239819
Vcam1	vascular cell adhesion molecule 1 [Source:MGI Symbol;Acc:MGI:98926]	3469	9.32	7.92	7.93	11.89	12.14	11.83	0.51067	0.001684
Vcl	vinculin [Source:MGI Symbol;Acc:MGI:98927]	5267	63.88	57.81	58.34	84.01	81.7	75.16	0.420017	0.00349666
Vkorc1	vitamin K epoxide reductase complex, subunit 1 [Source:MGI Symbol;Acc:MGI:106442]	748	31.79	35.04	26.85	41.77	40	41.77	0.399165	0.0153785
Vnn1	vanin 1 [Source:MGI Symbol;Acc:MGI:108395]	2416	27.33	23.93	24.22	44.46	44.23	40.98	0.780678	0.000321176
Vsig1	V-set and immunoglobulin domain containing 1 [Source:MGI Symbol;Acc:MGI:1926039]	2707	34.86	32.53	29.47	57.19	52.89	48.37	0.710055	0.00234635
Wars	tryptophanyl-tRNA synthetase [Source:MGI Symbol;Acc:MGI:104630]	1824	417.83	378.52	365.11	528.96	512.66	495.18	0.40399	0.00253631
Wfdc17	WAP four-disulfide core domain 17 [Source:MGI Symbol;Acc:MGI:3649773]	533	6.85	8.15	10.7	18.08	16.4	13.13	0.889496	0.0165912
Wnt10a	wingless-type MMTV integration site family, member 10A [Source:MGI Symbol;Acc:MGI:108071]	2468	0.28	0	0	1.38	1.5	0.95	3.77385	0.0034699
Wnt4	wingless-type MMTV integration site family, member 4 [Source:MGI Symbol;Acc:MGI:98957]	4194	1.28	1.04	1.21	1.7	2.03	2.39	0.793863	0.0150999
Wwox	WW domain-containing oxidoreductase [Source:MGI Symbol;Acc:MGI:1931237]	2244	2.88	3.55	4.12	5.16	4.59	5.27	0.509642	0.0230819
Xkr9	X-linked Kx blood group related 9 [Source:MGI Symbol;Acc:MGI:2686466]	1926	1.53	0.9	1.31	1.92	2.1	2.65	0.834648	0.0271601
Zfa-ps	zinc finger protein, autosomal, pseudogene [Source:MGI Symbol;Acc:MGI:99153]	3420	0.11	0.22	0.16	0.36	0.35	0.55	1.36257	0.0239226
Zfhx2	zinc finger homeobox 2 [Source:MGI Symbol;Acc:MGI:2686934]	10397	2.75	3.3	3.1	4.39	4.2	4.27	0.491047	0.00189857
Zfp112	zinc finger protein 112 [Source:MGI Symbol;Acc:MGI:1929115]	3044	0.53	0.52	0.4	0.91	0.85	0.74	0.785875	0.00574409
Zfp128	zinc finger protein 128 [Source:MGI Symbol;Acc:MGI:2389445]	3834	0.83	0.94	0.88	1.41	1.22	1.24	0.546341	0.00396126
Zfp133-ps	zinc finger protein 133, pseudogene [Source:MGI Symbol;Acc:MGI:2176612]	1802	0.37	0.63	0.48	1.07	0.98	0.87	0.980371	0.0072138
Zfp141	zinc finger protein 141 [Source:MGI Symbol;Acc:MGI:3584269]	4069	4.72	6.54	5.32	8.37	7.22	7.69	0.489647	0.0240258
Zfp383	zinc finger protein 383 [Source:MGI Symbol;Acc:MGI:1920979]	2614	1.56	2.15	2	2.44	2.51	2.69	0.420082	0.0285804
Zfp469	zinc finger protein 469 [Source:MGI Symbol;Acc:MGI:2684868]	12777	0.11	0.31	0.14	1.04	0.67	0.62	2.05683	0.0157197
Zfp488	zinc finger protein 488 [Source:MGI Symbol;Acc:MGI:2686052]	4301	1.08	1.01	1.4	1.55	1.57	1.91	0.527331	0.0374856
Zfp653	zinc finger protein 653 [Source:MGI Symbol;Acc:MGI:2442362]	1888	4.36	4.05	3.93	5.48	6.31	4.8	0.426971	0.0357538
Zfp747	zinc finger protein 747 [Source:MGI Symbol;Acc:MGI:2443581]	2684	4.9	4.99	6.2	8.77	7.63	9.09	0.663767	0.00680362
Zfp84	zinc finger protein 84 [Source:MGI Symbol;Acc:MGI:107780]	4113	5.29	6.04	5.38	7.97	6.84	7.07	0.388901	0.0145866
Zfp862-ps	zinc finger protein 862, pseudogene [Source:MGI Symbol;Acc:MGI:1889827]	6065	1.51	1.97	1.71	4.75	4.65	4.12	1.38129	0.000301195
Zfp955b	zinc finger protein 955B [Source:MGI Symbol;Acc:MGI:4834573]	5788	6.41	7.16	6.9	13.83	9.89	10.06	0.722658	0.0272575
Zfp956	zinc finger protein 956 [Source:MGI Symbol;Acc:MGI:2141515]	2761	1.3	1.65	1.68	2.27	2	1.89	0.411918	0.0373437
Zhx2	zinc fingers and homeoboxes 2 [Source:MGI Symbol;Acc:MGI:2683087]	4376	5.29	5.34	4.15	7.22	6.33	6.65	0.450709	0.0181046
Zswim8	zinc finger SWIM-type containing 8 [Source:MGI Symbol;Acc:MGI:1919156]	6073	35.04	40.97	37.26	52.65	49.42	47.16	0.397772	0.00699575

## Sheet: H3K27Ac gains at Promoter
sgCtrL or Sin3Bsg1 KPC1199 cells + or – IFNγ indicates that PDAC cells were treated with or without 10 ng/ml IFNγ for 24 hours.
Sin3Bsg1+IFNγ vs sgCtrL+IFNγ based on Cut&tag RPKM							H3K27Ac Peaks at Promoter
Genes of H3K27Ac gain at promoter by Sin3Bloss	Chr.x	Start.x	End.x	Strand.x	Length.x	Detailed.Annotation.x	SgCtrL+IFNγ	Sin3Bsg1+IFNγ	Log2FC(Sin3Bsg1+IFNγ/sgCtrL+IFNγ)
0610009B22Rik	chr11	51685635	51691634	-	6000	promoter-TSS (NM_025319)	2.38283	3.36217	0.496713
0610009L18Rik	chr11	120345679	120351678	+	6000	promoter-TSS (NM_001313923)	5.46233	11.6702	1.09524
0610010F05Rik	chr11	23630632	23636631	-	6000	promoter-TSS (NR_156450)	1.01417	1.3485	0.411061
0610010K14Rik	chr11	70234915	70240914	-	6000	promoter-TSS (NM_145758)	2.8775	3.80583	0.403396
1110002L01Rik	chr12	3423748	3429747	-	6000	promoter-TSS (NM_172421)	2.12317	3.04733	0.52133
1110004F10Rik	chr7	116090381	116096380	+	6000	promoter-TSS (NM_019772)	1.25317	1.76983	0.498035
1110020A21Rik	chr17	84954711	84960710	-	6000	promoter-TSS (NR_027929)	2.70017	4.42233	0.711759
1110025L11Rik	chr16	89061003	89067002	-	6000	promoter-TSS (NM_001276278)	0.099	0.133	0.425926
1110032A03Rik	chr9	50765185	50771184	-	6000	promoter-TSS (NM_023483)	1.179	1.80967	0.61816
1110038F14Rik	chr15	76945262	76951261	+	6000	promoter-TSS (NM_001347540)	1.146	1.91183	0.73835
1110046J04Rik	chr13	33933033	33939032	+	6000	promoter-TSS (NR_040707)	0.585333	0.993667	0.763504
1110051M20Rik	chr2	91441715	91447714	-	6000	promoter-TSS (NM_001311144)	0.3175	0.488	0.620125
1110059G10Rik	chr9	122948001	122954000	-	6000	promoter-TSS (NM_010620)	1.07183	1.56133	0.542698
1500009C09Rik	chr15	82249398	82255397	+	6000	promoter-TSS (NR_037697)	0.614333	0.816167	0.409842
1600020E01Rik	chr6	86524331	86530330	+	6000	promoter-TSS (NR_037961)	4.14317	6.35633	0.617461
1600023N17Rik	chr5	45666709	45672708	-	6000	promoter-TSS (NR_073433)	1.179	1.80967	0.61816
1600027J07Rik	chr8	103344535	103350534	-	6000	promoter-TSS (NR_036588)	0.0576667	0.110833	0.942581
1600029I14Rik	chr9	99467422	99473421	+	6000	promoter-TSS (NR_028123)	0.268	0.5545	1.04895
1600029O15Rik	chr9	58199898	58205897	+	6000	promoter-TSS (NR_033522)	0.841	1.14883	0.449992
1700001C19Rik	chr17	47434376	47440375	-	6000	promoter-TSS (NM_029296)	3.74317	5.74867	0.618968
1700001G11Rik	chr14	66294130	66300129	-	6000	promoter-TSS (NR_038077)	1.45117	1.894	0.384223
1700001J11Rik	chr9	40047559	40053558	+	6000	promoter-TSS (NR_033613)	0.066	0.124167	0.91174
1700003C15Rik	chr5	11766309	11772308	-	6000	promoter-TSS (NR_045478)	0.07	0.115333	0.720382
1700003D09Rik	chr11	98355284	98361283	-	6000	promoter-TSS (NM_021547)	3.79683	5.1675	0.44467
1700003G18Rik	chr7	116090150	116096149	-	6000	promoter-TSS (NM_019772)	1.24917	1.73883	0.477154
1700003H04Rik	chr3	124578092	124584091	-	6000	promoter-TSS (NM_001368235)	0.160833	0.328167	1.02886
1700003I22Rik	chr1	56015979	56021978	+	6000	promoter-TSS (NR_126076)	0.123667	0.212833	0.783267
1700003L19Rik	chr16	12808391	12814390	+	6000	promoter-TSS (NR_040507)	0.156667	0.2085	0.412349
1700003P14Rik	chr13	118553169	118559168	+	6000	promoter-TSS (NR_045982)	0.0246667	0.1065	2.11022
1700007K13Rik	chr2	28463325	28469324	-	6000	promoter-TSS (NM_027040)	0.8575	1.42383	0.731572
1700008K24Rik	chr17	49110534	49116533	-	6000	promoter-TSS (NR_038144)	0.123667	0.301667	1.2865
1700008O03Rik	chr7	44372031	44378030	-	6000	promoter-TSS (NM_027049)	0.3875	0.558833	0.528222
1700008P02Rik	chr3	6617444	6623443	-	6000	promoter-TSS (NM_027048)	0.0495	0.195167	1.97921
1700009C05Rik	chr6	81907801	81913800	-	6000	promoter-TSS (NR_046040)	0.0948333	0.297167	1.64781
1700010I02Rik	chr3	7951888	7957887	-	6000	promoter-TSS (NR_040587)	0.0906667	0.1775	0.969174
1700010I14Rik	chr17	8985334	8991333	+	6000	promoter-TSS (NM_025851)	0.375167	0.545667	0.540488
1700010J16Rik	chr10	112723927	112729926	+	6000	promoter-TSS (NR_040579)	0.1155	0.195167	0.756814
1700010K23Rik	chr16	66654119	66660118	+	6000	promoter-TSS (NR_040512)	0.0495	0.1775	1.84232
1700010N08Rik	chr7	38788662	38794661	+	6000	promoter-TSS (NR_153826)	0.00817	0.0443333	2.43998
1700011B04Rik	chr13	35178624	35184623	+	6000	promoter-TSS (NR_045616)	0.099	0.337167	1.76796
1700011C11Rik	chr7	71958176	71964175	+	6000	promoter-TSS (NR_126462)	0.593667	1.33067	1.16442
1700011M02Rik	chrX	102905906	102911905	+	6000	promoter-TSS (NM_027591)	0.1155	0.186333	0.689993
1700012B07Rik	chr11	109825047	109831046	-	6000	promoter-TSS (NM_001162428)	0.371	0.532333	0.520911
1700012B09Rik	chr9	14768031	14774030	-	6000	promoter-TSS (NM_029306)	0.305	0.576667	0.918928
1700012C14Rik	chr6	30457986	30463985	+	6000	promoter-TSS (NR_131049)	1.583	2.32867	0.556843
1700012D01Rik	chr10	127664124	127670123	+	6000	promoter-TSS (NM_008668)	3.44233	4.90583	0.511111
1700012P22Rik	chr4	144435773	144441772	-	6000	promoter-TSS (NM_027056)	0.0741667	0.221833	1.58063
1700013D24Rik	chr6	124354045	124360044	-	6000	Intergenic	0.132	0.221833	0.748938
1700013F07Rik	chr3	108534585	108540584	+	6000	promoter-TSS (NM_029314)	0.5195	0.873833	0.750234
1700013G24Rik	chr4	137450297	137456296	+	6000	promoter-TSS (NM_027063)	0.482333	0.856	0.82758
1700013H16Rik	chrX	53754832	53760831	-	6000	promoter-TSS (NM_001200013)	0.0371667	0.124167	1.7402
1700015G11Rik	chr7	52012717	52018716	-	6000	promoter-TSS (NM_001195601)	0.0906667	0.124167	0.453634
1700016C15Rik	chr1	177726815	177732814	+	6000	promoter-TSS (NM_027077)	0.935833	1.2465	0.413559
1700016G22Rik	chr13	5855093	5861092	-	6000	promoter-TSS (NR_045891)	0.964667	1.64567	0.77057
1700017L05Rik	chr5	77462489	77468488	+	6000	promoter-TSS (NR_131050)	0.346333	0.505667	0.546026
1700017N19Rik	chr10	100589387	100595386	+	6000	promoter-TSS (NM_001081246)	0.0576667	0.0798333	0.469252
1700018G05Rik	chrX	102925373	102931372	+	6000	promoter-TSS (NR_045422)	0.1155	0.1775	0.619926
1700018L02Rik	chr19	29044484	29050483	+	6000	promoter-TSS (NR_028360)	0.849167	1.25967	0.568922
1700019D03Rik	chr1	52989658	52995657	-	6000	promoter-TSS (NM_001368276)	0.123667	0.2085	0.75359
1700019G24Rik	chr6	5974394	5980393	-	6000	promoter-TSS (NR_040255)	0.164833	0.221833	0.428468
1700019P21Rik	chr1	138873951	138879950	-	6000	promoter-TSS (NR_138576)	0.651333	0.887167	0.445809
1700020A23Rik	chr2	130402260	130408259	+	6000	promoter-TSS (NM_001163483)	0.601833	1.06017	0.816855
1700020G17Rik	chr10	110893508	110899507	-	6000	promoter-TSS (NR_045979)	0.177333	0.257333	0.537175
1700020N18Rik	chr1	91403030	91409029	-	6000	promoter-TSS (NR_026924)	0.738	0.993667	0.429141
1700022A21Rik	chr5	24642454	24648453	+	6000	promoter-TSS (NR_003953)	0.259667	0.350333	0.432067
1700022A22Rik	chr15	46321586	46327585	+	6000	promoter-TSS (NR_045509)	0.099	0.173	0.805272
1700022I11Rik	chr4	42966947	42972946	+	6000	promoter-TSS (NM_026088)	0.148333	0.266167	0.843488
1700024G13Rik	chr14	32385374	32391373	-	6000	promoter-TSS (NM_001034037)	0.197833	0.2795	0.498563
1700025B11Rik	chr15	77558893	77564892	-	6000	promoter-TSS (NR_040310)	0.3545	0.594333	0.745487
1700025F24Rik	chr10	119410445	119416444	+	6000	promoter-TSS (NR_040578)	0.099	0.195167	0.979206
1700025K24Rik	chr17	54367075	54373074	-	6000	promoter-TSS (NR_045825)	0.0536667	0.146333	1.44716
1700025N23Rik	chr6	39064587	39070586	-	6000	promoter-TSS (NR_040523)	0.709	0.940333	0.407387
1700026F02Rik	chr8	71023756	71029755	-	6000	promoter-TSS (NR_045487)	0.156667	0.363667	1.21492
1700027F06Rik	chr6	124361487	124367486	-	6000	promoter-TSS (NR_131162)	0.173167	0.337167	0.961301
1700027H10Rik	chr3	45436310	45442309	-	6000	promoter-TSS (NR_040594)	0.0246667	0.071	1.52525
1700028B04Rik	chr7	28493942	28499941	+	6000	promoter-TSS (NR_033605)	0.272167	0.385833	0.503487
1700028D13Rik	chr5	112203764	112209763	+	6000	promoter-TSS (NR_045378)	0.441167	0.652	0.563548
1700028P14Rik	chr19	23649813	23655812	-	6000	promoter-TSS (NM_026188)	0.1155	0.186333	0.689993
1700029F12Rik	chr13	97032255	97038254	-	6000	promoter-TSS (NM_025585)	0.066	0.159667	1.27453
1700030A11Rik	chr17	28902266	28908265	+	6000	promoter-TSS (NR_045457)	0.416333	0.647667	0.637513
1700030C10Rik	chr12	20812780	20818779	-	6000	promoter-TSS (NR_015521)	1.6325	2.39517	0.553043
1700030C10Rik	chr12	20812780	20818779	-	6000	promoter-TSS (NR_015521)	1.6325	2.39517	0.553043
1700030F04Rik	chr6	117748770	117754769	-	6000	promoter-TSS (NR_045731)	0.255667	0.350333	0.454464
1700031A10Rik	chr17	36920793	36926792	+	6000	promoter-TSS (NR_045439)	0.4865	0.8605	0.822735
1700031F05Rik	chrX	102863354	102869353	-	6000	promoter-TSS (NM_028496)	0.0206667	0.2395	3.53465
1700031L13Rik	chr5	82121714	82127713	-	6000	promoter-TSS (NR_138557)	0.0411667	0.159667	1.95551
1700031P21Rik	chr12	52599323	52605322	-	6000	promoter-TSS (NR_045910)	3.84217	6.16117	0.681283
1700034I23Rik	chr3	40899544	40905543	-	6000	promoter-TSS (NR_045380)	0.189667	0.288333	0.604271
1700037H04Rik	chr2	131157082	131163081	-	6000	promoter-TSS (NM_001361375)	2.255	2.93633	0.380888
1700039E22Rik	chr19	44832939	44838938	-	6000	promoter-TSS (NR_045315)	0.4535	0.594333	0.39017
1700041A01Rik	chr5	88298024	88304023	-	6000	promoter-TSS (NR_126428)	0.0906667	0.1775	0.969174
1700044C05Rik	chr14	118362879	118368878	+	6000	promoter-TSS (NR_045624)	0.140167	0.195167	0.477563
1700046C09Rik	chr11	14596226	14602225	-	6000	promoter-TSS (NM_001164166)	0.132	0.204	0.628031
1700047E10Rik	chr14	44210238	44216237	-	6000	promoter-TSS (NR_073363)	0.0825	0.155167	0.911353
1700047L14Rik	chr5	108760843	108766842	+	6000	promoter-TSS (NR_040691)	0.156667	0.283833	0.857345
1700049E15Rik	chr6	147687242	147693241	+	6000	promoter-TSS (NR_033636)	0.202	0.337167	0.739107
1700049E17Rik1	chr14	41570212	41576211	+	6000	promoter-TSS (NM_001358037)	0.00817	0.0355	2.11941
1700049E17Rik2	chr14	41570212	41576211	+	6000	promoter-TSS (NM_001358037)	0.00817	0.0355	2.11941
1700049E22Rik	chr6	100524401	100530400	+	6000	promoter-TSS (NR_040525)	0.2515	0.390333	0.634148
1700051A21Rik	chr11	72263845	72269844	+	6000	promoter-TSS (NR_045922)	0.358667	0.665333	0.891433
1700052K11Rik	chr11	105178434	105184433	-	6000	promoter-TSS (NM_001294334)	3.89983	5.46467	0.486721
1700054A03Rik	chr19	53073253	53079252	+	6000	promoter-TSS (NR_045320)	0.3175	0.434667	0.453153
1700054K19Rik	chr6	112207709	112213708	+	6000	promoter-TSS (NR_027865)	0.197833	0.301667	0.60867
1700055D16Rik	chr6	134789361	134795360	+	6000	promoter-TSS (NR_151454)	1.5625	2.29767	0.556313
1700056E22Rik	chr1	184030999	184036998	-	6000	promoter-TSS (NM_028516)	4.4235	5.87717	0.409932
1700057G04Rik	chr9	92306378	92312377	+	6000	promoter-TSS (NM_001033184)	0.169	0.230667	0.448786
1700061J23Rik	chr11	23149141	23155140	+	6000	promoter-TSS (NR_131065)	0.2515	0.363667	0.532058
1700063D05Rik	chr9	41203156	41209155	+	6000	promoter-TSS (NR_040392)	0.4205	0.629833	0.582864
1700065L07Rik	chr6	73468022	73474021	-	6000	promoter-TSS (NR_108032)	0.1855	0.399167	1.10557
1700065O20Rik	chr18	49814957	49820956	-	6000	promoter-TSS (NR_045386)	0.127833	0.275	1.10517
1700066J03Rik	chr13	58143950	58149949	+	6000	promoter-TSS (NR_126543)	0.329833	0.669833	1.02207
1700072B07Rik	chr9	58367505	58373504	+	6000	promoter-TSS (NM_028854)	0.371	0.488	0.395462
1700072I22Rik	chr11	103635937	103641936	+	6000	promoter-TSS (NR_131109)	0.292667	0.425833	0.54103
1700073E17Rik	chr6	145384626	145390625	+	6000	promoter-TSS (NR_003625)	0.346333	0.488	0.49472
1700080N15Rik	chr2	4138142	4144141	-	6000	promoter-TSS (NR_040500)	0.123667	0.212833	0.783267
1700080O16Rik	chrX	51969773	51975772	-	6000	promoter-TSS (NM_028851)	0.111333	0.266167	1.25744
1700081H04Rik	chr5	119105237	119111236	+	6000	promoter-TSS (NR_040693)	0.214333	0.2795	0.382992
1700085C21Rik	chr12	82936156	82942155	-	6000	promoter-TSS (NR_046045)	0.123667	0.297167	1.26482
1700086O06Rik	chr18	38247566	38253565	-	6000	promoter-TSS (NR_015475)	1.53767	2.39083	0.636771
1700092C02Rik	chr8	77621173	77627172	+	6000	promoter-TSS (NR_045467)	0.247333	0.372667	0.591429
1700094M24Rik	chr6	52489452	52495451	+	6000	promoter-TSS (NR_046049)	0.424667	0.660833	0.637955
1700095B10Rik	chr5	112790293	112796292	+	6000	promoter-TSS (NR_040675)	0.181333	0.363667	1.00397
1700095J03Rik	chr7	109435619	109441618	+	6000	promoter-TSS (NR_152110)	0.132	0.186333	0.497348
1700096J18Rik	chr11	109343868	109349867	+	6000	promoter-TSS (NR_027883)	1.7685	2.79883	0.662299
1700096K18Rik	chr5	25527019	25533018	+	6000	promoter-TSS (NR_027388)	1.58717	2.08483	0.393478
1700096P03Rik	chr8	87639211	87645210	-	6000	promoter-TSS (NR_131165)	0.181333	0.266167	0.553686
1700097N02Rik	chr17	30623906	30629905	-	6000	promoter-TSS (NM_013811)	0.066	0.244	1.88634
1700100I10Rik	chr14	114942949	114948948	-	6000	promoter-TSS (NR_126551)	0.0741667	0.1065	0.52201
1700101O22Rik	chr12	7377331	7383330	-	6000	promoter-TSS (NR_045045)	0.0783333	0.1775	1.18012
1700102H20Rik	chr17	3554825	3560824	+	6000	promoter-TSS (NR_045303)	1.5665	2.40417	0.617992
1700105P06Rik	chr19	7380004	7386003	+	6000	promoter-TSS (NM_001167831)	1.9005	2.74117	0.528411
1700109G15Rik	chr11	84717433	84723432	-	6000	promoter-TSS (NR_046197)	0.255667	0.368167	0.526095
1700109I08Rik	chr14	39652664	39658663	+	6000	promoter-TSS (NR_045936)	0.173167	0.510167	1.55881
1700110K17Rik	chr9	40330473	40336472	+	6000	promoter-TSS (NR_040728)	0.222667	0.6165	1.46922
1700111N16Rik	chrX	70140589	70146588	-	6000	promoter-TSS (NR_033213)	0.156667	0.221833	0.501777
1700112J05Rik	chr5	77015864	77021863	-	6000	promoter-TSS (NR_077218)	0.197833	0.394833	0.996958
1700112J16Rik	chr7	67219537	67225536	-	6000	promoter-TSS (NR_131044)	0.7585	1.16217	0.615596
1700113H08Rik	chr10	87055047	87061046	+	6000	promoter-TSS (NM_029685)	0.132	0.275	1.05889
1700116B05Rik	chr16	50780410	50786409	+	6000	promoter-TSS (NR_131005)	0.140167	0.3105	1.14745
1700120G07Rik	chr7	135193003	135199002	-	6000	promoter-TSS (NR_046050)	0.342167	0.532333	0.63763
1700122O11Rik	chr17	48035294	48041293	-	6000	promoter-TSS (NM_029689)	0.309167	0.567833	0.877083
1700123J17Rik	chr7	126245239	126251238	-	6000	promoter-TSS (NR_131046)	0.457667	0.887167	0.954908
1700123M08Rik	chr4	11963575	11969574	+	6000	promoter-TSS (NR_040577)	1.00583	1.84517	0.87536
1700123O12Rik	chr4	10794803	10800802	-	6000	promoter-TSS (NR_045185)	0.0825	0.115333	0.483343
1700125G22Rik	chr3	27151027	27157026	+	6000	promoter-TSS (NM_001177626)	3.32683	5.6865	0.773391
1700125H03Rik	chr8	68365460	68371459	+	6000	promoter-TSS (NR_038181)	0.325667	0.523333	0.684334
1700125H20Rik	chr11	85168097	85174096	+	6000	promoter-TSS (NM_028589)	0.750333	1.11783	0.575102
1810007C17Rik	chr12	49477863	49483862	-	6000	promoter-TSS (NR_045472)	0.0906667	0.221833	1.29083
1810008I18Rik	chr7	65801053	65807052	+	6000	promoter-TSS (NR_045301)	3.21967	4.7505	0.561168
1810009J06Rik	chr6	40961773	40967772	+	6000	promoter-TSS (NM_023707)	0.099	0.195167	0.979206
1810019D21Rik	chr8	106132401	106138400	+	6000	promoter-TSS (NR_040345)	1.50467	2.19117	0.542255
1810020O05Rik	chr6	87687848	87693847	-	6000	promoter-TSS (NR_045482)	0.255667	0.479	0.905761
1810021B22Rik	chr15	89072855	89078854	-	6000	promoter-TSS (NM_026485)	3.40933	5.0345	0.562359
1810026B05Rik	chr7	73555396	73561395	-	6000	promoter-TSS (NR_037569)	1.87567	3.76583	1.00557
1810034E14Rik	chr13	64245701	64251700	+	6000	promoter-TSS (NM_001122989)	0.643167	0.909333	0.499616
1810037I17Rik	chr3	122921398	122927397	+	6000	promoter-TSS (NM_024461)	1.08833	1.56133	0.520658
1810044D09Rik	chr6	91437988	91443987	+	6000	promoter-TSS (NR_045980)	0.746167	1.49033	0.998065
1810062O18Rik	chr14	20543294	20549293	+	6000	promoter-TSS (NR_033571)	2.11067	2.9275	0.47197
1810063I02Rik	chr11	59918500	59924499	+	6000	promoter-TSS (NR_130986)	0.206167	0.323833	0.65144
1810065E05Rik	chr11	58418112	58424111	+	6000	promoter-TSS (NM_027239)	0.263833	0.3815	0.532056
2010300C02Rik	chr1	37716812	37722811	-	6000	promoter-TSS (NM_028096)	0.404	0.594333	0.556917
2200002D01Rik	chr7	29245468	29251467	-	6000	promoter-TSS (NM_028179)	1.95817	3.3045	0.754928
2210010C04Rik	chr6	41032510	41038509	-	6000	promoter-TSS (NM_023333)	0.181333	0.368167	1.02172
2210016F16Rik	chr13	58382226	58388225	-	6000	promoter-TSS (NM_027335)	0.478167	0.647667	0.437738
2210404E10Rik	chr19	10681794	10687793	+	6000	promoter-TSS (NR_131163)	0.647167	0.8605	0.411038
2210416O15Rik	chr11	88095059	88101058	+	6000	promoter-TSS (NR_045499)	1.02233	1.721	0.751381
2300009A05Rik	chr9	63396245	63402244	-	6000	promoter-TSS (NM_027090)	1.1625	1.6855	0.535946
2310001H17Rik	chr6	129235483	129241482	-	6000	promoter-TSS (NR_040265)	2.34983	3.84567	0.710675
2310001K24Rik	chr2	163469546	163475545	+	6000	promoter-TSS (NR_028122)	0.832667	1.10883	0.413231
2310002L09Rik	chr4	73947847	73953846	-	6000	promoter-TSS (NM_027981)	0.0495	0.0886667	0.840964
2310005E17Rik	chr13	98432066	98438065	-	6000	promoter-TSS (NR_045498)	0.173167	0.332667	0.941916
2310010J17Rik	chr7	90126937	90132936	-	6000	promoter-TSS (NM_146194)	1.44283	2.19117	0.602795
2310016G11Rik	chr7	44665234	44671233	+	6000	promoter-TSS (NR_152106)	0.738	1.3395	0.860002
2310022B05Rik	chr8	124660370	124666369	-	6000	promoter-TSS (NM_175149)	1.10483	1.46383	0.405923
2310030G06Rik	chr9	50743528	50749527	-	6000	promoter-TSS (NM_025865)	0.181333	0.434667	1.26127
2310034C09Rik	chr16	88755848	88761847	+	6000	promoter-TSS (NM_054100)	0.0411667	0.212833	2.37017
2310034G01Rik	chr19	46345989	46351988	-	6000	promoter-TSS (NR_040418)	2.894	4.4135	0.608858
2310057J18Rik	chr10	28983307	28989306	-	6000	promoter-TSS (NM_026336)	0.148333	0.257333	0.794796
2310057M21Rik	chr7	131359727	131365726	-	6000	promoter-TSS (NM_026655)	0.8905	1.47267	0.725743
2310061N02Rik	chr16	88704963	88710962	-	6000	promoter-TSS (NM_027155)	0.193833	0.394833	1.02643
2310069G16Rik	chr15	44784764	44790763	+	6000	promoter-TSS (NR_040309)	0.123667	0.195167	0.65825
2310079G19Rik	chr16	88624667	88630666	-	6000	promoter-TSS (NM_027173)	0.123667	0.257333	1.05718
2410003L11Rik	chr11	97595512	97601511	+	6000	promoter-TSS (NR_045496)	0.4535	0.674167	0.572003
2410004P03Rik	chr12	17008728	17014727	-	6000	promoter-TSS (NM_001201332)	0.610167	1.09567	0.844534
2410017I17Rik	chr17	36142019	36148018	+	6000	promoter-TSS (NR_033517)	0.4905	0.7275	0.568694
2410022M11Rik	chr14	56808990	56814989	+	6000	promoter-TSS (NM_144842)	1.18733	2.70133	1.18595
2410124H12Rik	chr16	92475743	92481742	+	6000	promoter-TSS (NM_029740)	0.47	0.700833	0.576411
2410137M14Rik	chr17	36978238	36984237	-	6000	promoter-TSS (NM_029747)	0.3215	0.647667	1.01043
2500004C02Rik	chr2	153342811	153348810	-	6000	promoter-TSS (NR_040318)	2.58483	3.56183	0.462549
2610002M06Rik	chrX	107813335	107819334	-	6000	promoter-TSS (NM_025921)	0.313333	0.461333	0.558111
2610008E11Rik	chr10	79094601	79100600	-	6000	promoter-TSS (NM_001359715)	0.428667	0.6875	0.681503
2610027K06Rik	chr11	85829389	85835388	-	6000	promoter-TSS (NM_009324)	0.7255	1.18433	0.707028
2610028E06Rik	chr4	125919404	125925403	-	6000	promoter-TSS (NR_015560)	0.164833	0.283833	0.784036
2610035D17Rik	chr11	113198839	113204838	-	6000	promoter-TSS (NR_015556)	1.07183	1.57917	0.559083
2610035F20Rik	chr14	122472200	122478199	-	6000	promoter-TSS (NM_009574)	0.173167	0.425833	1.29813
2610042L04Rik	chr14	4331764	4337763	+	6000	promoter-TSS (NM_001309398)	0.0906667	0.133	0.552782
2610206C17Rik	chr7	84686641	84692640	+	6000	promoter-TSS (NR_038175)	0.849167	1.16217	0.452697
2610301B20Rik	chr4	10871499	10877498	+	6000	promoter-TSS (NM_026005)	0.667833	1.49917	1.1666
2610316D01Rik	chr3	45375261	45381260	-	6000	promoter-TSS (NM_001098170)	0.193833	0.292833	0.595263
2610507B11Rik	chr11	78258755	78264754	+	6000	promoter-TSS (NM_001002004)	1.68617	3.11383	0.884945
2610507I01Rik	chr11	59199432	59205431	-	6000	promoter-TSS (NM_001302336)	0.964667	1.4815	0.618956
2610528A11Rik	chr14	37107102	37113101	-	6000	promoter-TSS (NM_001206684)	0.445167	0.594333	0.416927
2700012I20Rik	chr9	57073050	57079049	-	6000	promoter-TSS (NM_001110350)	3.14133	4.71517	0.585932
2700049A03Rik	chr12	71133849	71139848	+	6000	promoter-TSS (NM_013896)	1.24917	1.76533	0.498975
2700062C07Rik	chr18	24467872	24473871	+	6000	promoter-TSS (NM_026529)	0.449333	0.709667	0.659356
2700069I18Rik	chr3	5217824	5223823	-	6000	promoter-TSS (NR_045905)	1.7645	2.97633	0.754277
2700070H01Rik	chr14	63052074	63058073	+	6000	promoter-TSS (NR_046019)	0.181333	0.3105	0.775949
2700081O15Rik	chr19	7414626	7420625	+	6000	promoter-TSS (NM_175381)	1.45933	2.2355	0.615288
2700099C18Rik	chr17	94747101	94753100	+	6000	promoter-TSS (NM_176917)	1.18317	1.70333	0.525707
2700099C18Rik	chr17	94747101	94753100	+	6000	promoter-TSS (NM_176917)	1.18317	1.70333	0.525707
2810001G20Rik	chr11	64076485	64082484	+	6000	promoter-TSS (NM_178379)	1.07183	1.57017	0.550837
2810004N23Rik	chr8	124860030	124866029	-	6000	promoter-TSS (NM_025615)	1.28217	1.925	0.586275
2810006K23Rik	chr5	124325090	124331089	+	6000	promoter-TSS (NM_001277867)	2.20967	3.50867	0.667094
2810013P06Rik	chr8	123039576	123045575	+	6000	promoter-TSS (NR_037865)	2.30033	3.1405	0.449151
2810021J22Rik	chr11	58864241	58870240	+	6000	promoter-TSS (NM_172403)	0.717333	1.09117	0.605156
2810025M15Rik	chr1	157409353	157415352	+	6000	promoter-TSS (NR_027984)	1.1625	1.88067	0.694013
2810029C07Rik	chr12	111571403	111577402	-	6000	promoter-TSS (NM_021516)	1.63667	2.43067	0.570592
2810032G03Rik	chr12	5372721	5378720	+	6000	promoter-TSS (NM_001164493)	0.214333	0.3105	0.534737
2810047C21Rik1	chr7	9873968	9879967	-	6000	promoter-TSS (NR_015598).3	0.033	0.0798333	1.27452
2810049E08Rik	chr13	83888209	83894208	+	6000	promoter-TSS (NR_036594)	0.0246667	0.0798333	1.69443
2810403D21Rik	chrX	108831479	108837478	+	6000	promoter-TSS (NM_001081477)	0.585333	1.2065	1.0435
2810404M03Rik	chr8	41824268	41830267	+	6000	promoter-TSS (NR_045497)	0.255667	0.527833	1.04582
2810408A11Rik	chr11	69897988	69903987	-	6000	promoter-TSS (NM_001316698)	2.73733	3.6195	0.403019
2810408I11Rik	chr1	64687660	64693659	-	6000	promoter-TSS (NM_001097644)	1.278	2.79	1.12638
2810410L24Rik	chr11	120186857	120192856	-	6000	promoter-TSS (NR_030682)	2.07767	3.9255	0.917912
2810429I04Rik	chr13	3475304	3481303	+	6000	promoter-TSS (NR_015522)	0.144333	0.328167	1.18502
2810454H06Rik	chr6	134894962	134900961	+	6000	promoter-TSS (NM_001362048)	1.89633	3.07383	0.696826
2810459M11Rik	chr1	86042864	86048863	+	6000	promoter-TSS (NM_001144993)	0.4865	0.820667	0.754357
2900009J06Rik	chr1	127771055	127777054	-	6000	promoter-TSS (NM_028399)	2.086	3.63717	0.802076
2900040C04Rik	chr14	76248463	76254462	+	6000	promoter-TSS (NR_152108)	0.1855	0.399167	1.10557
2900041M22Rik	chr11	117608248	117614247	+	6000	promoter-TSS (NR_015489)	0.515333	0.780667	0.599201
2900052L18Rik	chr11	120228618	120234617	-	6000	promoter-TSS (NR_151480)	2.5765	4.59983	0.836169
2900057B20Rik	chr18	76095472	76101471	-	6000	promoter-TSS (NR_045365)	0.169	0.261667	0.630707
3100003L05Rik	chr7	124705936	124711935	-	6000	promoter-TSS (NR_045907)	0.156667	0.283833	0.857345
3110009E18Rik	chr1	120118188	120124187	+	6000	promoter-TSS (NM_001172074)	2.795	3.67267	0.39398
3110039M20Rik	chr12	49386653	49392652	+	6000	promoter-TSS (NR_026733)	1.142	2.759	1.27258
3110056K07Rik	chr12	71012824	71018823	-	6000	promoter-TSS (NM_001081195)	2.20967	3.12267	0.49895
3300002I08Rik	chr2	150359766	150365765	-	6000	promoter-TSS (NM_027017)	0.412333	0.567833	0.461656
3425401B19Rik	chr14	32682273	32688272	-	6000	promoter-TSS (NM_001195097)	0.107167	0.266167	1.31247
3830406C13Rik	chr14	12281204	12287203	+	6000	promoter-TSS (NM_001284383)	0.816333	1.64117	1.00749
3830408C21Rik	chr13	107019571	107025570	+	6000	promoter-TSS (NM_001145779)	1.30683	1.8275	0.483796
4632427E13Rik	chr7	92738460	92744459	-	6000	promoter-TSS (NM_029494)	1.3315	2.35533	0.822879
4732416N19Rik	chr6	148209289	148215288	+	6000	promoter-TSS (NM_026168)	1.60367	2.21783	0.467777
4732471J01Rik	chr7	25373820	25379819	+	6000	promoter-TSS (NR_073027)	2.00767	2.80333	0.481624
4831440E17Rik	chr5	25496798	25502797	+	6000	promoter-TSS (NR_030700)	1.84683	2.8965	0.649257
4833411C07Rik	chr8	10896923	10902922	+	6000	promoter-TSS (NR_102285)	0.498833	0.7275	0.544389
4833412C05Rik	chr7	67800497	67806496	-	6000	promoter-TSS (NR_045954)	0.3175	0.479	0.593269
4833415N18Rik	chr16	11776703	11782702	+	6000	promoter-TSS (NR_126430)	0.263833	0.346	0.391145
4833420G17Rik	chr13	119459760	119465759	+	6000	promoter-TSS (NM_001360805)	0.564833	0.816167	0.531039
4833422M21Rik	chr15	96251685	96257684	-	6000	promoter-TSS (NR_130160)	0.193833	0.332667	0.779261
4833427G06Rik	chr9	51099079	51105078	-	6000	promoter-TSS (NM_177702)	0.536	0.842833	0.653014
4833428L15Rik	chr9	45428233	45434232	-	6000	promoter-TSS (NR_040732)	0.214333	0.505667	1.23833
4921507P07Rik	chr6	50593591	50599590	-	6000	promoter-TSS (NM_027564)	1.23267	1.88967	0.616349
4921511C10Rik	chr3	79209920	79215919	+	6000	promoter-TSS (NR_045502)	0.2845	0.505667	0.829758
4921511C20Rik	chrX	127391294	127397293	+	6000	promoter-TSS (NR_003646)	0.00817	0.0798333	3.28858
4921515E04Rik	chr15	18366628	18372627	-	6000	promoter-TSS (NR_045711)	0.066	0.142	1.10535
4921517D22Rik	chr13	59691102	59697101	-	6000	promoter-TSS (NM_183290)	0.247333	0.328167	0.407972
4921524L21Rik	chr18	6600630	6606629	+	6000	promoter-TSS (NM_001362874)	0.07	0.1775	1.34239
4921531C22Rik	chr2	179973854	179979853	+	6000	promoter-TSS (NR_033782)	0.9235	1.548	0.745222
4921531P14Rik	chr18	83322885	83328884	-	6000	promoter-TSS (NR_045361)	0.033	0.0976667	1.5654
4921533I20Rik	chr18	17232483	17238482	-	6000	promoter-TSS (NR_033607)	0.066	0.115333	0.805271
4921536K21Rik	chr11	3892127	3898126	-	6000	promoter-TSS (NM_026150)	2.90217	4.01433	0.46803
4921539E11Rik	chr4	103287864	103293863	-	6000	promoter-TSS (NR_045887)	0.0948333	0.292833	1.62661
4930402K13Rik	chrX	9101563	9107562	+	6000	promoter-TSS (NM_001270700)	0.0576667	0.1065	0.885043
4930405D11Rik	chr11	90801692	90807691	+	6000	promoter-TSS (NR_045956)	0.107167	0.159667	0.575207
4930405L22Rik	chr5	45929410	45935409	-	6000	promoter-TSS (NR_110478)	0.099	0.186333	0.912385
4930406D18Rik	chr3	100423406	100429405	+	6000	promoter-TSS (NR_040543)	0.181333	0.359333	0.986679
4930407I10Rik	chr15	82056152	82062151	+	6000	promoter-TSS (NM_001166475)	0.346333	0.474667	0.454754
4930412C18Rik	chr4	9767586	9773585	+	6000	promoter-TSS (NR_030693)	0.482333	0.7275	0.592917
4930412M03Rik	chr11	60112233	60118232	-	6000	CpG	4.12667	5.69983	0.465943
4930413E15Rik	chr5	118949340	118955339	+	6000	promoter-TSS (NR_040694)	0.247333	0.337167	0.447006
4930413M19Rik	chr14	50500770	50506769	+	6000	promoter-TSS (NR_045759)	0.0165	0.133	3.01089
4930415L06Rik	chrX	89929853	89935852	-	6000	promoter-TSS (NM_001033880)	0.033	0.1065	1.69032
4930417O13Rik	chr6	125262526	125268525	+	6000	promoter-TSS (NR_015527)	0.3215	0.425833	0.40547
4930419G24Rik	chr3	33021778	33027777	+	6000	promoter-TSS (NR_040595)	0.0495	0.1065	1.10535
4930425K10Rik	chr5	67940082	67946081	-	6000	promoter-TSS (NR_038182)	0.0741667	0.1775	1.25898
4930425O10Rik	chr3	138723985	138729984	-	6000	promoter-TSS (NR_040545)	0.362833	0.496833	0.453455
4930426D05Rik	chr18	21648566	21654565	+	6000	promoter-TSS (NM_001271580)	0.1155	0.1685	0.544856
4930426L09Rik	chr2	18995320	19001319	+	6000	promoter-TSS (NM_001355148)	1.212	1.67667	0.468206
4930428G15Rik	chr9	115333162	115339161	+	6000	promoter-TSS (NR_040730)	0.197833	0.354833	0.842856
4930429B21Rik	chr3	32362490	32368489	+	6000	promoter-TSS (NR_027966)	0.820333	1.384	0.754562
4930429F11Rik	chr17	79474886	79480885	-	6000	promoter-TSS (NR_033463)	0.338	0.5145	0.606148
4930430F08Rik	chr10	100586260	100592259	-	6000	promoter-TSS (NM_175128)	0.206167	0.2795	0.439037
4930431P03Rik	chr14	44958308	44964307	-	6000	promoter-TSS (NR_045059)	0.0576667	0.1065	0.885043
4930432J09Rik	chr14	104024143	104030142	-	6000	promoter-TSS (NR_045953)	0.206167	0.5545	1.42738
4930432M17Rik	chr3	121667764	121673763	+	6000	promoter-TSS (NM_001033814)	1.55	2.18233	0.493603
4930433N12Rik	chr9	3196814	3202813	-	6000	promoter-TSS (NR_027988)	0.0948333	0.217333	1.19644
4930435F18Rik	chr13	116835179	116841178	-	6000	promoter-TSS (NR_153406)	0.0906667	0.133	0.552782
4930441J16Rik	chr2	74304718	74310717	-	6000	promoter-TSS (NR_040501)	0.111333	0.150833	0.43807
4930442L01Rik	chr3	96829071	96835070	-	6000	promoter-TSS (NR_015596)	0.3215	0.563333	0.80917
4930444G20Rik	chr10	22065080	22071079	-	6000	promoter-TSS (NM_053264)	0.0576667	0.110833	0.942581
4930444M15Rik	chr14	76517856	76523855	-	6000	promoter-TSS (NR_045660)	1.9995	3.0385	0.60372
4930448C13Rik	chr12	15047390	15053389	-	6000	promoter-TSS (NR_045960)	0.099	0.133	0.425926
4930448F12Rik	chr13	18097203	18103202	-	6000	promoter-TSS (NR_046032)	0.0495	0.190667	1.94555
4930448I06Rik	chr1	41178253	41184252	-	6000	promoter-TSS (NR_040475)	0.136	0.186333	0.454279
4930449E01Rik	chr14	105495789	105501788	+	6000	promoter-TSS (NR_045921)	0.272167	0.4435	0.704444
4930451I11Rik	chr7	126828497	126834496	-	6000	promoter-TSS (NM_183131)	0.478167	0.9315	0.962042
4930452A19Rik	chr17	9772867	9778866	-	6000	promoter-TSS (NR_045433)	0.189667	0.283833	0.581577
4930455F16Rik	chr16	4226117	4232116	-	6000	promoter-TSS (NR_003628)	0.457667	0.647667	0.500954
4930455J16Rik	chr13	58759312	58765311	-	6000	promoter-TSS (NR_045469)	0.0576667	0.142	1.30008
4930456L15Rik	chr4	103287960	103293959	+	6000	promoter-TSS (NR_045887)	0.0906667	0.292833	1.69143
4930459C07Rik	chr10	96223208	96229207	+	6000	promoter-TSS (NR_110448)	0.276167	0.363667	0.397077
4930465K10Rik	chr18	77711185	77717184	+	6000	promoter-TSS (NR_027978)	1.01417	1.49033	0.55534
4930465M20Rik	chr12	107732489	107738488	-	6000	promoter-TSS (NR_045973)	0.214333	0.346	0.690916
4930467K11Rik	chr10	57483354	57489353	-	6000	promoter-TSS (NR_045353)	0.742	1.0025	0.434111
4930470G03Rik	chr13	21437472	21443471	+	6000	promoter-TSS (NR_151504)	0.189667	0.346	0.867306
4930470H14Rik	chr17	4079996	4085995	-	6000	promoter-TSS (NR_045764)	0.0495	0.0798333	0.689562
4930470O06Rik	chr8	59822650	59828649	+	6000	promoter-TSS (NR_126087)	0.0288333	0.0621667	1.10841
4930471C04Rik	chr14	64101236	64107235	-	6000	promoter-TSS (NM_028525)	0.226667	0.390333	0.784134
4930471G24Rik	chr13	47664551	47670550	+	6000	promoter-TSS (NR_153835)	0.066	0.1685	1.35221
4930471M09Rik	chr6	91437855	91443854	-	6000	promoter-TSS (NR_045980)	0.7255	1.4815	1.03001
4930473O22Rik	chr10	97593932	97599931	-	6000	promoter-TSS (NR_045356)	0.0411667	0.0843333	1.03462
4930474N05Rik	chr14	36091966	36097965	+	6000	promoter-TSS (NM_175008)	0.169	0.2795	0.725825
4930478P22Rik	chr5	35358554	35364553	+	6000	promoter-TSS (NR_046060)	0.3175	0.448	0.496742
4930482G09Rik	chr3	153149109	153155108	-	6000	promoter-TSS (NR_108044)	0.0411667	0.0798333	0.955513
4930483O08Rik	chr7	133125252	133131251	+	6000	promoter-TSS (NR_046279)	0.346333	0.59	0.768554
4930500L23Rik	chr5	139520752	139526751	+	6000	promoter-TSS (NR_040701)	0.329833	0.510167	0.629232
4930503E14Rik	chr14	44168372	44174371	-	6000	promoter-TSS (NM_029131)	0.0576667	0.0798333	0.469252
4930503E24Rik	chr10	124466075	124472074	+	6000	promoter-TSS (NR_028310)	0.0576667	0.115333	0.999999
4930503F20Rik	chr14	33808284	33814283	-	6000	promoter-TSS (NR_131114)	0.181333	0.359333	0.986679
4930503L19Rik	chr18	70469481	70475480	-	6000	promoter-TSS (NM_029019)	1.04717	1.415	0.434311
4930505A04Rik	chr11	30468830	30474829	-	6000	promoter-TSS (NM_001100394)	0.601833	1.17983	0.971147
4930505G20Rik	chr14	115406553	115412552	-	6000	promoter-TSS (NR_045761)	0.0576667	0.0798333	0.469252
4930505K13Rik	chr7	120153116	120159115	+	6000	promoter-TSS (NR_130979)	0.123667	0.1685	0.446292
4930506A18Rik	chr8	106279230	106285229	+	6000	promoter-TSS (NR_126091)	0.770833	1.32183	0.778049
4930509J09Rik	chr3	73478652	73484651	-	6000	promoter-TSS (NR_040547)	0.0536667	0.124167	1.21018
4930509K18Rik	chr4	40310233	40316232	+	6000	promoter-TSS (NR_040663)	0.1525	0.350333	1.19992
4930511A02Rik	chr12	11435234	11441233	+	6000	promoter-TSS (NR_045966)	0.127833	0.190667	0.576789
4930513D17Rik	chr5	39600575	39606574	-	6000	promoter-TSS (NR_045416)	0.0576667	0.150833	1.38714
4930515G01Rik	chr5	114771984	114777983	-	6000	promoter-TSS (NR_027872)	2.2385	3.60167	0.686132
4930515L19Rik	chrX	46325912	46331911	-	6000	promoter-TSS (NM_028514)	0.0246667	0.0976667	1.9853
4930519H02Rik	chr5	15880767	15886766	-	6000	promoter-TSS (NR_045974)	0.280333	0.430333	0.618311
4930520O04Rik	chr9	114365325	114371324	+	6000	promoter-TSS (NR_040383)	0.247333	0.399167	0.690535
4930523C07Rik	chr1	160041381	160047380	+	6000	promoter-TSS (NR_028111)	1.0595	1.45483	0.45747
4930524B15Rik	chr11	31962634	31968633	+	6000	promoter-TSS (NM_026262)	0.156667	0.2705	0.78793
4930524B17Rik	chr6	19275844	19281843	-	6000	promoter-TSS (NR_126084)	0.0411667	0.0621667	0.594664
4930525C09Rik	chr10	97711773	97717772	+	6000	promoter-TSS (NR_130993)	0.173167	0.292833	0.757918
4930525G20Rik	chr13	67827986	67833985	-	6000	promoter-TSS (NM_001309374)	0.3215	0.434667	0.435091
4930527F14Rik	chr14	45540711	45546710	+	6000	promoter-TSS (NR_045809)	0.173167	0.3815	1.13952
4930528A17Rik	chr4	21845449	21851448	-	6000	promoter-TSS (NR_028384)	0.874	1.85417	1.08507
4930528H21Rik	chr6	4044585	4050584	-	6000	promoter-TSS (NR_131108)	0.066	0.142	1.10535
4930529K09Rik	chr14	86242971	86248970	+	6000	promoter-TSS (NR_040457)	0.206167	0.354833	0.78333
4930529N20Rik	chr13	35164805	35170804	-	6000	promoter-TSS (NR_153831)	0.189667	0.266167	0.488864
4930532I03Rik	chr10	106599481	106605480	-	6000	promoter-TSS (NR_131026)	0.0576667	0.124167	1.10647
4930533N22Rik	chr7	75027212	75033211	+	6000	promoter-TSS (NR_131122)	0.0246667	0.150833	2.61232
4930534H03Rik	chr10	91217620	91223619	-	6000	promoter-TSS (NR_151510)	0.189667	0.319333	0.751597
4930539N22Rik	chr3	13649866	13655865	-	6000	promoter-TSS (NR_040598)	0.0495	0.142	1.52039
4930542C21Rik	chr16	38014324	38020323	+	6000	promoter-TSS (NR_040565)	0.263833	0.346	0.391145
4930542M03Rik	chr17	45878453	45884452	-	6000	promoter-TSS (NR_152136)	0.803833	1.32183	0.717572
4930545H06Rik	chr10	68318143	68324142	-	6000	promoter-TSS (NR_045357)	0.148333	0.354833	1.2583
4930547E08Rik	chr2	103807623	103813622	-	6000	promoter-TSS (NR_040514)	0.206167	0.346	0.746961
4930548J01Rik	chr17	4119103	4125102	-	6000	promoter-TSS (NR_045462)	0.07	0.164167	1.22973
4930549G23Rik	chr18	67796944	67802943	-	6000	promoter-TSS (NM_027556)	1.546	2.08483	0.431392
4930550C14Rik	chr9	53402287	53408286	+	6000	promoter-TSS (NM_029247)	0.4205	0.59	0.488609
4930550L24Rik	chrX	58908462	58914461	+	6000	promoter-TSS (NM_023774)	0.0411667	0.0931667	1.17834
4930552N02Rik	chr4	52811605	52817604	+	6000	promoter-TSS (NR_040661)	0.066	0.155167	1.23328
4930552P12Rik	chr19	55699205	55705204	-	6000	promoter-TSS (NR_045318)	0.981167	1.40617	0.519197
4930553P18Rik	chr6	86001354	86007353	+	6000	promoter-TSS (NR_155305)	0.3215	0.700833	1.12425
4930555B11Rik	chr2	57178832	57184831	+	6000	promoter-TSS (NR_040356)	0.527667	1.05567	1.00046
4930555G01Rik	chr14	5047630	5053629	+	6000	promoter-TSS (NM_175393)	0.0165	0.0266667	0.692573
4930555G21Rik	chr13	53645586	53651585	+	6000	promoter-TSS (NR_131010)	0.099	0.1375	0.473931
4930555K05Rik	chr13	73226101	73232100	-	6000	promoter-TSS (NR_126459)	0.140167	0.212833	0.60258
4930556L07Rik	chr2	151748466	151754465	-	6000	promoter-TSS (NR_138569)	0.296833	0.421333	0.505309
4930557J02Rik	chr5	34115741	34121740	+	6000	promoter-TSS (NR_040703)	0.189667	0.301667	0.669489
4930558F17Rik	chr5	11677824	11683823	-	6000	promoter-TSS (NR_126451)	0.0411667	0.0621667	0.594664
4930558G05Rik	chrX	129048525	129054524	+	6000	promoter-TSS (NR_045441)	0.0246667	0.0621667	1.33358
4930562F07Rik	chr1	160074986	160080985	-	6000	promoter-TSS (NR_038030)	0.47	0.6165	0.39144
4930563E18Rik	chr18	10703861	10709860	+	6000	promoter-TSS (NR_045379)	0.309167	0.572167	0.888051
4930563E22Rik	chr11	72212139	72218138	+	6000	promoter-TSS (NM_001163728)	1.15017	1.6235	0.497264
4930563M21Rik	chr9	55977933	55983932	-	6000	promoter-TSS (NM_183111)	0.1155	0.159667	0.467171
4930565D16Rik	chr3	84376922	84382921	-	6000	promoter-TSS (NR_040752)	0.445167	0.638667	0.520718
4930567H12Rik	chr8	125581639	125587638	+	6000	promoter-TSS (NR_015535)	0.399833	0.523333	0.388331
4930567K12Rik	chr7	92116512	92122511	-	6000	promoter-TSS (NR_131016)	0.066	0.115333	0.805271
4930570G19Rik	chr3	156558747	156564746	-	6000	promoter-TSS (NM_177274)	0.230833	0.306	0.40668
4930572K03Rik	chr5	127167566	127173565	+	6000	promoter-TSS (NR_045371)	0.1155	0.199667	0.789701
4930572O13Rik	chr14	25140242	25146241	-	6000	promoter-TSS (NR_045718)	0.263833	0.399167	0.597365
4930573O16Rik	chr2	52288003	52294002	+	6000	promoter-TSS (NR_040620)	0.206167	0.2795	0.439037
4930577N17Rik	chr3	51273762	51279761	+	6000	promoter-TSS (NR_073429)	1.66133	3.31783	0.9979
4930578E11Rik	chr18	29493417	29499416	-	6000	promoter-TSS (NR_045391)	0.0741667	0.133	0.842583
4930578I06Rik	chr14	63984781	63990780	-	6000	promoter-TSS (NM_026359)	0.346333	0.536667	0.631865
4930578M01Rik	chr15	98982966	98988965	+	6000	promoter-TSS (NR_045991)	2.354	3.451	0.5519
4930579H20Rik	chr10	27386867	27392866	+	6000	promoter-TSS (NR_131034)	0.066	0.0886667	0.425926
4930579J19Rik	chr13	38458794	38464793	-	6000	promoter-TSS (NR_131033)	0.127833	0.1775	0.473555
4930579K19Rik	chr9	98560612	98566611	-	6000	promoter-TSS (NM_015827)	1.13783	1.49033	0.389346
4930583I09Rik	chr17	64833072	64839071	-	6000	promoter-TSS (NM_030031)	0.103	0.150833	0.550311
4930583K01Rik	chr7	118240908	118246907	+	6000	promoter-TSS (NR_027879)	2.46533	3.584	0.539788
4930584F24Rik	chr5	26490315	26496314	-	6000	promoter-TSS (NR_029445)	0.173167	0.288333	0.735576
4930590L20Rik	chr1	140653403	140659402	-	6000	promoter-TSS (NR_040604)	0.0576667	0.212833	1.88391
4930593A02Rik	chr3	58689590	58695589	+	6000	promoter-TSS (NM_009174)	1.90867	2.5815	0.435644
4930595M18Rik	chrX	81455123	81461122	-	6000	promoter-TSS (NM_173435)	0.0246667	0.1065	2.11022
4930597G03Rik	chr14	51342490	51348489	-	6000	promoter-TSS (NR_045736)	0.033	0.195167	2.56417
4930599N23Rik	chr6	39115474	39121473	+	6000	promoter-TSS (NR_045813)	1.31917	1.92067	0.54198
4931400O07Rik	chrX	62443492	62449491	+	6000	Intergenic	0.0411667	0.071	0.786341
4931406B18Rik	chr7	43502939	43508938	-	6000	promoter-TSS (NM_028737)	0.197833	0.319333	0.690778
4931414P19Rik	chr14	54602909	54608908	-	6000	promoter-TSS (NM_028890)	1.0925	1.9605	0.843588
4931417E11Rik	chr6	73466668	73472667	-	6000	promoter-TSS (NM_025737)	0.148333	0.408	1.45973
4931419H13Rik	chr3	55052243	55058242	+	6000	promoter-TSS (NM_007628)	0.239167	0.421333	0.816945
4931422A03Rik	chr2	104025362	104031361	-	6000	promoter-TSS (NM_175161)	0.729667	1.038	0.508497
4931429P17Rik	chr13	48015609	48021608	-	6000	promoter-TSS (NR_038004)	0.066	0.186333	1.49735
4931431B13Rik	chr7	128200329	128206328	-	6000	promoter-TSS (NR_045183)	0.280333	0.5855	1.06253
4931440J10Rik	chr14	62757502	62763501	+	6000	promoter-TSS (NR_045503)	2.0365	3.39767	0.738453
4932412D23Rik	chr16	42872763	42878762	-	6000	promoter-TSS (NR_040522)	3.2815	4.35133	0.407102
4932413F04Rik	chr9	103554091	103560090	+	6000	promoter-TSS (NR_040764)	0.156667	0.230667	0.558111
4932414J04Rik	chr11	21508181	21514180	-	6000	promoter-TSS (NR_028259)	0.136	0.235167	0.790077
4932429P05Rik	chrX	89749269	89755268	+	6000	promoter-TSS (NM_001085511)	0.0246667	0.0355	0.525254
4932702P03Rik	chr13	24902601	24908600	+	6000	promoter-TSS (NR_045182)	0.346333	0.474667	0.454754
4933401D09Rik	chr17	15628789	15634788	+	6000	promoter-TSS (NR_045431)	0.156667	0.261667	0.740032
4933402D24Rik	chr1	63766268	63772267	-	6000	promoter-TSS (NM_001256158)	0.292667	0.470167	0.683914
4933403O08Rik	chrX	112236050	112242049	+	6000	promoter-TSS (NM_001177389)	0.0576667	0.115333	0.999999
4933404K08Rik	chr13	23275351	23281350	+	6000	promoter-TSS (NR_046038)	0.123667	0.288333	1.22128
4933405D12Rik	chr3	122921117	122927116	-	6000	promoter-TSS (NM_024461)	1.0925	1.63683	0.583274
4933406C10Rik	chr12	32950790	32956789	-	6000	promoter-TSS (NR_044986)	1.5335	2.45283	0.677621
4933406D12Rik	chr2	146539932	146545931	+	6000	promoter-TSS (NR_040502)	0.362833	0.474667	0.387608
4933406I18Rik	chr7	114412162	114418161	-	6000	promoter-TSS (NR_029437)	0.0825	0.186333	1.17542
4933406J09Rik	chr6	134400416	134406415	-	6000	promoter-TSS (NR_153848)	0.313333	0.461333	0.558111
4933407E24Rik	chr4	124566180	124572179	+	6000	promoter-TSS (NR_045819)	0.243167	0.3815	0.649737
4933409G03Rik	chr2	68579414	68585413	+	6000	promoter-TSS (NM_177651)	0.148333	0.288333	0.958895
4933411E08Rik	chr10	117922460	117928459	+	6000	promoter-TSS (NR_045342)	0.164833	0.3105	0.913586
4933411G06Rik	chr10	51754195	51760194	-	6000	promoter-TSS (NR_045158)	0.0865	0.146333	0.758486
4933412O06Rik	chr13	15799631	15805630	-	6000	promoter-TSS (NR_045507)	0.536	0.731833	0.449282
4933413J09Rik	chr14	26354548	26360547	+	6000	promoter-TSS (NR_038005)	0.1195	0.283833	1.24803
4933416O17Rik	chr13	69956834	69962833	+	6000	promoter-TSS (NR_138559)	0.107167	0.181833	0.76276
4933417O13Rik	chr7	143327651	143333650	-	6000	promoter-TSS (NR_045842)	0.3875	0.5855	0.595473
4933421O10Rik	chr4	33028324	33034323	-	6000	promoter-TSS (NM_019586)	0.795667	1.6235	1.02887
4933427E13Rik	chr11	25323108	25329107	+	6000	promoter-TSS (NR_045853)	0.033	0.142	2.10535
4933427I22Rik	chr4	139940520	139946519	-	6000	promoter-TSS (NR_045159)	0.164833	0.315	0.934344
4933429K18Rik	chr19	45727559	45733558	-	6000	promoter-TSS (NR_045307)	0.461667	0.634333	0.458389
4933432G23Rik	chr9	118426840	118432839	+	6000	promoter-TSS (NR_040716)	0.140167	0.332667	1.24693
4933432I03Rik	chr14	103030804	103036803	-	6000	promoter-TSS (NR_045657)	0.164833	0.3105	0.913586
4933433G08Rik	chr9	61102387	61108386	-	6000	promoter-TSS (NR_105026)	0.164833	0.266167	0.691322
4933433G19Rik	chr13	67029406	67035405	-	6000	promoter-TSS (NR_045851)	0.156667	0.248333	0.664579
4933436E23Rik	chr1	139376453	139382452	+	6000	promoter-TSS (NR_040455)	0.313333	0.417	0.412349
4933436H12Rik	chr7	68414425	68420424	+	6000	promoter-TSS (NR_046208)	0.123667	0.3105	1.32814
4933436I01Rik	chrX	67918451	67924450	-	6000	promoter-TSS (NM_025763)	0.033	0.0443333	0.425925
4933440J02Rik	chr10	111591274	111597273	-	6000	promoter-TSS (NR_045344)	0.441167	0.669833	0.602478
5031434C07Rik	chr6	112287320	112293319	-	6000	promoter-TSS (NR_045986)	0.0783333	0.150833	0.945257
5031434O11Rik	chr3	51556986	51562985	+	6000	promoter-TSS (NR_160685)	2.68383	3.94767	0.556705
5033403H07Rik	chr5	52989293	52995292	-	6000	promoter-TSS (NR_040413)	0.3545	0.492333	0.47385
5033428I22Rik	chr8	57329436	57335435	+	6000	promoter-TSS (NR_131041)	0.230833	0.319333	0.468212
5330416C01Rik	chr13	97744412	97750411	-	6000	promoter-TSS (NR_152141)	0.164833	0.2395	0.539018
5330417C22Rik	chr3	108533542	108539541	-	6000	promoter-TSS (NM_001346518)	0.672	1.28633	0.936731
5430402E10Rik	chrX	77922063	77928062	-	6000	promoter-TSS (NM_027768)	0.0123333	0.071	2.52526
5430427O19Rik	chrX	85867274	85873273	+	6000	promoter-TSS (NM_001163539)	0.0825	0.159667	0.952597
5430440P10Rik	chr14	105424560	105430559	+	6000	promoter-TSS (NR_045859)	0.148333	0.261667	0.818888
5530400C23Rik	chr6	133289217	133295216	+	6000	promoter-TSS (NM_027784)	0.0576667	0.142	1.30008
5530401A14Rik	chr11	81857678	81863677	+	6000	promoter-TSS (NR_038010)	0.239167	0.377	0.656548
5730403I07Rik	chr9	77396417	77402416	-	6000	promoter-TSS (NR_040378)	0.0495	0.173	1.80527
5730409E04Rik	chr4	126606855	126612854	+	6000	promoter-TSS (NM_001145950)	0.507	0.740833	0.547163
5730480H06Rik	chr5	48392574	48398573	+	6000	promoter-TSS (NR_045500)	0.0906667	0.2395	1.40138
5730488B01Rik	chr4	44699801	44705800	+	6000	promoter-TSS (NR_073462)	0.189667	0.266167	0.488864
5830411N06Rik	chr7	140244302	140250301	+	6000	promoter-TSS (NM_001128145)	0.210167	0.2795	0.411314
6030407O03Rik	chr1	73861467	73867466	-	6000	promoter-TSS (NR_045311)	0.1155	0.1685	0.544856
6030440G07Rik	chr12	110991399	110997398	+	6000	promoter-TSS (NR_036598)	2.13133	2.83433	0.411253
6030469F06Rik	chr12	31165863	31171862	+	6000	promoter-TSS (NR_102715)	0.350333	0.465667	0.41057
6030498E09Rik	chrX	38769781	38775780	+	6000	promoter-TSS (NM_183126)	0.0288333	0.0798333	1.46925
6330410L21Rik	chr3	129750759	129756758	+	6000	promoter-TSS (NR_040589)	0.173167	0.346	0.998611
6330415B21Rik	chr6	77379476	77385475	-	6000	promoter-TSS (NR_045141)	0.123667	0.1775	0.521362
6430503K07Rik	chr2	147184425	147190424	+	6000	promoter-TSS (NR_108091)	0.305	0.403667	0.404355
6430628N08Rik	chr4	115887667	115893666	+	6000	promoter-TSS (NM_001357060)	0.4205	0.5545	0.399082
6530411M01Rik	chr17	9165023	9171022	-	6000	promoter-TSS (NR_027881)	0.111333	0.363667	1.70773
6720468P15Rik	chr19	57505565	57511564	+	6000	promoter-TSS (NR_040306)	0.651333	0.953667	0.550089
6820408C15Rik	chr2	152412588	152418587	+	6000	promoter-TSS (NR_110367)	0.193833	0.434667	1.16509
7420701I03Rik	chr12	11044814	11050813	+	6000	promoter-TSS (NR_045860)	0.099	0.186333	0.912385
7630403G23Rik	chr9	34039372	34045371	+	6000	promoter-TSS (NR_040744)	0.0741667	0.115333	0.636966
8030423J24Rik	chr13	70879949	70885948	+	6000	promoter-TSS (NR_157373)	0.066	0.142	1.10535
8030442B05Rik	chr2	11395501	11401500	-	6000	promoter-TSS (NR_040615)	1.42233	2.01383	0.501685
8030443G20Rik	chr4	108969078	108975077	-	6000	promoter-TSS (NR_040664)	0.379333	0.612167	0.690459
8030451O07Rik	chr16	72231328	72237327	-	6000	promoter-TSS (NR_131115)	0.0576667	0.115333	0.999999
8030462N17Rik	chr18	77711489	77717488	-	6000	promoter-TSS (NM_178670)	0.989333	1.446	0.547539
8430430B14Rik	chr17	83995553	84001552	+	6000	promoter-TSS (NR_130994)	3.13717	4.69283	0.580997
9030025P20Rik	chr17	14975865	14981864	+	6000	promoter-TSS (NM_001123368)	0.0576667	0.115333	0.999999
9030204H09Rik	chr2	35816191	35822190	+	6000	promoter-TSS (NR_040618)	0.461667	0.647667	0.4884
9030404E10Rik	chr16	30036480	30042479	-	6000	promoter-TSS (NR_045878)	0.705	1.02017	0.53311
9030612E09Rik	chr10	43171700	43177699	+	6000	promoter-TSS (NM_175407)	0.424667	0.567833	0.419136
9030624G23Rik	chr12	24094270	24100269	-	6000	promoter-TSS (NM_001256489)	0.164833	0.301667	0.871948
9130015L21Rik	chr2	160013654	160019653	+	6000	promoter-TSS (NR_040499)	0.272167	0.474667	0.802424
9130019P16Rik	chr6	54427222	54433221	-	6000	promoter-TSS (NR_033635)	0.3215	0.558833	0.797599
9130024F11Rik	chr1	56968470	56974469	+	6000	promoter-TSS (NR_024325)	1.03067	1.46817	0.510438
9130221F21Rik	chr6	72039529	72045528	-	6000	promoter-TSS (NR_046180)	0.564833	0.865	0.614875
9130227L01Rik	chr1	55928242	55934241	+	6000	promoter-TSS (NR_045837)	0.0825	0.244	1.56442
9230020A06Rik	chr11	71513537	71519536	+	6000	promoter-TSS (NR_152165)	0.226667	0.354833	0.646569
9230102K24Rik	chr10	110597651	110603650	+	6000	promoter-TSS (NR_028438)	0.239167	0.354833	0.569125
9230116L04Rik	chr12	79100940	79106939	-	6000	promoter-TSS (NR_110486)	0.2885	0.448	0.634927
9330102E08Rik	chr6	128180804	128186803	-	6000	promoter-TSS (NR_077223)	0.478167	0.6255	0.387496
9330104G04Rik	chr7	16871887	16877886	-	6000	promoter-TSS (NM_001081655)	1.24917	1.80083	0.527699
9330159M07Rik	chr9	88855871	88861870	-	6000	promoter-TSS (NR_037983)	0.313333	0.541167	0.788375
9330175E14Rik	chr8	94432104	94438103	-	6000	promoter-TSS (NR_015514)	0.717333	1.16217	0.696102
9330178D15Rik	chr3	155973355	155979354	+	6000	promoter-TSS (NR_040553)	0.1155	0.204	0.820676
9330179D12Rik	chr6	127146390	127152389	+	6000	promoter-TSS (NR_040275)	1.7355	2.6215	0.595041
9330182O14Rik	chr15	40131366	40137365	+	6000	promoter-TSS (NM_001256056)	0.226667	0.346	0.6102
9430015G10Rik	chr4	156106999	156112998	+	6000	promoter-TSS (NM_177205)	0.861667	1.273	0.563031
9430018G01Rik	chr6	43439430	43445429	+	6000	promoter-TSS (NR_045988)	0.247333	0.4435	0.842478
9430060I03Rik	chr1	92947591	92953590	-	6000	promoter-TSS (NR_015525)	0.676167	0.887167	0.391826
9430069I07Rik	chr15	34354873	34360872	-	6000	promoter-TSS (NM_001256161)	0.494667	0.754	0.608108
9430078K24Rik	chr12	79933265	79939264	-	6000	promoter-TSS (NR_131074)	2.03233	3.35783	0.724394
9430083A17Rik	chr13	51097728	51103727	-	6000	promoter-TSS (NM_146043)	0.7915	1.10883	0.486381
9530003J23Rik	chr10	117235682	117241681	-	6000	promoter-TSS (NM_029906)	0.0825	0.186333	1.17542
9530014B07Rik	chr13	53636202	53642201	-	6000	promoter-TSS (NR_131079)	0.144333	0.2085	0.530643
9530052C20Rik	chr3	142879496	142885495	+	6000	promoter-TSS (NR_152127)	2.32517	3.4465	0.567798
9530053A07Rik	chr7	28126467	28132466	+	6000	promoter-TSS (NM_001164655)	0.296833	0.510167	0.781316
9530059O14Rik	chr9	122569502	122575501	+	6000	promoter-TSS (NR_015610)	0.214333	0.505667	1.23833
9530077C05Rik	chr9	22408512	22414511	+	6000	promoter-TSS (NM_026739)	0.597833	0.794	0.409396
9530080O11Rik	chr4	95964656	95970655	-	6000	promoter-TSS (NR_045777)	0.1155	0.354833	1.61925
9630028B13Rik	chr1	185438820	185444819	-	6000	promoter-TSS (NR_038006)	0.247333	0.323833	0.388795
9830132P13Rik	chr3	127913172	127919171	+	6000	promoter-TSS (NR_040552)	0.214333	0.323833	0.595395
A130010J15Rik	chr1	193170470	193176469	+	6000	promoter-TSS (NM_001160360)	1.03067	1.67667	0.702018
A1cf	chr19	31865814	31871813	+	6000	promoter-TSS (NM_001365078)	0.0825	0.1775	1.10535
A230020J21Rik	chr1	191022352	191028351	+	6000	promoter-TSS (NR_027298)	2.6055	3.63283	0.479535
A230051N06Rik	chr17	56238717	56244716	+	6000	promoter-TSS (NR_155493)	0.366833	0.510167	0.475844
A230056P14Rik	chr7	55959532	55965531	+	6000	promoter-TSS (NM_001256131)	1.3315	1.88517	0.50164
A230057D06Rik	chr7	61924575	61930574	-	6000	promoter-TSS (NR_015533)	0.0165	0.0798333	2.27452
A230070E04Rik	chr14	68120753	68126752	+	6000	promoter-TSS (NR_045897)	0.1155	0.221833	0.941583
A230077H06Rik	chr7	40895325	40901324	-	6000	promoter-TSS (NM_021387)	0.3175	0.417	0.393291
A230083G16Rik	chr6	124913864	124919863	+	6000	promoter-TSS (NR_152158)	3.364	5.08767	0.596826
A2ml1	chr6	128578607	128584606	-	6000	promoter-TSS (NM_001001179)	0.164833	0.266167	0.691322
A330035P11Rik	chr14	122103975	122109974	-	6000	promoter-TSS (NM_080556)	1.5995	2.515	0.652937
A330048O09Rik	chr13	48270885	48276884	-	6000	promoter-TSS (NR_045162)	0.210167	0.337167	0.681928
A330069E16Rik	chr2	91234147	91240146	+	6000	promoter-TSS (NR_015464)	1.43883	1.98267	0.462543
A330076H08Rik	chr7	61979304	61985303	-	6000	promoter-TSS (NR_037287)	0.066	0.0886667	0.425926
A330093E20Rik	chr18	46042261	46048260	-	6000	promoter-TSS (NR_040342)	0.0741667	0.133	0.842583
A330094K24Rik	chr18	77730471	77736470	-	6000	promoter-TSS (NR_155289)	0.3875	0.7275	0.908751
A430035B10Rik	chr6	8506162	8512161	-	6000	promoter-TSS (NM_133236)	0.680167	1.77433	1.38332
A430089I19Rik-2	chr5_GL456354_random	2186	8185	+	6000	promoter-TSS (NM_177913)	0.00817	0.0266667	1.70663
A530072M11Rik	chr4	16161111	16167110	+	6000	promoter-TSS (NR_045765)	0.750333	1.792	1.25597
A530088E08Rik	chr17	32400015	32406014	+	6000	promoter-TSS (NR_029458)	0.503	0.683167	0.441679
A630012P03Rik	chrX	52572844	52578843	+	6000	promoter-TSS (NR_045367)	0.0165	0.0886667	2.42593
A630023A22Rik	chr14	34099755	34105754	-	6000	promoter-TSS (NM_001251843)	2.37867	3.39767	0.514391
A630072M18Rik	chr5	20947990	20953989	+	6000	promoter-TSS (NR_030699)	1.6655	2.45283	0.558494
A630073D07Rik	chr6	132624512	132630511	-	6000	promoter-TSS (NM_001142969)	0.0576667	0.115333	0.999999
A630076J17Rik	chr3	107227615	107233614	+	6000	promoter-TSS (NM_001256174)	0.272167	0.4435	0.704444
A730020M07Rik	chr3	121643454	121649453	-	6000	promoter-TSS (NR_036458)	3.13317	6.04133	0.947245
A730056A06Rik	chr7	73372775	73378774	-	6000	promoter-TSS (NR_040324)	0.292667	0.461333	0.656551
A730063M14Rik	chr10	127067482	127073481	+	6000	promoter-TSS (NM_025982)	1.01417	1.39717	0.462209
A730082K24Rik	chr7	114945651	114951650	+	6000	promoter-TSS (NR_040317)	0.099	0.195167	0.979206
A730098A19Rik	chr8	125894915	125900914	+	6000	promoter-TSS (NR_155422)	0.247333	0.479	0.953569
A830009L08Rik	chr13	91385086	91391085	-	6000	promoter-TSS (NR_045161)	0.197833	0.323833	0.710966
A830019L24Rik	chr3	143240056	143246055	+	6000	promoter-TSS (NR_040551)	0.222667	0.292833	0.395194
A830082K12Rik	chr13	78195018	78201017	+	6000	promoter-TSS (NR_045195)	1.12133	1.69883	0.599329
A830082N09Rik	chr10	33992056	33998055	-	6000	promoter-TSS (NR_015526)	0.230833	0.319333	0.468212
A930003O13Rik	chr5	22743885	22749884	-	6000	promoter-TSS (NR_027362)	0.1155	0.150833	0.385062
A930006K02Rik	chr16	91462105	91468104	+	6000	promoter-TSS (NR_077219)	1.26567	1.6545	0.386498
A930007A09Rik	chr16	13751565	13757564	+	6000	promoter-TSS (NM_001357954)	0.911	1.202	0.399914
A930011G23Rik	chr5	99726061	99732060	-	6000	promoter-TSS (NR_030692)	0.173167	0.346	0.998611
A930015D03Rik	chr17	35991505	35997504	+	6000	promoter-TSS (NR_015618)	1.4965	1.9605	0.389629
A930017M01Rik	chr15	44878395	44884394	+	6000	promoter-TSS (NR_033609)	0.107167	0.2395	1.16017
A930018P22Rik	chr2	104119770	104125769	+	6000	promoter-TSS (NM_026634)	0.214333	0.399167	0.897135
A930019D19Rik	chr2	146256287	146262286	+	6000	promoter-TSS (NR_040619)	0.334	0.492333	0.559787
A930031H19Rik	chr4	131007475	131013474	-	6000	promoter-TSS (NR_130167)	0.206167	0.301667	0.549144
AA387883	chr19	52920182	52926181	+	6000	promoter-TSS (NR_030678)	0.247333	0.354833	0.520685
AA388235	chr17	33978493	33984492	+	6000	promoter-TSS (NR_033305)	1.40167	1.934	0.464444
AA465934	chr11	83288700	83294699	+	6000	promoter-TSS (NR_028363)	1.2945	1.8585	0.521744
AA536875	chr14	123165504	123171503	+	6000	promoter-TSS (NR_045143)	0.296833	0.479	0.690373
AA543401	chr9	107189808	107195807	+	6000	promoter-TSS (NR_102273)	0.123667	0.230667	0.899353
AA545190	chr6	10971379	10977378	-	6000	promoter-TSS (NR_033776)	0.0825	0.115333	0.483343
AA623943	chr11	94814652	94820651	-	6000	Intergenic	0.371	0.488	0.395462
AA986860	chr1	130728977	130734976	+	6000	promoter-TSS (NM_177604)	1.785	2.63917	0.564158
Aadac	chr3	60028789	60034788	+	6000	promoter-TSS (NM_023383)	0.0783333	0.142	0.858193
Aadacl2fm1	chr3	59922215	59928214	+	6000	promoter-TSS (NM_177661)	0.099	0.150833	0.607455
Aadacl2fm3	chr3	59858052	59864051	+	6000	promoter-TSS (NM_001243003)	0.0576667	0.142	1.30008
Aadacl4fm1	chr4	144516823	144522822	+	6000	promoter-TSS (NM_198662)	0.066	0.150833	1.19242
Aadacl4fm2	chr4	144562135	144568134	-	6000	promoter-TSS (NM_001085542)	0.103	0.142	0.463247
AAdacl4fm3	chr4	144718493	144724492	-	6000	promoter-TSS (NM_001085536)	0.0576667	0.164167	1.50935
Aadacl4fm5	chr4	144783584	144789583	-	6000	promoter-TSS (NM_001126316)	0.0576667	0.1065	0.885043
Aagab	chr9	63599647	63605646	+	6000	promoter-TSS (NM_001311098)	1.22033	1.6145	0.403812
Aard	chr15	52037108	52043107	+	6000	promoter-TSS (NM_175503)	0.214333	0.510167	1.25111
Abca1	chr4	53156896	53162895	-	6000	promoter-TSS (NM_013454)	0.503	0.842833	0.744689
Abca15	chr7	120325685	120331684	+	6000	promoter-TSS (NM_177213)	0.123667	0.1775	0.521362
Abca17	chr17	24348060	24354059	-	6000	promoter-TSS (NM_013855)	1.1625	1.823	0.649084
Abca3	chr17	24349024	24355023	+	6000	promoter-TSS (NM_013855)	1.212	1.98267	0.710052
Abca7	chr10	79993495	79999494	+	6000	promoter-TSS (NM_001347081)	1.513	2.0625	0.446982
Abca8a	chr11	110092938	110098937	-	6000	promoter-TSS (NM_153145)	0.626667	0.953667	0.605787
Abca9	chr11	110165154	110171153	-	6000	promoter-TSS (NM_147220)	0.399833	0.669833	0.744403
Abcc2	chr19	43779309	43785308	+	6000	promoter-TSS (NM_013806)	0.1155	0.1685	0.544856
Abcd3	chr3	121812303	121818302	-	6000	promoter-TSS (NM_008991)	0.997667	1.73433	0.797751
Abcg3	chr5	104979718	104985717	-	6000	promoter-TSS (NM_030239)	0.395833	0.532333	0.427437
Abcg4	chr9	44285245	44291244	-	6000	promoter-TSS (NM_138955)	0.651333	0.980333	0.589876
Abhd10	chr16	45739956	45745955	-	6000	promoter-TSS (NM_001272070)	1.26967	1.67217	0.397269
Abhd13	chr8	9974718	9980717	+	6000	promoter-TSS (NM_001081119)	0.919333	1.4105	0.617547
Abhd16b	chr2	181490207	181496206	+	6000	promoter-TSS (NM_183181)	0.527667	0.825	0.644767
Abhd18	chr3	40891278	40897277	+	6000	promoter-TSS (NR_160689)	1.08017	1.45483	0.4296
Abhd2	chr7	79270267	79276266	+	6000	promoter-TSS (NM_018811)	4.28733	5.8595	0.450697
Abhd3	chr18	10703697	10709696	-	6000	promoter-TSS (NR_045379)	0.305	0.563333	0.88518
Abhd4	chr14	54251130	54257129	+	6000	promoter-TSS (NM_001205181)	1.17083	1.83633	0.649292
Abhd6	chr14	7999889	8005888	+	6000	promoter-TSS (NM_001331065)	0.4865	0.8915	0.873795
Abi1	chr2	23037242	23043241	-	6000	promoter-TSS (NM_007380)	1.77683	2.5815	0.538901
Abi3bp	chr16	56474847	56480846	+	6000	promoter-TSS (NM_178790)	0.099	0.155167	0.648319
Abl1	chr2	31685538	31691537	+	6000	promoter-TSS (NM_001112703)	1.25317	2.036	0.700159
Ablim1	chr19	57311920	57317919	-	6000	promoter-TSS (NM_001362445)	0.606	0.833833	0.460441
Ablim2	chr5	35754881	35760880	+	6000	promoter-TSS (NM_001177697)	1.38933	1.88517	0.440299
Abraxas2	chr7	132856226	132862225	+	6000	promoter-TSS (NM_198017)	0.564833	0.794	0.491314
Abt1	chr13	23420867	23426866	-	6000	promoter-TSS (NM_013924)	0.626667	0.838333	0.419826
Acad8	chr9	26996550	27002549	-	6000	promoter-TSS (NM_025862)	1.05533	1.375	0.381733
Acadl	chr1	66860310	66866309	-	6000	promoter-TSS (NM_007381)	2.19317	3.22917	0.558146
Acbd5	chr2	23065202	23071201	+	6000	promoter-TSS (NR_149742)	1.77683	2.60817	0.553728
Acbd6	chr1	155555121	155561120	+	6000	promoter-TSS (NM_026683)	0.8245	1.11783	0.439114
Acbd7	chr2	3333169	3339168	+	6000	promoter-TSS (NM_030063)	0.709	0.980333	0.467487
Accs	chr2	93846944	93852943	-	6000	promoter-TSS (NM_183220)	0.6925	1.1045	0.673507
Accsl	chr2	93927483	93933482	-	6000	promoter-TSS (NM_001363092)	0.280333	0.3815	0.44454
Ace	chr11	105964949	105970948	+	6000	promoter-TSS (NM_207624)	1.63667	2.28883	0.483852
Acer2	chr4	86871415	86877414	+	6000	promoter-TSS (NM_001290541)	0.399833	0.5855	0.550271
Ache	chr5	137285255	137291254	+	6000	promoter-TSS (NM_009599)	1.09667	1.71667	0.646485
Ackr4	chr9	104123644	104129643	-	6000	promoter-TSS (NM_145700)	0.239167	0.4525	0.919901
Acnat1	chr4	49448110	49454109	-	6000	promoter-TSS (NM_001164565)	0.123667	0.301667	1.2865
Acnat2	chr4	49405152	49411151	-	6000	promoter-TSS (NM_145368)	0.0246667	0.0488333	0.985301
Aco1	chr4	40140266	40146265	+	6000	promoter-TSS (NM_007386)	2.28383	3.1405	0.459537
Acot10	chr15	20663751	20669750	-	6000	promoter-TSS (NM_022816)	0.103	0.159667	0.632419
Acot11	chr4	106802008	106808007	-	6000	promoter-TSS (NM_001347159)	0.338	0.501167	0.568267
Acot12	chr13	91738522	91744521	+	6000	promoter-TSS (NM_028790)	0.235	0.368167	0.647698
Acot5	chr12	84066325	84072324	+	6000	promoter-TSS (NM_001347417)	0.268	0.523333	0.965497
Acot6	chr12	84097655	84103654	+	6000	promoter-TSS (NM_172580)	0.247333	0.408	0.722113
Acp7	chr7	28627914	28633913	-	6000	promoter-TSS (NM_175319)	0.189667	0.328167	0.790962
Acr	chr15	89565327	89571326	+	6000	promoter-TSS (NM_001205049)	0.160833	0.377	1.229
Acsm2	chr7	119551341	119557340	+	6000	promoter-TSS (NM_001177977)	0.0576667	0.115333	0.999999
Acsm3	chr7	119757924	119763923	+	6000	promoter-TSS (NM_016870)	0.239167	0.567833	1.24745
Acss1	chr2	150665241	150671240	-	6000	promoter-TSS (NM_080575)	0.272167	0.377	0.470074
Acta2	chr19	34252374	34258373	-	6000	promoter-TSS (NM_007392)	0.4535	1.1045	1.28422
Acte1	chr7	143863890	143869889	+	6000	promoter-TSS (NM_001369834)	0.2885	0.385833	0.419406
Actg1	chr11	120345496	120351495	-	6000	promoter-TSS (NM_001313923)	5.3675	11.3375	1.07878
Actl6b	chr5	137550547	137556546	+	6000	promoter-TSS (NM_031404)	0.47	0.647667	0.462591
Actn1	chr12	80257382	80263381	-	6000	promoter-TSS (NM_001346669)	4.036	5.42483	0.426653
Actn2	chr13	12337733	12343732	-	6000	promoter-TSS (NM_033268)	0.1155	0.275	1.25154
Actn4	chr7	28959333	28965332	-	6000	promoter-TSS (NM_021895)	2.49417	3.47317	0.477694
Actr1a	chr19	46392742	46398741	-	6000	promoter-TSS (NM_016860)	3.51233	4.86583	0.470257
Actr2	chr11	20109952	20115951	-	6000	promoter-TSS (NM_001362899)	3.1825	4.14283	0.380457
Actr3	chr1	125432728	125438727	-	6000	promoter-TSS (NM_001205386)	2.49	3.36217	0.433246
Actrt1	chrX	46326008	46332007	+	6000	promoter-TSS (NM_028514)	0.0246667	0.0976667	1.9853
Acvr1c	chr2	58354759	58360758	-	6000	promoter-TSS (NM_001111030)	0.099	0.315	1.66985
Acvr2a	chr2	48811110	48817109	+	6000	promoter-TSS (NM_007396)	1.08017	1.9295	0.836973
Adam10	chr9	70675983	70681982	+	6000	promoter-TSS (NM_007399)	1.02233	1.823	0.834449
Adam12	chr7	134222098	134228097	-	6000	promoter-TSS (NM_007400)	0.313333	0.4525	0.53022
Adam17	chr12	21370633	21376632	-	6000	promoter-TSS (NR_102380)	1.2285	2.107	0.778292
Adam2	chr14	66074770	66080769	-	6000	promoter-TSS (NM_009618)	0.132	0.212833	0.689186
Adam20	chr8	40790274	40796273	+	6000	promoter-TSS (NM_001009548)	0.0495	0.186333	1.91239
Adam28	chr14	68652843	68658842	-	6000	promoter-TSS (NR_102399)	0.0741667	0.1685	1.18391
Adam7	chr14	68530690	68536689	-	6000	promoter-TSS (NM_007402)	0.0246667	0.0798333	1.69443
Adam9	chr8	25013923	25019922	-	6000	promoter-TSS (NM_027194)	2.72917	3.90783	0.517908
Adamts13	chr2	26970417	26976416	+	6000	promoter-TSS (NM_001001322)	0.350333	0.904833	1.36892
Adamts15	chr9	30919453	30925452	-	6000	promoter-TSS (NM_001024139)	0.173167	0.496833	1.5206
Adamts16	chr13	70838812	70844811	-	6000	promoter-TSS (NM_172053)	0.189667	0.346	0.867306
Adamts18	chr8	113845840	113851839	-	6000	promoter-TSS (NM_172466)	0.148333	0.257333	0.794796
Adamts19	chr18	58833364	58839363	+	6000	promoter-TSS (NM_175506)	0.1155	0.283833	1.29715
Adamts2	chr11	50599086	50605085	+	6000	promoter-TSS (NM_175643)	0.4535	0.598833	0.401052
Adamts7	chr9	90159979	90165978	+	6000	promoter-TSS (NM_001311115)	0.202	0.461333	1.19145
Adamtsl1	chr4	86050916	86056915	+	6000	promoter-TSS (NM_001368621)	0.0825	0.1685	1.03028
Adamtsl3	chr7	82332695	82338694	+	6000	promoter-TSS (NM_001190374)	0.350333	0.598833	0.773426
Adamtsl5	chr10	80345449	80351448	-	6000	promoter-TSS (NM_001285435)	1.377	1.91617	0.476695
Adar	chr3	89712023	89718022	+	6000	promoter-TSS (NM_001357958)	0.399833	0.647667	0.695853
Adck2	chr6	39570877	39576876	+	6000	promoter-TSS (NM_178873)	1.03883	1.477	0.507706
Adcy2	chr13	68996542	69002541	-	6000	promoter-TSS (NM_153534)	0.111333	0.195167	0.809822
Adcy8	chr15	64919297	64925296	-	6000	promoter-TSS (NM_009623)	0.197833	0.3105	0.650308
Adcyap1	chr17	93196018	93202017	+	6000	promoter-TSS (NM_001315504)	0.334	0.465667	0.47945
Adcyap1r1	chr6	55448979	55454978	+	6000	promoter-TSS (NM_007407)	0.243167	0.5855	1.26772
Add1	chr5	34570665	34576664	+	6000	promoter-TSS (NM_001331086)	2.09017	3.19367	0.611596
Add3	chr19	53137444	53143443	+	6000	promoter-TSS (NM_001164101)	1.69433	2.76783	0.708039
Adgb	chr10	10469400	10475399	-	6000	promoter-TSS (NM_001127353)	0.0536667	0.204	1.92647
Adgra3	chr5	50055997	50061996	-	6000	promoter-TSS (NM_133911)	0.717333	1.50817	1.07208
Adgrb1	chr15	74513197	74519196	+	6000	promoter-TSS (NM_001359759)	0.4205	0.638667	0.602957
Adgrb2	chr4	129981871	129987870	+	6000	promoter-TSS (NM_173071)	0.511167	0.869333	0.766116
Adgrf2	chr17	42739180	42745179	-	6000	promoter-TSS (NM_001033493)	0.536	0.865	0.690467
Adgrg4	chrX	56891235	56897234	+	6000	promoter-TSS (NM_001362885)	0.00817	0.0443333	2.43998
Adgrg5	chr8	94920695	94926694	+	6000	promoter-TSS (NM_001145972)	0.325667	0.510167	0.647573
Adgrv1	chr13	81630145	81636144	-	6000	promoter-TSS (NM_054053)	0.140167	0.230667	0.718666
Adh4	chr3	138412498	138418497	+	6000	promoter-TSS (NM_011996)	0.140167	0.266167	0.925186
Adh6-ps1	chr3	138371122	138377121	+	6000	promoter-TSS (NR_033581)	0.226667	0.377	0.733992
Adh6-ps1	chr3	138371122	138377121	+	6000	promoter-TSS (NR_033581)	0.226667	0.377	0.733992
Adh6a	chr3	138310287	138316286	+	6000	promoter-TSS (NM_026945)	0.2185	0.408	0.900936
Adipor1	chr1	134412379	134418378	+	6000	promoter-TSS (NM_028320)	2.52717	3.80583	0.590692
Adk	chr14	21049575	21055574	+	6000	promoter-TSS (NM_018829)	1.49233	2.5195	0.755568
Adm	chr7	110624658	110630657	+	6000	promoter-TSS (NM_009627)	0.709	0.980333	0.467487
Adm2	chr15	89319721	89325720	+	6000	promoter-TSS (NM_182928)	0.577167	0.833833	0.530771
Adora1	chr1	134232458	134238457	-	6000	promoter-TSS (NM_001291930)	0.696667	1.02017	0.550264
Adora3	chr3	105901422	105907421	+	6000	promoter-TSS (NM_009631)	0.247333	0.434667	0.813453
Adra1a	chr14	66632252	66638251	+	6000	promoter-TSS (NM_001271761)	0.0576667	0.186333	1.69208
Adra1b	chr11	43898238	43904237	-	6000	promoter-TSS (NM_001284380)	0.173167	0.3105	0.842432
Adrb1	chr19	56719118	56725117	+	6000	promoter-TSS (NM_007419)	0.255667	0.505667	0.983923
Adss	chr1	177793510	177799509	-	6000	promoter-TSS (NM_007422)	1.7645	2.67917	0.602525
Aen	chr7	78892928	78898927	+	6000	promoter-TSS (NM_001162939)	1.10483	1.70767	0.628198
AF357355	chr12	109651628	109657627	+	6000	promoter-TSS (NR_028433)	0.0825	0.195167	1.24224
AF357359	chr12	109647710	109653709	+	6000	promoter-TSS (NR_046305)	0.156667	0.283833	0.857345
Afap1	chr5	35890320	35896319	+	6000	promoter-TSS (NM_027373)	1.50883	1.97383	0.387567
Afap1l1	chr18	61783663	61789662	-	6000	promoter-TSS (NM_178928)	0.140167	0.266167	0.925186
Aff1	chr5	103751163	103757162	+	6000	promoter-TSS (NM_001080798)	1.91283	3.29133	0.782961
Afm	chr5	90515950	90521949	+	6000	promoter-TSS (NM_145146)	0.099	0.217333	1.13441
Afmid	chr11	117822920	117828919	+	6000	promoter-TSS (NM_001363160)	7.20617	11.0315	0.614325
Agap1	chr1	89451812	89457811	+	6000	promoter-TSS (NM_178119)	1.50883	2.036	0.432304
Agap2	chr10	127075908	127081907	+	6000	promoter-TSS (NM_001301014)	0.441167	0.7185	0.703664
Agbl1	chr7	76226888	76232887	+	6000	promoter-TSS (NM_001199224)	0.156667	0.275	0.811733
Agbl3	chr6	34777433	34783432	+	6000	promoter-TSS (NM_001289658)	1.03067	1.6945	0.717282
Aggf1	chr13	95372358	95378357	-	6000	promoter-TSS (NM_025630)	1.08017	1.69	0.645769
Agk	chr6	40322479	40328478	+	6000	promoter-TSS (NM_023538)	0.507	0.736333	0.538373
Agmat	chr4	141743676	141749675	+	6000	promoter-TSS (NM_001081408)	0.3545	0.479	0.43424
Ago4	chr4	126530459	126536458	-	6000	promoter-TSS (NM_153177)	0.255667	0.3815	0.577419
Agpat4	chr17	12116285	12122284	+	6000	promoter-TSS (NM_026644)	1.71083	3.08717	0.851584
Agr2	chr12	35989926	35995925	+	6000	promoter-TSS (NM_011783)	0.404	0.563333	0.479633
Agr3	chr12	35922622	35928621	+	6000	promoter-TSS (NM_207531)	0.132	0.181833	0.462079
Agtr2	chrX	21481625	21487624	+	6000	promoter-TSS (NM_007429)	0.0165	0.0621667	1.91368
Ahctf1	chr1	179801016	179807015	-	6000	promoter-TSS (NM_026375)	1.43883	2.43967	0.761785
Ahcyl2	chr6	29765444	29771443	+	6000	promoter-TSS (NM_001171000)	1.5995	2.35533	0.55831
Ahsa2	chr11	23495040	23501039	-	6000	promoter-TSS (NM_172391)	1.2945	2.30217	0.830597
AI115009	chr3	152663914	152669913	+	6000	promoter-TSS (NR_040386)	0.828667	1.1	0.40864
AI197445	chr13	107466823	107472822	+	6000	promoter-TSS (NR_045083)	0.0825	0.186333	1.17542
AI314278	chr7	89423307	89429306	+	6000	promoter-TSS (NR_102276)	0.148333	0.275	0.890589
AI429214	chr8	36990576	36996575	+	6000	promoter-TSS (NM_001039220)	0.259667	0.465667	0.842637
AI450353	chr11	83290431	83296430	+	6000	promoter-TSS (NR_028364)	1.377	2.0005	0.538832
AI467606	chr7	127088437	127094436	+	6000	promoter-TSS (NM_178901)	3.24033	5.864	0.855743
AI504432	chr3	107036505	107042504	+	6000	promoter-TSS (NR_033498)	0.1855	0.257333	0.472219
AI646519	chr2	147359794	147365793	-	6000	promoter-TSS (NR_040330)	0.3215	0.448	0.47868
AI661453	chr17	47433640	47439639	+	6000	promoter-TSS (NM_145489)	3.22383	4.755	0.560668
AI662270	chr11	83220577	83226576	+	6000	promoter-TSS (NR_015519)	0.206167	0.297167	0.527461
AI987944	chr7	41390380	41396379	-	6000	promoter-TSS (NM_001199330)	0.445167	0.678667	0.608358
Aida	chr1	183294061	183300060	+	6000	promoter-TSS (NM_027861)	4.72033	6.25433	0.405967
Aif1	chr17	35173053	35179052	-	6000	promoter-TSS (NM_001361502)	1.24083	1.83633	0.565519
Aifm1	chrX	48510564	48516563	-	6000	promoter-TSS (NM_001290364)	0.676167	1.02017	0.593354
Aim2	chr1	173417605	173423604	+	6000	promoter-TSS (NM_001013779)	0.898667	1.36167	0.599516
Aipl1	chr11	72034510	72040509	-	6000	promoter-TSS (NM_053245)	0.4205	0.5545	0.399082
Aire	chr10	78040611	78046610	-	6000	promoter-TSS (NM_001271557)	0.432833	0.581	0.424727
Ajap1	chr4	153479831	153485830	-	6000	promoter-TSS (NM_001099299)	0.1155	0.297167	1.36338
Ajuba	chr14	54574662	54580661	-	6000	promoter-TSS (NM_010590)	1.61183	2.31533	0.522517
Ak3	chr19	29044962	29050961	-	6000	promoter-TSS (NM_021299)	0.878167	1.28633	0.550698
Ak9	chr10	41300935	41306934	+	6000	promoter-TSS (NM_001370813)	0.750333	1.11783	0.575102
Akap1	chr11	88861587	88867586	-	6000	promoter-TSS (NM_001042541)	1.715	2.3775	0.471237
Akap10	chr11	61927258	61933257	-	6000	promoter-TSS (NM_019921)	0.898667	1.202	0.419579
Akap13	chr7	75452535	75458534	+	6000	promoter-TSS (NM_029332)	0.808	1.68117	1.05704
Akap17b	chrX	36642415	36648414	-	6000	promoter-TSS (NM_001081956)	0.173167	0.248333	0.520116
Akap7	chr10	25296164	25302163	-	6000	promoter-TSS (NM_018747)	1.01417	1.56133	0.622484
Akap9	chr5	3925187	3931186	+	6000	promoter-TSS (NM_194462)	3.7185	5.32717	0.518648
Akna	chr4	63400446	63406445	-	6000	promoter-TSS (NM_001045514)	1.1625	1.62783	0.485722
Akr1b7	chr6	34409363	34415362	+	6000	promoter-TSS (NM_009731)	0.3545	0.603167	0.766771
Akr1c14	chr13	4056592	4062591	+	6000	promoter-TSS (NM_134072)	0.156667	0.204	0.380871
Akr1c18	chr13	4147647	4153646	-	6000	promoter-TSS (NM_134066)	0.0906667	0.173	0.932127
Akr1c20	chr13	4520345	4526344	-	6000	promoter-TSS (NM_001311132)	0.0246667	0.142	2.52525
Akr1c6	chr13	4431344	4437343	+	6000	promoter-TSS (NM_030611)	0.0783333	0.110833	0.500694
Akr1cl	chr1	65029760	65035759	-	6000	promoter-TSS (NM_027582)	0.1525	0.217333	0.5111
Akr1e1	chr13	4606165	4612164	-	6000	promoter-TSS (NM_018859)	0.449333	0.6565	0.547009
Akt2	chr7	27588553	27594552	+	6000	promoter-TSS (NM_001110208)	2.49	3.5175	0.498405
Albfm1	chr5	90558210	90564209	+	6000	promoter-TSS (NM_001252661)	0.235	0.399167	0.764331
Aldh16a1	chr7	45151537	45157536	-	6000	promoter-TSS (NM_145954)	2.1355	3.68167	0.785785
Aldh1a3	chr7	66424478	66430477	-	6000	promoter-TSS (NM_053080)	0.8905	1.67217	0.909031
Aldh1a7	chr19	20724557	20730556	-	6000	promoter-TSS (NM_011921)	0.107167	0.248333	1.21242
Aldh3a2	chr11	61264529	61270528	-	6000	promoter-TSS (NM_001331114)	1.91283	2.7945	0.546879
Aldh3b2	chr19	3969329	3975328	+	6000	promoter-TSS (NM_001177438)	1.20383	1.84517	0.616116
Aldh4a1	chr4	139619895	139625894	+	6000	promoter-TSS (NM_175438)	1.5335	2.42633	0.66195
Aldh6a1	chr12	84448025	84454024	-	6000	promoter-TSS (NM_134042)	1.97883	2.63483	0.413062
Aldh7a1	chr18	56569940	56575939	-	6000	promoter-TSS (NM_019996)	0.8245	1.66333	1.01249
Aldh9a1	chr1	167346992	167352991	+	6000	promoter-TSS (NM_019993)	1.29033	1.8985	0.557116
Aldoa	chr7	126797448	126803447	-	6000	promoter-TSS (NM_001177308)	3.20733	4.67067	0.542254
Aldoa	chr7	126797448	126803447	-	6000	promoter-TSS (NM_001177308)	3.20733	4.67067	0.542254
Aldoart2	chr12	55562206	55568205	+	6000	promoter-TSS (NM_001277340)	0.494667	0.6565	0.408338
Aldob	chr4	49546547	49552546	-	6000	promoter-TSS (NM_144903)	0.140167	0.368167	1.39322
Alg10b	chr15	90221312	90227311	+	6000	promoter-TSS (NR_106106)	0.5195	0.816167	0.65174
Alg11	chr8	22057722	22063721	+	6000	promoter-TSS (NM_007511)	1.03483	1.78317	0.785043
Alg13	chrX	144314967	144320966	+	6000	promoter-TSS (NR_037145)	0.5565	0.785167	0.496617
Alg6	chr4	99712631	99718630	+	6000	promoter-TSS (NM_001081264)	0.531833	0.967	0.862542
Alg8	chr7	97368618	97374617	+	6000	promoter-TSS (NM_199035)	0.832667	1.1665	0.486375
Alk	chr17	72601308	72607307	-	6000	promoter-TSS (NM_007439)	0.1525	0.306	1.00472
Alkal1	chr1	6356332	6362331	+	6000	promoter-TSS (NM_001195732)	0.305	0.425833	0.48148
Alkbh5	chr11	60534684	60540683	+	6000	promoter-TSS (NM_172943)	2.56	4.04083	0.658509
Alkbh6	chr7	30305754	30311753	+	6000	promoter-TSS (NM_198027)	1.25733	1.85417	0.560404
Alkbh8	chr9	3332232	3338231	+	6000	promoter-TSS (NM_026303)	0.634833	0.922667	0.539432
Allc	chr12	28579529	28585528	-	6000	promoter-TSS (NM_053156)	0.230833	0.390333	0.757855
Alms1	chr6	85584532	85590531	+	6000	promoter-TSS (NM_145223)	0.775	1.038	0.421538
Alox12	chr11	70252371	70258370	-	6000	promoter-TSS (NM_001331118)	0.313333	0.6875	1.13366
Alox12e	chr11	70319531	70325530	-	6000	promoter-TSS (NM_145684)	0.577167	0.971333	0.750978
Alox15	chr11	70349032	70355031	-	6000	promoter-TSS (NM_009660)	0.445167	0.621	0.480248
Alpk1	chr3	127777528	127783527	-	6000	promoter-TSS (NM_027808)	2.152	2.892	0.426389
Als2cl	chr9	110877175	110883174	+	6000	promoter-TSS (NM_001146059)	2.18083	3.95217	0.857764
Alyref	chr11	120595366	120601365	-	6000	promoter-TSS (NM_011568)	3.25267	4.28033	0.3961
Alyref2	chr1	171500479	171506478	+	6000	promoter-TSS (NM_019484)	1.59533	2.43517	0.610163
Ambp	chr4	63151173	63157172	-	6000	promoter-TSS (NM_007443)	0.536	0.975833	0.864402
Ambra1	chr2	91727139	91733138	+	6000	promoter-TSS (NM_172669)	1.076	1.6235	0.593429
Amd1	chr10	40299189	40305188	-	6000	promoter-TSS (NM_009665)	0.968833	1.41933	0.550893
Amd2	chr10	40299187	40305186	-	6000	promoter-TSS (NM_009665)	0.968833	1.41933	0.550893
Amer1	chrX	95441841	95447840	-	6000	promoter-TSS (NM_175179)	0.7585	1.05567	0.476933
Amer3	chr1	34576694	34582693	+	6000	promoter-TSS (NM_213727)	0.280333	0.368167	0.393216
Amfr	chr8	94009641	94015640	-	6000	promoter-TSS (NM_011787)	1.00583	1.52583	0.601206
Amigo2	chr15	97244288	97250287	-	6000	promoter-TSS (NM_001164602)	0.7255	1.26417	0.801139
Ammecr1	chrX	142963727	142969726	-	6000	promoter-TSS (NM_019496)	0.412333	0.603167	0.548746
Ampd3	chr7	110765207	110771206	+	6000	promoter-TSS (NM_001276301)	0.280333	0.532333	0.925187
Amt	chr9	108293906	108299905	+	6000	promoter-TSS (NM_001013814)	0.639	0.833833	0.383943
Amtn	chr5	88373109	88379108	+	6000	promoter-TSS (NM_027793)	0.0495	0.119833	1.27553
Anapc11	chr11	120595422	120601421	+	6000	promoter-TSS (NM_011568)	3.265	4.28483	0.392156
Anapc15	chr7	101878326	101884325	+	6000	promoter-TSS (NM_001291353)	0.2845	0.439167	0.62634
Ang	chr14	51088078	51094077	+	6000	promoter-TSS (NM_021472)	1.0925	1.86733	0.773346
Ang2	chr14	51192924	51198923	-	6000	promoter-TSS (NM_007449)	0.173167	0.257333	0.571477
Ang4	chr14	51770591	51776590	-	6000	promoter-TSS (NM_177544)	0.099	0.319333	1.68956
Ang6	chr14	44003419	44009418	-	6000	promoter-TSS (NM_001011876)	0.0825	0.142	0.783425
Angel1	chr12	86723461	86729460	-	6000	promoter-TSS (NM_144524)	0.762667	1.069	0.487137
Angel2	chr1	190922109	190928108	+	6000	promoter-TSS (NM_001199020)	0.659667	0.971333	0.558229
Angptl1	chr1	156836024	156842023	+	6000	promoter-TSS (NM_028333)	0.334	0.474667	0.507067
Angptl6	chr9	20876711	20882710	-	6000	promoter-TSS (NM_145154)	0.729667	1.54367	1.08105
Ank1	chr8	22971837	22977836	+	6000	promoter-TSS (NM_001110783)	0.700833	1.01133	0.529115
Ankar	chr1	72697580	72703579	-	6000	promoter-TSS (NM_001347063)	0.197833	0.354833	0.842856
Ankfn1	chr11	89693937	89699936	-	6000	promoter-TSS (NM_001327810)	0.181333	0.275	0.600788
Ankra2	chr13	98260077	98266076	+	6000	promoter-TSS (NM_001271389)	1.15433	1.56133	0.435719
Ankrd1	chr19	36116845	36122844	-	6000	promoter-TSS (NM_013468)	2.23433	2.9275	0.389825
Ankrd11	chr8	123039285	123045284	-	6000	promoter-TSS (NR_037865)	2.26733	3.05167	0.428601
Ankrd13a	chr5	114772141	114778140	+	6000	promoter-TSS (NR_027872)	2.28383	3.62833	0.66785
Ankrd13c	chr3	157944001	157950000	+	6000	promoter-TSS (NM_001359909)	1.9335	2.53717	0.392004
Ankrd28	chr14	31827416	31833415	-	6000	promoter-TSS (NM_001024604)	0.9235	1.619	0.809919
Ankrd29	chr18	12302721	12308720	-	6000	promoter-TSS (NM_001190371)	0.338	0.4435	0.391911
Ankrd34c	chr9	89735476	89741475	-	6000	promoter-TSS (NM_207260)	0.0906667	0.2395	1.40138
Ankrd36	chr11	5566685	5572684	+	6000	promoter-TSS (NM_023816)	0.379333	0.621	0.711127
Ankrd37	chr8	45996851	46002850	-	6000	promoter-TSS (NM_001039562)	1.75617	2.70567	0.623554
Ankrd40	chr11	94325002	94331001	+	6000	promoter-TSS (NM_146024)	1.69433	2.484	0.551947
Ankrd42	chr7	92634143	92640142	-	6000	promoter-TSS (NM_028665)	0.696667	1.14433	0.715967
Ankrd44	chr1	54923388	54929387	-	6000	promoter-TSS (NM_001081433)	0.849167	1.16217	0.452697
Ankrd45	chr1	161139698	161145697	+	6000	promoter-TSS (NM_028664)	0.189667	0.319333	0.751597
Ankrd54	chr15	79059860	79065859	-	6000	promoter-TSS (NM_144849)	2.01583	2.66583	0.40321
Ankrd55	chr13	112285452	112291451	+	6000	promoter-TSS (NM_029898)	0.424667	0.5855	0.463338
Ankrd60	chr2	173575274	173581273	-	6000	promoter-TSS (NM_027303)	0.247333	0.430333	0.798998
Ankrd63	chr2	118700964	118706963	-	6000	promoter-TSS (NM_001081971)	1.02233	1.33517	0.385154
Ankrd65	chr4	155788173	155794172	+	6000	promoter-TSS (NM_001370822)	0.577167	0.865	0.583712
Ankrd7	chr6	18863319	18869318	+	6000	promoter-TSS (NM_029202)	0.0741667	0.150833	1.02411
Anks1	chr17	27906307	27912306	+	6000	promoter-TSS (NM_001286040)	1.43883	2.79	0.955366
Anks4b	chr7	120170859	120176858	+	6000	promoter-TSS (NM_028085)	0.148333	0.275	0.890589
Anks6	chr4	47054307	47060306	-	6000	promoter-TSS (NM_001356426)	0.3545	0.7275	1.03716
Ankzf1	chr1	75189161	75195160	+	6000	promoter-TSS (NM_026187)	2.0695	3.0385	0.554077
Anln	chr9	22386207	22392206	-	6000	promoter-TSS (NM_028390)	1.90867	3.46867	0.861816
Ano2	chr6	125687420	125693419	+	6000	promoter-TSS (NM_153589)	0.362833	0.501167	0.465984
Ano5	chr7	51508030	51514029	+	6000	promoter-TSS (NM_177694)	0.132	0.173	0.390234
Anp32a	chr9	62338344	62344343	+	6000	promoter-TSS (NM_009672)	2.152	3.1315	0.541176
Anp32b	chr4	46447927	46453926	+	6000	promoter-TSS (NM_130889)	2.25083	3.8235	0.764435
Anp32e	chr3	95926258	95932257	+	6000	promoter-TSS (NM_023210)	1.4635	2.01817	0.463623
Antxrl	chr14	34050471	34056470	+	6000	promoter-TSS (NM_172808)	0.334	0.4435	0.409086
Anxa10	chr8	62120194	62126193	-	6000	promoter-TSS (NM_011922)	0.0495	0.115333	1.22031
Anxa13	chr15	58386275	58392274	-	6000	promoter-TSS (NM_027211)	1.53767	3.02067	0.974124
Anxa7	chr14	20477134	20483133	-	6000	promoter-TSS (NM_009674)	1.348	2.04033	0.597984
Aoc1	chr6	48892256	48898255	+	6000	promoter-TSS (NM_029638)	0.230833	0.323833	0.4884
Ap1ar	chr3	127834524	127840523	-	6000	promoter-TSS (NM_145964)	0.997667	1.69	0.760393
Ap1g1	chr8	109775584	109781583	+	6000	promoter-TSS (NM_001301211)	0.972833	1.6145	0.730823
Ap1m2	chr9	21309334	21315333	-	6000	promoter-TSS (NM_009678)	0.729667	1.09117	0.580562
Ap1s2	chrX	163906018	163912017	+	6000	promoter-TSS (NM_026887)	1.03883	1.41933	0.450249
Ap2b1	chr11	83299698	83305697	+	6000	promoter-TSS (NM_027915)	1.43467	2.54167	0.825059
Ap2s1	chr7	16735445	16741444	+	6000	promoter-TSS (NM_198613)	0.948167	1.29083	0.44509
Ap3m1	chr14	21049443	21055442	-	6000	promoter-TSS (NM_018829)	1.49233	2.47517	0.729956
Ap3m2	chr8	22802655	22808654	-	6000	promoter-TSS (NM_001122820)	2.72917	4.40017	0.689098
Ap4s1	chr12	51687967	51693966	+	6000	promoter-TSS (NM_001329699)	2.53533	4.02317	0.666156
Ap5m1	chr14	49063550	49069549	+	6000	promoter-TSS (NM_144535)	1.10483	1.59683	0.531385
Apba2	chr7	64498707	64504706	+	6000	promoter-TSS (NM_001291166)	0.342167	0.488	0.512182
Apbb2	chr5	66615818	66621817	-	6000	promoter-TSS (NM_001201415)	2.20967	2.892	0.388239
Apc	chr18	34217985	34223984	+	6000	promoter-TSS (NM_007462)	1.1585	1.50817	0.380538
Apcs	chr1	172892055	172898054	-	6000	promoter-TSS (NM_011318)	0.0906667	0.128667	0.504994
Apela	chr8	65034337	65040336	-	6000	promoter-TSS (NM_001297554)	0.123667	0.195167	0.65825
Apip	chr2	103070676	103076675	+	6000	promoter-TSS (NM_001355473)	1.70667	3.29133	0.947491
Aplf	chr6	87669169	87675168	-	6000	promoter-TSS (NM_024251)	1.26967	1.97833	0.639836
Apln	chrX	48031854	48037853	-	6000	promoter-TSS (NM_013912)	0.424667	0.634333	0.57891
Aplnr	chr2	85133361	85139360	+	6000	promoter-TSS (NM_011784)	0.272167	0.359333	0.400832
Aplp1	chr7	30442583	30448582	-	6000	promoter-TSS (NM_007467)	0.3175	0.425833	0.423532
Aplp2	chr9	31208849	31214848	-	6000	promoter-TSS (NM_009691)	0.832667	1.3395	0.685884
Apoa1	chr9	46225631	46231630	+	6000	promoter-TSS (NM_009692)	0.700833	1.1045	0.65625
Apobec4	chr1	152747552	152753551	+	6000	promoter-TSS (NM_001081197)	0.577167	0.798333	0.468003
Apoc3	chr9	46232637	46238636	-	6000	promoter-TSS (NM_001289833)	0.651333	0.896	0.460103
Apof	chr10	128265700	128271699	+	6000	promoter-TSS (NM_133997)	1.74383	2.57717	0.563524
Apoh	chr11	108392298	108398297	+	6000	promoter-TSS (NM_013475)	0.375167	0.492333	0.392104
Apol10b	chr15	77593126	77599125	-	6000	promoter-TSS (NM_177820)	0.634833	1.77433	1.48283
Apol6	chr15	77042076	77048075	+	6000	promoter-TSS (NM_028010)	1.08833	1.71667	0.65749
Apol7a	chr15	77396111	77402110	-	6000	promoter-TSS (NM_001164640)	2.152	3.94333	0.873738
Apol7d	chr1	71650336	71656335	+	6000	promoter-TSS (NM_001276412)	1.41817	2.373	0.742685
Apol7e	chr15	77695890	77701889	+	6000	promoter-TSS (NM_001134802)	0.5195	0.714167	0.459137
Apoo	chrX	94364111	94370110	+	6000	promoter-TSS (NM_026673)	0.272167	0.434667	0.675419
Apoo-ps	chrX	94364125	94370124	+	6000	promoter-TSS (NM_026673)	0.272167	0.434667	0.675419
Apool	chrX	112308353	112314352	+	6000	promoter-TSS (NM_001313734)	0.173167	0.283833	0.712882
Apopt1	chr12	111710270	111716269	+	6000	promoter-TSS (NM_001324482)	1.20383	1.832	0.605784
Appl1	chr14	26967552	26973551	-	6000	promoter-TSS (NM_145221)	0.832667	1.15333	0.469998
Appl2	chr10	83645665	83651664	-	6000	promoter-TSS (NM_145220)	1.29867	1.7875	0.460912
Aqr	chr2	114172340	114178339	-	6000	promoter-TSS (NM_009702)	0.503	0.776167	0.625808
Arap2	chr5	62763178	62769177	-	6000	promoter-TSS (NM_178407)	0.259667	0.354833	0.45048
Arcn1	chr9	44764809	44770808	-	6000	promoter-TSS (NM_145985)	1.04717	1.3795	0.397654
Areg	chr5	91136600	91142599	+	6000	promoter-TSS (NM_009704)	0.6885	1.04233	0.598288
Arf2	chr11	103963726	103969725	+	6000	promoter-TSS (NM_007477)	2.77033	3.83233	0.468163
Arf4	chr14	26635135	26641134	+	6000	promoter-TSS (NM_007479)	1.73967	3.19817	0.878434
Arf6	chr12	69369151	69375150	+	6000	promoter-TSS (NM_007481)	2.39933	3.757	0.646948
Arfgef1	chr1	10229671	10235670	-	6000	promoter-TSS (NM_001102430)	1.315	1.88067	0.516181
Arhgap15	chr2	43745825	43751824	+	6000	promoter-TSS (NM_001301831)	0.177333	0.257333	0.537175
Arhgap15os	chr2	44062325	44068324	-	6000	promoter-TSS (NR_040622)	0.099	0.1375	0.473931
Arhgap19	chr19	41799085	41805084	-	6000	promoter-TSS (NM_027667)	1.25317	2.36417	0.915753
Arhgap20os	chr9	51872886	51878885	-	6000	promoter-TSS (NR_033560)	0.164833	0.230667	0.484802
Arhgap21	chr2	20964722	20970721	-	6000	promoter-TSS (NM_001081364)	3.12483	4.57317	0.549414
Arhgap22	chr14	33213824	33219823	+	6000	promoter-TSS (NM_153800)	0.717333	0.949167	0.404018
Arhgap26	chr18	38990146	38996145	+	6000	promoter-TSS (NM_001361073)	1.113	1.588	0.512757
Arhgap26	chr18	38990146	38996145	+	6000	promoter-TSS (NM_001361073)	1.113	1.588	0.512757
Arhgap27	chr11	103360693	103366692	-	6000	promoter-TSS (NM_001205236)	2.556	3.73033	0.545417
Arhgap27os3	chr11	103341754	103347753	+	6000	promoter-TSS (NM_133715)	2.7785	4.3825	0.657448
Arhgap28	chr17	68001109	68007108	-	6000	promoter-TSS (NM_172964)	0.189667	0.328167	0.790962
Arhgap29	chr3	121950230	121956229	+	6000	promoter-TSS (NM_172525)	0.214333	0.5855	1.44981
Arhgap32	chr9	32013626	32019625	+	6000	promoter-TSS (NM_001370957)	0.0825	0.164167	0.992695
Arhgap33os	chr7	30512123	30518122	+	6000	promoter-TSS (NR_036630)	0.2845	0.3815	0.423254
Arhgap35	chr7	16611994	16617993	-	6000	promoter-TSS (NM_172739)	1.29867	2.24	0.786468
Arhgap36	chrX	49460946	49466945	+	6000	promoter-TSS (NM_001356394)	0.0411667	0.071	0.786341
Arhgap39	chr15	76815167	76821166	-	6000	promoter-TSS (NM_001168288)	0.915167	1.2375	0.435322
Arhgef12	chr9	43102719	43108718	-	6000	promoter-TSS (NM_027144)	1.45933	2.138	0.550952
Arhgef16	chr4	154296896	154302895	-	6000	promoter-TSS (NM_001112744)	0.164833	0.292833	0.829072
Arhgef28	chr13	98203166	98209165	-	6000	promoter-TSS (NM_012026)	1.40583	1.93833	0.463391
Arhgef3	chr14	27140994	27146993	+	6000	promoter-TSS (NM_001289686)	0.272167	0.470167	0.788682
Arhgef33	chr17	80304408	80310407	+	6000	promoter-TSS (NM_001145452)	0.255667	0.332667	0.379813
Arhgef9	chrX	95163540	95169539	-	6000	promoter-TSS (NM_001290385)	0.033	0.0443333	0.425925
Arid1a	chr4	133753770	133759769	-	6000	promoter-TSS (NM_001363070)	1.4635	2.657	0.860375
Arid1b	chr17	4992075	4998074	+	6000	promoter-TSS (NM_001085355)	2.32517	4.63533	0.995339
Arid2	chr15	96284523	96290522	+	6000	promoter-TSS (NM_175251)	3.24433	6.26317	0.94897
Arid3c	chr4	41728143	41734142	-	6000	promoter-TSS (NM_001252622)	0.342167	0.488	0.512182
Arid4a	chr12	71012968	71018967	+	6000	promoter-TSS (NM_001081195)	2.22617	3.12267	0.488217
Arid4b	chr13	14060785	14066784	+	6000	promoter-TSS (NM_010282)	1.66967	2.47067	0.56534
Arih1	chr9	59483375	59489374	-	6000	promoter-TSS (NM_019927)	2.02833	2.821	0.475912
Arl1	chr10	88728415	88734414	+	6000	promoter-TSS (NM_025859)	0.639	1.05117	0.718104
Arl11	chr14	61306754	61312753	+	6000	promoter-TSS (NM_177337)	0.247333	0.354833	0.520685
Arl13b	chr16	62844041	62850040	-	6000	promoter-TSS (NM_026577)	1.212	1.84517	0.606361
Arl14	chr3	69219420	69225419	+	6000	promoter-TSS (NM_027843)	1.03883	2.01383	0.95498
Arl15	chr13	113791509	113797508	+	6000	promoter-TSS (NM_172595)	0.6885	1.12217	0.704758
Arl2bp	chr8	94663601	94669600	+	6000	promoter-TSS (NM_024191)	0.865667	1.3795	0.672262
Arl4a	chr12	40034988	40040987	-	6000	promoter-TSS (NM_007487)	0.964667	2.0315	1.07444
Arl5a	chr2	52421875	52427874	-	6000	promoter-TSS (NM_182994)	0.676167	0.975833	0.529256
Arl6	chr16	59636410	59642409	-	6000	promoter-TSS (NM_001347244)	0.610167	0.833833	0.450556
Arl6ip1	chr7	118126626	118132625	-	6000	promoter-TSS (NM_019419)	1.33567	2.17783	0.705333
Arl6ip5	chr6	97207793	97213792	+	6000	promoter-TSS (NM_022992)	2.50233	4.5865	0.87412
Arl8b	chr6	108780060	108786059	+	6000	promoter-TSS (NM_026011)	1.2285	1.64567	0.421774
Armc2	chr10	42015383	42021382	-	6000	promoter-TSS (NM_001034858)	0.197833	0.332667	0.749792
Armc3	chr2	19196119	19202118	+	6000	promoter-TSS (NM_001271564)	0.329833	0.470167	0.511435
Armc8	chr9	99565900	99571899	-	6000	promoter-TSS (NM_028768)	1.1625	1.76983	0.606383
Armcx1	chrX	134714939	134720938	+	6000	promoter-TSS (NM_001166380)	0.189667	0.275	0.535965
Armcx4	chrX	134683520	134689519	+	6000	promoter-TSS (NM_001202500)	0.0495	0.190667	1.94555
Armcx6	chrX	134748420	134754419	-	6000	promoter-TSS (NM_001007578)	0.123667	0.164167	0.408704
Armh4	chr14	49780384	49786383	-	6000	promoter-TSS (NM_026142)	0.0741667	0.133	0.842583
Arntl2	chr6	146802531	146808530	+	6000	promoter-TSS (NM_172309)	0.742	0.984667	0.408216
Arpc2	chr1	74233518	74239517	+	6000	promoter-TSS (NM_001357387)	1.9375	3.686	0.92786
Arpc5	chr1	152763543	152769542	+	6000	promoter-TSS (NM_001346117)	1.3315	2.00933	0.593664
Arpc5l	chr2	39005140	39011139	+	6000	promoter-TSS (NM_028809)	2.34567	3.25133	0.471033
Arpp19	chr9	75034615	75040614	+	6000	promoter-TSS (NM_021548)	0.869833	1.5835	0.864306
Arrdc2	chr8	70836721	70842720	-	6000	promoter-TSS (NM_027560)	1.85517	2.66583	0.523038
Arrdc3	chr13	80880385	80886384	+	6000	promoter-TSS (NR_153410)	2.63833	3.5485	0.427582
Arsg	chr11	109470375	109476374	+	6000	promoter-TSS (NM_028710)	1.67367	2.83883	0.762286
Arsi	chr18	60908992	60914991	+	6000	promoter-TSS (NM_001038499)	0.342167	0.572167	0.741736
Art3	chr5	92328828	92334827	+	6000	promoter-TSS (NM_001310664)	0.597833	0.998	0.739297
Arx	chrX	93283508	93289507	+	6000	promoter-TSS (NM_007492)	0.0906667	0.195167	1.10606
Arxes1	chrX	136030368	136036367	+	6000	promoter-TSS (NM_029541)	0.0576667	0.115333	0.999999
Arxes2	chrX	135990821	135996820	+	6000	promoter-TSS (NM_029823)	0.0741667	0.150833	1.02411
Asah2	chr19	32100141	32106140	-	6000	promoter-TSS (NM_018830)	0.206167	0.399167	0.95318
Asap2	chr12	21108757	21114756	+	6000	promoter-TSS (NM_001135192)	1.40583	2.484	0.82124
Asb1	chr1	91537566	91543565	+	6000	promoter-TSS (NM_023046)	1.6985	2.46617	0.538009
Asb12	chrX	95554988	95560987	-	6000	promoter-TSS (NM_001313743)	0.0495	0.0976667	0.980438
Asb13	chr13	3631033	3637032	+	6000	promoter-TSS (NM_001267724)	0.717333	1.1665	0.701471
Asb14	chr14	26891615	26897614	+	6000	promoter-TSS (NM_080856)	0.140167	0.319333	1.18792
Asb15	chr6	24525145	24531144	+	6000	promoter-TSS (NM_080847)	0.952333	1.35283	0.506446
Asb17os	chr3	153849425	153855424	-	6000	promoter-TSS (NR_040373)	0.206167	0.2705	0.391817
Asb4	chr6	5380387	5386386	+	6000	promoter-TSS (NM_023048)	0.107167	0.221833	1.04962
Asb5	chr8	54547332	54553331	+	6000	promoter-TSS (NM_029569)	0.214333	0.283833	0.405188
Ascc2	chr11	4634794	4640793	+	6000	promoter-TSS (NM_029291)	1.84283	2.43967	0.404758
Asdurf	chr1	53349753	53355752	-	6000	promoter-TSS (NM_133728)	0.552333	0.8915	0.690696
Asgr2	chr11	70089645	70095644	+	6000	promoter-TSS (NM_001313927)	0.478167	0.749667	0.648736
Ash2l	chr8	25844695	25850694	-	6000	promoter-TSS (NM_001080793)	0.329833	0.5545	0.74945
Asic2	chr11	81965397	81971396	-	6000	promoter-TSS (NM_001034013)	0.2885	0.425833	0.561717
Asna1	chr8	85022288	85028287	-	6000	promoter-TSS (NM_019652)	3.26083	4.90583	0.589258
Asnsd1	chr1	53349753	53355752	-	6000	promoter-TSS (NM_133728)	0.552333	0.8915	0.690696
Aspdh	chr7	44462436	44468435	+	6000	promoter-TSS (NM_026690)	0.684333	1.26417	0.885416
Aspm	chr1	139451774	139457773	+	6000	promoter-TSS (NM_009791)	1.42233	2.50617	0.817223
Aspn	chr13	49541444	49547443	+	6000	promoter-TSS (NM_025711)	0.107167	0.212833	0.989867
Aspscr1	chr11	120669974	120675973	+	6000	promoter-TSS (NM_001363056)	3.32683	4.80817	0.531337
Asrgl1	chr19	9132567	9138566	-	6000	promoter-TSS (NM_025610)	0.296833	0.417	0.490394
Aste1	chr9	105392363	105398362	+	6000	promoter-TSS (NM_025651)	0.672	1.18883	0.823013
Astl	chr2	127335640	127341639	+	6000	promoter-TSS (NM_172539)	0.618333	0.847167	0.454261
Astn1	chr1	158359305	158365304	+	6000	promoter-TSS (NM_001205204)	0.127833	0.292833	1.19582
Astn2	chr4	66401484	66407483	-	6000	promoter-TSS (NM_019514)	0.1155	0.164167	0.507269
Astx5	chrX	123890754	123896753	-	6000	promoter-TSS (NR_152851)	0.0246667	0.0355	0.525254
Asxl1	chr2	153342831	153348830	+	6000	promoter-TSS (NR_040318)	2.58483	3.56183	0.462549
Asxl2	chr12	3423858	3429857	+	6000	promoter-TSS (NM_172421)	2.12717	3.0385	0.514426
Asxl3	chr18	22342090	22348089	+	6000	promoter-TSS (NM_001167777)	0.066	0.1065	0.690316
Asz1	chr6	18106062	18112061	-	6000	promoter-TSS (NM_023729)	0.066	0.150833	1.19242
Atad2b	chr12	4914354	4920353	+	6000	promoter-TSS (NM_001362349)	1.69433	2.688	0.665815
Atf6b	chr17	34644147	34650146	+	6000	promoter-TSS (NM_017406)	2.81567	3.70383	0.395543
Atf7ip	chr6	136515852	136521851	+	6000	promoter-TSS (NM_019426)	0.651333	1.10883	0.767575
Atg13	chr2	91707593	91713592	-	6000	promoter-TSS (NM_001355420)	1.74383	2.657	0.607536
Atg14	chr14	47565435	47571434	-	6000	promoter-TSS (NM_172599)	0.705	0.975833	0.469011
Atg16l1	chr1	87753012	87759011	+	6000	promoter-TSS (NM_001205391)	0.989333	1.45483	0.556325
Atg4d	chr9	21262286	21268285	+	6000	promoter-TSS (NM_153583)	1.05533	1.94283	0.880463
Atg9a	chr1	75189011	75195010	-	6000	promoter-TSS (NM_026187)	2.09417	3.00733	0.522108
Atl3	chr19	7491041	7497040	+	6000	promoter-TSS (NM_146091)	1.715	2.586	0.592514
Atm	chr9	53533672	53539671	-	6000	promoter-TSS (NM_001081152)	1.99117	2.90983	0.547322
Atoh1	chr6	64726126	64732125	+	6000	promoter-TSS (NM_007500)	0.107167	0.1775	0.727962
Atoh8	chr6	72232578	72238577	-	6000	promoter-TSS (NM_153778)	1.80983	2.49733	0.464532
Atp10d	chr5	72200330	72206329	+	6000	promoter-TSS (NM_153389)	0.222667	0.5145	1.20829
Atp11b	chr3	35751064	35757063	+	6000	promoter-TSS (NM_029570)	1.33567	2.04933	0.617595
Atp11c	chrX	60401006	60407005	-	6000	promoter-TSS (NM_001037863)	0.461667	1.15333	1.32089
Atp13a5	chr16	29375733	29381732	-	6000	promoter-TSS (NM_001284375)	0.148333	0.252833	0.769344
Atp1a2	chr1	172295065	172301064	-	6000	promoter-TSS (NM_178405)	0.606	0.953667	0.654167
Atp1a4	chr1	172255425	172261424	-	6000	promoter-TSS (NM_013734)	0.399833	0.749667	0.906851
Atp1b1	chr1	164455356	164461355	-	6000	promoter-TSS (NM_009721)	1.09667	1.5215	0.472369
Atp1b2	chr11	69602961	69608960	-	6000	promoter-TSS (NM_013415)	0.7215	1.01583	0.493592
Atp1b3	chr9	96361432	96367431	-	6000	promoter-TSS (NM_001357213)	0.750333	1.7255	1.20141
Atp2b1	chr10	98911643	98917642	+	6000	promoter-TSS (NM_026482)	2.1685	3.034	0.484524
Atp2b2	chr6	114039081	114045080	-	6000	promoter-TSS (NM_009723)	0.305	0.408	0.41976
Atp2b4	chr1	133750748	133756747	-	6000	promoter-TSS (NM_001167949)	0.478167	1.1	1.20192
Atp2c1	chr9	105518258	105524257	-	6000	promoter-TSS (NM_001253831)	0.164833	0.283833	0.784036
Atp2c2	chr8	119697010	119703009	+	6000	promoter-TSS (NM_026922)	0.515333	0.927	0.847064
Atp4a	chr7	30709210	30715209	+	6000	promoter-TSS (NM_001290627)	0.173167	0.377	1.1224
Atp5g2	chr15	102668048	102674047	-	6000	promoter-TSS (NM_026468)	2.86933	4.4845	0.644232
Atp6ap1l	chr13	90902356	90908355	-	6000	promoter-TSS (NM_001145879)	0.263833	0.470167	0.833546
Atp6v0a1	chr11	101006442	101012441	+	6000	promoter-TSS (NM_001362641)	2.29617	3.05617	0.412496
Atp6v0a4	chr6	38121587	38127586	-	6000	promoter-TSS (NM_080467)	0.4865	0.754	0.632125
Atp6v0c	chr17	24166679	24172678	-	6000	promoter-TSS (NM_001361535)	3.49583	4.7505	0.442443
Atp6v0c-ps2	chr17	24166396	24172395	-	6000	promoter-TSS (NM_001361535)	3.51233	4.795	0.449101
Atp6v0d2	chr4	19919567	19925566	-	6000	promoter-TSS (NM_175406)	0.239167	0.363667	0.6046
Atp6v1b1	chr6	83740018	83746017	+	6000	promoter-TSS (NM_134157)	0.676167	1.04233	0.624366
Atp6v1c2	chr12	17321731	17327730	-	6000	promoter-TSS (NM_133699)	0.4535	0.674167	0.572003
Atp6v1e2	chr17	86944888	86950887	-	6000	promoter-TSS (NM_029121)	0.536	0.7185	0.422755
Atp6v1g3	chr1	138270739	138276738	+	6000	promoter-TSS (NM_177397)	0.148333	0.226167	0.608544
Atp7b	chr8	22057075	22063074	-	6000	promoter-TSS (NM_007511)	1.12133	1.9695	0.812614
Atp8a2	chr14	60083915	60089914	-	6000	promoter-TSS (NM_015803)	0.156667	0.261667	0.740032
Atp8b1	chr18	64658001	64664000	-	6000	promoter-TSS (NM_001001488)	0.214333	0.288333	0.427881
Atp8b5	chr4	43264160	43270159	+	6000	promoter-TSS (NM_177195)	0.366833	0.5545	0.596063
Atrnl1	chr19	57608035	57614034	+	6000	promoter-TSS (NM_181415)	2.06133	4.01867	0.963139
Atxn1l	chr8	109734781	109740780	-	6000	promoter-TSS (NM_001368351)	0.733833	0.958167	0.384824
Atxn7	chr14	14009492	14015491	+	6000	promoter-TSS (NM_139227)	1.13367	1.925	0.763862
Atxn7l1os2	chr12	33391761	33397760	-	6000	promoter-TSS (NM_029152)	0.148333	0.399167	1.42815
AU015836	chrX	93965657	93971656	+	6000	promoter-TSS (NR_028320)	0.107167	0.173	0.690915
AU016765	chr17	64552591	64558590	-	6000	promoter-TSS (NR_045899)	0.181333	0.306	0.754888
AU022252	chr4	119229725	119235724	-	6000	promoter-TSS (NM_001286148)	0.7915	1.70333	1.1057
AU022754	chr15	85578143	85584142	+	6000	promoter-TSS (NM_001163633)	1.41817	1.8585	0.390112
AU023762	chr9	113584153	113590152	-	6000	promoter-TSS (NR_040760)	0.169	0.235167	0.476661
AU040320	chr4	126750556	126756555	+	6000	promoter-TSS (NM_011986)	1.9995	2.61267	0.385884
Aunip	chr4	134508000	134513999	+	6000	promoter-TSS (NM_001081099)	1.245	1.70333	0.452215
AV039307	chr2	120847657	120853656	+	6000	promoter-TSS (NR_038350)	1.83867	2.515	0.451898
AV064505	chr9	7692632	7698631	-	6000	promoter-TSS (NR_126562)	0.132	0.283833	1.10451
AV320801	chrX	135491589	135497588	+	6000	promoter-TSS (NM_177918).2	0.00817	0.0355	2.11941
AV320801-2	chrX	135174633	135180632	-	6000	promoter-TSS (NM_001099321)	0.00817	0.0221667	1.43999
Aven	chr2	112489965	112495964	+	6000	promoter-TSS (NM_028844)	1.5295	2.23117	0.544738
Avl9	chr6	56711906	56717905	+	6000	promoter-TSS (NM_030235)	1.4965	2.12017	0.502585
Avpi1	chr19	42125994	42131993	-	6000	promoter-TSS (NM_027106)	5.652	9.87817	0.805482
AW011738	chr4	156200285	156206284	+	6000	promoter-TSS (NR_030671)	0.770833	1.16217	0.592326
AW112010	chr19	11047567	11053566	-	6000	promoter-TSS (NR_102366)	0.742	1.42383	0.940289
AW495222	chr13	93716176	93722175	-	6000	promoter-TSS (NR_045086)	0.222667	0.332667	0.579192
AW551984	chr9	39601271	39607270	-	6000	promoter-TSS (NM_001199556)	0.0576667	0.0886667	0.620654
AW554918	chr18	25166021	25172020	+	6000	promoter-TSS (NM_001142698)	0.832667	1.19767	0.524415
Axdnd1	chr1	156417916	156423915	-	6000	promoter-TSS (NM_001346967)	1.11717	1.59233	0.511298
AY358078	chr14	51797047	51803046	+	6000	promoter-TSS (NM_194347)	0.107167	0.1685	0.652892
AY512931	chr8	45062419	45068418	-	6000	promoter-TSS (NR_033588)	0.498833	0.838333	0.748966
AY761185	chr8	20941749	20947748	-	6000	promoter-TSS (NM_001012640)	0.585333	0.780667	0.415448
Azi2	chr9	118037523	118043522	+	6000	promoter-TSS (NM_001286508)	0.985333	1.99167	1.01529
Azin1	chr15	38516267	38522266	-	6000	promoter-TSS (NM_001301688)	2.358	3.38433	0.521308
B020011L13Rik	chr1	117778136	117784135	+	6000	Intergenic	0.0825	0.133	0.68896
B020014A21Rik	chr10	3130194	3136193	-	6000	promoter-TSS (NR_045946)	0.0536667	0.159667	1.57296
B130024G19Rik	chr7	70362384	70368383	+	6000	promoter-TSS (NR_045850)	0.0948333	0.399167	2.07353
B230110C06Rik	chr14	15434624	15440623	+	6000	promoter-TSS (NR_152123)	0.127833	0.1685	0.398485
B230110G15Rik	chr6	138577625	138583624	+	6000	promoter-TSS (NR_131103)	0.07	0.142	1.02046
B230119M05Rik	chrX	134683463	134689462	-	6000	promoter-TSS (NM_001202500)	0.0495	0.181833	1.87712
B230214G05Rik	chr15	88311875	88317874	+	6000	promoter-TSS (NR_045281)	0.123667	0.2395	0.953569
B230219D22Rik	chr13	55690125	55696124	+	6000	promoter-TSS (NM_181278)	1.65317	2.61267	0.660291
B230311B06Rik	chr7	118589329	118595328	+	6000	promoter-TSS (NM_001331203)	0.379333	0.638667	0.751597
B230312C02Rik	chr2	180382886	180388885	-	6000	promoter-TSS (NR_040745)	0.5195	0.8605	0.728051
B230354K17Rik	chr17	45430832	45436831	+	6000	promoter-TSS (NR_130960)	1.5335	2.18683	0.512015
B2m	chr2	122144688	122150687	+	6000	promoter-TSS (NM_009735)	2.51067	3.80133	0.598435
B330016D10Rik	chr4	141543163	141549162	+	6000	promoter-TSS (NR_030695)	1.6325	2.98083	0.868633
B3galnt1	chr3	69595961	69601960	-	6000	promoter-TSS (NM_020026)	0.239167	0.4525	0.919901
B3galt5	chr16	96232802	96238801	+	6000	promoter-TSS (NM_001122993)	0.280333	0.3815	0.44454
B3galt6	chr4	155989679	155995678	-	6000	promoter-TSS (NM_080445)	1.4305	2.688	0.910014
B3gat1	chr9	26730809	26736808	+	6000	promoter-TSS (NM_001310766)	0.222667	0.3105	0.479707
B3gnt3	chr8	71698801	71704800	-	6000	promoter-TSS (NM_028189)	2.42817	3.34	0.459981
B430010I23Rik	chr8	41014739	41020738	+	6000	promoter-TSS (NR_015457)	0.346333	0.771833	1.15613
B430212C06Rik	chr18	67341104	67347103	-	6000	promoter-TSS (NR_033214)	0.247333	0.5145	1.05671
B430319G15Rik	chr9	92539870	92545869	-	6000	promoter-TSS (NR_029474)	0.770833	1.11333	0.530395
B4galnt1	chr10	127162157	127168156	+	6000	promoter-TSS (NM_001244617)	1.01417	1.6145	0.670793
B4galnt3	chr6	120291898	120297897	-	6000	promoter-TSS (NM_198884)	0.3215	0.603167	0.907738
B4galnt4	chr7	141057979	141063978	+	6000	promoter-TSS (NM_177897)	0.729667	1.0735	0.557013
B4galt1	chr4	40851538	40857537	-	6000	promoter-TSS (NM_022305)	2.70017	4.38683	0.700131
B4galt4	chr16	38739260	38745259	+	6000	promoter-TSS (NM_001285793)	0.346333	0.4525	0.385757
B4galt6	chr18	20743405	20749404	-	6000	promoter-TSS (NM_019737)	1.344	1.8985	0.498327
B630019K06Rik	chrX	8889354	8895353	+	6000	promoter-TSS (NR_045448)	0.0411667	0.186333	2.17834
B930025P03Rik	chr8	10879455	10885454	-	6000	promoter-TSS (NR_040705)	0.362833	0.510167	0.491662
B930095G15Rik	chr14	121245707	121251706	+	6000	promoter-TSS (NR_155502)	0.9275	1.49917	0.692742
B9d2	chr7	25677781	25683780	+	6000	promoter-TSS (NM_172148)	1.19967	1.94283	0.695528
Baat	chr4	49503559	49509558	-	6000	promoter-TSS (NM_007519)	0.0906667	0.217333	1.26126
Bace2	chr16	97353729	97359728	+	6000	promoter-TSS (NM_019517)	0.412333	0.55	0.415621
Bach2	chr4	32414436	32420435	+	6000	promoter-TSS (NM_001109661)	0.103	0.230667	1.16317
Bag1	chr4	40945295	40951294	-	6000	promoter-TSS (NM_029814)	1.92933	2.60367	0.432442
Bag5	chr12	111710257	111716256	-	6000	promoter-TSS (NM_001324482)	1.20383	1.832	0.605784
Bahcc1	chr11	120229948	120235947	+	6000	promoter-TSS (NM_001347621)	3.1825	5.46917	0.781161
Bahd1	chr2	118898616	118904615	+	6000	promoter-TSS (NM_001045523)	1.311	1.84967	0.496598
Baiap2	chr11	119940093	119946092	+	6000	promoter-TSS (NM_130862)	4.003	6.068	0.600139
Bard1	chr1	71099973	71105972	-	6000	promoter-TSS (NM_007525)	2.07367	3.02067	0.542683
Barhl2	chr5	106455167	106461166	-	6000	promoter-TSS (NM_001005477)	0.259667	0.4525	0.801257
Barx1	chr13	48660037	48666036	+	6000	promoter-TSS (NM_007526)	0.206167	0.403667	0.969353
Batf	chr12	85683721	85689720	+	6000	promoter-TSS (NM_016767)	0.3215	0.470167	0.548354
Batf2	chr19	6161440	6167439	+	6000	promoter-TSS (NM_028967)	1.03883	1.90733	0.876593
Baz1a	chr12	54983337	54989336	-	6000	promoter-TSS (NM_013815)	1.60783	2.33767	0.539951
Baz2a	chr10	128089784	128095783	+	6000	promoter-TSS (NM_054078)	2.89817	4.16067	0.521674
Baz2b	chr2	60122741	60128740	-	6000	promoter-TSS (NM_001001182)	1.73967	2.98967	0.781174
BB014433	chr8	15043079	15049078	-	6000	promoter-TSS (NR_037972)	0.536	0.7585	0.500916
BB218582	chr2	106647365	106653364	-	6000	promoter-TSS (NR_137201)	0.0371667	0.1685	2.18067
BB557941	chr2	57178755	57184754	-	6000	promoter-TSS (NR_040356)	0.527667	1.0645	1.01248
Bbip1	chr19	53941628	53947627	-	6000	promoter-TSS (NM_001195348)	2.91867	4.69733	0.686532
Bbs2	chr8	94095510	94101509	-	6000	promoter-TSS (NM_026116)	1.1585	1.6855	0.540919
Bbs4	chr9	59350509	59356508	-	6000	promoter-TSS (NM_175325)	0.585333	0.913667	0.64241
Bbs7	chr3	36610390	36616389	-	6000	promoter-TSS (NM_027810)	0.515333	0.833833	0.694253
Bbs9	chr9	22472716	22478715	+	6000	promoter-TSS (NM_181316)	0.775	1.2775	0.721055
Bbx	chr16	50429467	50435466	-	6000	promoter-TSS (NM_001347240)	1.377	1.99167	0.532448
BC003965	chr17	25181562	25187561	+	6000	promoter-TSS (NM_183150)	1.72733	2.78117	0.687144
BC024978	chr7	27192782	27198781	+	6000	promoter-TSS (NM_001243888)	1.55	2.50617	0.693214
BC030500	chr8	58908756	58914755	+	6000	promoter-TSS (NM_175032)	0.2885	0.4435	0.620363
BC035044	chr6	128888125	128894124	-	6000	promoter-TSS (NM_001254946)	0.4865	0.660833	0.441847
BC037156	chr5	87905780	87911779	+	6000	promoter-TSS (NM_001305431)	0.111333	0.159667	0.520178
BC037704	chr19	43672179	43678178	+	6000	promoter-TSS (NR_045645)	3.11667	5.345	0.778186
BC042761	chr12	57659912	57665911	-	6000	promoter-TSS (NR_131112)	0.1525	0.221833	0.540667
BC046251	chr7	65579032	65585031	+	6000	promoter-TSS (NR_131060)	0.099	0.155167	0.648319
BC048562	chr9	108433483	108439482	+	6000	promoter-TSS (NM_001004192)	0.280333	0.399167	0.509848
BC048644	chr8	121904834	121910833	+	6000	promoter-TSS (NM_011404)	1.179	1.588	0.429647
BC048671	chr6	90298220	90304219	+	6000	promoter-TSS (NM_001358298)	0.498833	0.896	0.844941
BC048679	chr7	81495331	81501330	-	6000	promoter-TSS (NM_183143)	0.189667	0.337167	0.829996
BC049352	chr9	45192767	45198766	+	6000	promoter-TSS (NM_001198971)	0.255667	0.470167	0.878908
BC049715	chr6	136825844	136831843	+	6000	promoter-TSS (NM_021714)	1.99533	3.5485	0.83058
BC049762	chr11	51260663	51266662	-	6000	promoter-TSS (NM_177567)	2.02	2.71017	0.424026
BC051226	chr17	33906179	33912178	-	6000	promoter-TSS (NM_007829)	3.44233	6.01467	0.805098
BC052040	chr2	115578717	115584716	+	6000	promoter-TSS (NM_001145898)	0.964667	1.26867	0.395211
BC053393	chr11	46568514	46574513	+	6000	promoter-TSS (NM_001025435)	0.127833	0.173	0.436508
BC065403	chr9	72406868	72412867	-	6000	promoter-TSS (NR_152222)	0.309167	0.403667	0.38478
Bcap29	chr12	31631659	31637658	-	6000	promoter-TSS (NM_001164090)	0.424667	0.603167	0.506226
Bcar3	chr3	122416758	122422757	+	6000	promoter-TSS (NM_013867)	1.15017	1.5125	0.395092
Bcas2	chr3	103168656	103174655	+	6000	promoter-TSS (NM_001356331)	1.07183	1.42833	0.414252
Bcdin3d	chr15	99471731	99477730	-	6000	promoter-TSS (NM_029236)	1.77683	2.4795	0.480741
Bckdha	chr7	25655762	25661761	-	6000	promoter-TSS (NM_138586)	1.47167	2.12017	0.526727
Bcl10	chr3	145921263	145927262	+	6000	promoter-TSS (NM_009740)	1.9705	2.70133	0.45511
Bcl2a1b	chr9	89196274	89202273	+	6000	promoter-TSS (NM_007534)	0.0948333	0.1775	0.904353
Bcl2a1d	chr9	88728851	88734850	-	6000	promoter-TSS (NM_007536)	0.1155	0.164167	0.507269
Bcl2l11	chr2	128123039	128129038	+	6000	promoter-TSS (NM_001291016)	3.20733	4.4755	0.480675
Bcl2l2	chr14	54880426	54886425	+	6000	promoter-TSS (NM_007537)	0.968833	1.29083	0.413982
Bcl6	chr16	23985853	23991852	-	6000	promoter-TSS (NM_009744)	2.06133	3.096	0.586828
Bcl6b	chr11	70226799	70232798	-	6000	promoter-TSS (NM_007528)	1.315	1.88067	0.516181
Bclaf1	chr10	20309470	20315469	+	6000	promoter-TSS (NM_001025393)	2.14367	3.31783	0.630161
Bclaf3	chrX	159529669	159535668	+	6000	promoter-TSS (NM_001358942)	0.461667	1.01133	1.13133
Bco1	chr8	117092866	117098865	+	6000	promoter-TSS (NM_021486)	0.181333	0.3105	0.775949
Bco2	chr9	50552139	50558138	-	6000	promoter-TSS (NM_133217)	0.536	0.763	0.50945
Bean1	chr8	104167514	104173513	+	6000	promoter-TSS (NM_001141922)	0.189667	0.368167	0.956893
Becn2	chr1	175917330	175923329	+	6000	promoter-TSS (NM_001290692)	0.173167	0.337167	0.961301
Bend3	chr10	43476141	43482140	+	6000	promoter-TSS (NM_199028)	1.1625	1.77433	0.610046
Bend5	chr4	111412007	111418006	+	6000	promoter-TSS (NR_033793)	0.132	0.173	0.390234
Bend7	chr2	4714832	4720831	+	6000	promoter-TSS (NM_001190400)	0.527667	0.705333	0.418678
Best2	chr8	85011532	85017531	-	6000	promoter-TSS (NM_001130194)	1.076	1.59233	0.565464
Bfsp1	chr2	143860174	143866173	-	6000	promoter-TSS (NM_001291061)	0.350333	0.541167	0.627345
Bfsp2	chr9	103477249	103483248	-	6000	promoter-TSS (NM_001002896)	0.181333	0.3105	0.775949
Bhlha9	chr11	76669471	76675470	+	6000	promoter-TSS (NM_177182)	0.799833	1.31733	0.719849
Bhlhe22	chr3	18051326	18057325	+	6000	promoter-TSS (NM_021560)	0.1855	0.354833	0.935722
Bhlhe23	chr2	180773901	180779900	-	6000	promoter-TSS (NM_080641)	0.3875	0.558833	0.528222
Bicdl2	chr17	23657507	23663506	+	6000	promoter-TSS (NM_153784)	0.568833	0.745167	0.389557
Birc2	chr9	7834058	7840057	-	6000	promoter-TSS (NM_007465)	1.40167	2.098	0.581871
Birc3	chr9	7870171	7876170	-	6000	promoter-TSS (NM_007464)	1.22433	1.59683	0.383217
Birc6	chr17	74525296	74531295	+	6000	promoter-TSS (NM_007566)	4.87283	6.4495	0.404426
Birc7	chr2	180926024	180932023	+	6000	promoter-TSS (NM_001163247)	0.630667	1.02467	0.700205
Blm	chr7	80532120	80538119	-	6000	promoter-TSS (NM_007550)	1.15433	1.57467	0.447987
Bloc1s3	chr7	19505371	19511370	-	6000	promoter-TSS (NM_025960)	1.85933	2.4175	0.37873
Blzf1	chr1	164304488	164310487	-	6000	promoter-TSS (NM_178071)	1.24083	2.04033	0.717496
Bmp2	chr2	133549160	133555159	+	6000	promoter-TSS (NM_007553)	1.13783	1.62783	0.516664
Bmp4	chr14	46387670	46393669	-	6000	promoter-TSS (NM_007554)	0.531833	0.771833	0.537315
Bmp5	chr9	75772366	75778365	+	6000	promoter-TSS (NM_007555)	0.0906667	0.230667	1.34717
Bmp6	chr13	38342717	38348716	+	6000	promoter-TSS (NM_007556)	0.148333	0.248333	0.743435
Bmper	chr9	23220077	23226076	+	6000	promoter-TSS (NM_028472)	0.968833	1.95617	1.01371
Bmpr1a	chr14	34499547	34505546	-	6000	promoter-TSS (NM_009758)	1.19967	2.38633	0.992162
Bmpr1b	chr3	142166426	142172425	-	6000	promoter-TSS (NM_001277217)	0.156667	0.248333	0.664579
Bmt2	chr6	13674967	13680966	-	6000	promoter-TSS (NM_175312)	1.25317	2.25333	0.846482
Bmyc	chr2	25703880	25709879	+	6000	promoter-TSS (NM_023326)	0.272167	0.576667	1.08325
Bnc1	chr7	81989300	81995299	-	6000	promoter-TSS (NM_007562)	0.033	0.110833	1.74785
Bnip1	chr17	26778080	26784079	+	6000	promoter-TSS (NM_172149)	0.9565	1.3795	0.528309
Bnip2	chr9	69986467	69992466	+	6000	promoter-TSS (NM_016787)	1.245	1.84967	0.57112
Bnip3l	chr14	67005878	67011877	-	6000	promoter-TSS (NM_009761)	1.19133	1.60133	0.426697
Bnip5	chr17	28912325	28918324	-	6000	promoter-TSS (NM_172450)	1.30267	1.925	0.56339
Boc	chr16	44555871	44561870	-	6000	promoter-TSS (NR_037242)	0.313333	0.496833	0.665064
Bod1	chr11	31668863	31674862	-	6000	promoter-TSS (NM_001024919)	1.01	1.59683	0.660858
Bok	chr1	93682576	93688575	+	6000	promoter-TSS (NM_016778)	1.65317	2.15567	0.382902
Boll	chr1	55360754	55366753	-	6000	promoter-TSS (NM_001368767)	0.107167	0.292833	1.45022
Bora	chr14	99043378	99049377	+	6000	promoter-TSS (NM_175265)	1.00583	2.0625	1.036
Borcs7	chr19	46686907	46692906	+	6000	promoter-TSS (NM_025563)	0.391667	0.581	0.568912
Bpgm	chr6	34473357	34479356	+	6000	promoter-TSS (NM_007563)	1.5295	2.52833	0.725127
Bpifa3	chr2	154127337	154133336	+	6000	promoter-TSS (NM_001291079)	0.156667	0.230667	0.558111
Bpifb2	chr2	153872046	153878045	+	6000	promoter-TSS (NM_025631)	0.268	0.359333	0.42309
Bpifb4	chr2	153937863	153943862	+	6000	promoter-TSS (NM_001034875)	0.309167	0.55	0.831047
Bpifb9a	chr2	154254880	154260879	+	6000	promoter-TSS (NM_175167)	0.247333	0.541167	1.12962
Bptf	chr11	107129148	107135147	-	6000	promoter-TSS (NM_001359590)	1.92517	3.07833	0.677166
Braf	chr6	39722464	39728463	-	6000	promoter-TSS (NM_139294)	0.560667	0.967	0.786373
Brca1	chr11	101548956	101554955	-	6000	promoter-TSS (NM_009764)	3.12483	4.52	0.532544
Brcc3	chrX	75413629	75419628	+	6000	promoter-TSS (NM_145956)	0.766833	1.02017	0.41182
Brd2	chr17	34119608	34125607	-	6000	promoter-TSS (NM_001204973)	6.60833	8.76933	0.408181
Brd3	chr2	27472674	27478673	-	6000	promoter-TSS (NM_001113573)	2.28383	3.096	0.438948
Brd8	chr18	34621864	34627863	-	6000	promoter-TSS (NM_030147)	1.82633	2.38633	0.385845
Brdt	chr5	107328195	107334194	+	6000	promoter-TSS (NM_054054)	0.181333	0.292833	0.691436
Brinp2	chr1	158353261	158359260	-	6000	promoter-TSS (NM_207583)	0.1155	0.244	1.07899
Brinp3	chr1	146492630	146498629	+	6000	promoter-TSS (NM_153539)	0.148333	0.235167	0.664841
Brip1	chr11	86198194	86204193	-	6000	promoter-TSS (NR_130959)	2.34167	3.14933	0.427511
Brip1os	chr11	86198361	86204360	+	6000	promoter-TSS (NR_130959)	2.34167	3.21583	0.457657
Brox	chr1	183294294	183300293	-	6000	promoter-TSS (NM_001357242)	4.69967	6.25433	0.412298
Brpf1	chr6	113304138	113310137	+	6000	promoter-TSS (NM_001282128)	3.08367	6.12117	0.98916
Brpf3	chr17	28798127	28804126	+	6000	promoter-TSS (NM_001081315)	1.73967	2.994	0.783263
Brs3	chrX	57040075	57046074	+	6000	promoter-TSS (NM_009766)	0.0246667	0.0798333	1.69443
Brsk2	chr7	141946752	141952751	+	6000	promoter-TSS (NM_001276763)	0.3875	0.603167	0.63836
Brwd3	chrX	108831347	108837346	-	6000	promoter-TSS (NM_001081477)	0.585333	1.2065	1.0435
Bsdc1	chr4	129458680	129464679	+	6000	promoter-TSS (NM_133889)	0.989333	1.304	0.398415
Bsph2	chr7	13568068	13574067	-	6000	promoter-TSS (NM_001080942)	0.033	0.133	2.01089
Bspry	chr4	62477063	62483062	+	6000	promoter-TSS (NM_138653)	0.239167	0.368167	0.622343
Bst2	chr8	71534473	71540472	-	6000	promoter-TSS (NM_198095)	1.9375	3.14483	0.698787
Bsx	chr9	40871128	40877127	+	6000	promoter-TSS (NM_178245)	0.156667	0.244	0.639183
Btbd1	chr7	81826432	81832431	-	6000	promoter-TSS (NM_146193)	0.700833	1.1665	0.735043
Btbd10	chr7	113366340	113372339	-	6000	promoter-TSS (NM_133700)	0.8245	1.60567	0.961581
Btbd35f13	chrX	33654141	33660140	+	6000	promoter-TSS (NM_001282034)	0.00817	0.0355	2.11941
Btbd35f17	chrX	4367637	4373636	+	6000	promoter-TSS (NM_001085554)	0.00817	0.0355	2.11941
Btbd35f21	chrX	32723138	32729137	+	6000	promoter-TSS (NM_001270669)	0.00817	0.0176667	1.11262
Btbd35f23	chrX	3073921	3079920	+	6000	promoter-TSS (NM_001270667)	0.00817	0.0531667	2.70211
Btbd6	chr12	112973483	112979482	+	6000	promoter-TSS (NM_001145900)	1.5625	2.1025	0.42825
Btbd7	chr12	102875407	102881406	-	6000	promoter-TSS (NM_172806)	1.82633	2.515	0.461608
Btf3	chr13	98314007	98320006	-	6000	promoter-TSS (NM_145455)	0.849167	1.11783	0.396585
Btg2	chr1	134076156	134082155	-	6000	promoter-TSS (NM_007570)	1.15433	1.965	0.767469
Btg4	chr9	51113002	51119001	+	6000	promoter-TSS (NM_019493)	0.127833	0.377	1.5603
Btla	chr16	45221338	45227337	+	6000	promoter-TSS (NM_177584)	0.0576667	0.0886667	0.620654
Btn2a2	chr13	23485858	23491857	-	6000	promoter-TSS (NM_175938)	0.243167	0.359333	0.563377
Btnl1	chr17	34374133	34380132	+	6000	promoter-TSS (NM_001111094)	0.235	0.3105	0.401933
Btnl4	chr17	34472938	34478937	-	6000	promoter-TSS (NM_030746)	0.47	0.709667	0.594481
Btnl5-ps	chr17	34494430	34500429	-	6000	promoter-TSS (NR_004051)	0.404	0.621	0.620238
Bub1	chr2	127828860	127834859	-	6000	promoter-TSS (NM_001113179)	0.651333	0.878333	0.431373
Bves	chr10	45332736	45338735	+	6000	promoter-TSS (NM_024285)	0.140167	0.257333	0.876495
C030006K11Rik	chr15	76720846	76726845	-	6000	promoter-TSS (NM_145472)	2.2015	3.02517	0.458528
C030007H22Rik	chr1	89403134	89409133	-	6000	promoter-TSS (NR_040482)	0.3215	0.501167	0.640472
C030029H02Rik	chr7	136265325	136271324	+	6000	promoter-TSS (NR_102277)	0.103	0.142	0.463247
C130021I20Rik	chr2	33638194	33644193	+	6000	promoter-TSS (NR_046275)	0.643167	0.9625	0.581594
C130026I21Rik	chr1	85267567	85273566	-	6000	promoter-TSS (NM_175219)	0.362833	0.5145	0.503864
C130036L24Rik	chr1	86356585	86362584	+	6000	promoter-TSS (NR_015507)	2.44883	3.2025	0.387104
C130046K22Rik	chr11	103694725	103700724	+	6000	promoter-TSS (NM_019650)	2.96817	3.86783	0.381953
C130071C03Rik	chr13	83718382	83724381	+	6000	promoter-TSS (NR_152245)	0.0536667	0.186333	1.79579
C130073F10Rik	chr4	101890790	101896789	-	6000	promoter-TSS (NM_001331179)	0.123667	0.190667	0.624596
C130074G19Rik	chr1	184880037	184886036	-	6000	promoter-TSS (NM_178692)	0.915167	1.344	0.554427
C1d	chr11	17254548	17260547	+	6000	promoter-TSS (NM_020558)	0.948167	1.49917	0.660948
C1galt1	chr6	7842225	7848224	+	6000	promoter-TSS (NM_052993)	1.83033	2.484	0.440559
C1ql1	chr11	102943717	102949716	-	6000	promoter-TSS (NM_011795)	1.16667	1.64567	0.49628
C1ql3	chr2	13007865	13013864	-	6000	promoter-TSS (NM_153155)	0.239167	0.354833	0.569125
C1qtnf1	chr11	118425458	118431457	+	6000	promoter-TSS (NM_001204129)	4.2915	6.3385	0.562659
C1qtnf3	chr15	10949333	10955332	+	6000	promoter-TSS (NM_001204134)	0.247333	0.479	0.953569
C1qtnf9	chr14	60765135	60771134	+	6000	promoter-TSS (NM_183175)	0.659667	0.8605	0.383438
C1s1	chr6	124539360	124545359	-	6000	promoter-TSS (NM_001097617)	1.48817	2.25767	0.601296
C1s2	chr6	124633086	124639085	-	6000	promoter-TSS (NM_173864)	0.305	0.439167	0.525959
C2	chr17	34879101	34885100	-	6000	promoter-TSS (NM_013484)	0.8905	1.446	0.69938
C230014O12Rik	chr2	34104736	34110735	-	6000	promoter-TSS (NR_130173)	0.272167	0.390333	0.520216
C230035I16Rik	chr13	23428018	23434017	-	6000	promoter-TSS (NR_015492)	0.601833	0.8915	0.566871
C230079O03Rik	chr7	136346416	136352415	-	6000	promoter-TSS (NR_040459)	0.0906667	0.1375	0.600787
C2cd2l	chr9	44317283	44323282	-	6000	promoter-TSS (NM_001359259)	1.4635	2.18683	0.579421
C2cd3	chr7	100369234	100375233	+	6000	promoter-TSS (NM_001017985)	1.15017	2.35983	1.03684
C2cd4a	chr9	67829331	67835330	-	6000	promoter-TSS (NM_001163143)	0.3545	0.488	0.461096
C2cd4b	chr9	67756438	67762437	+	6000	promoter-TSS (NM_001081314)	0.173167	0.230667	0.413648
C2cd4d	chr3	94359445	94365444	+	6000	promoter-TSS (NM_001136117)	0.362833	0.607667	0.743973
C330004P14Rik	chr10	15788778	15794777	+	6000	promoter-TSS (NR_131087)	0.0741667	0.146333	0.980415
C330018D20Rik	chr18	56972380	56978379	-	6000	promoter-TSS (NM_029909)	0.280333	0.745167	1.41042
C330024D21Rik	chr5	67460899	67466898	+	6000	promoter-TSS (NR_015582)	0.0948333	0.248333	1.38881
C430042M11Rik	chr17	83851419	83857418	-	6000	promoter-TSS (NR_155490)	0.445167	0.700833	0.654726
C430049B03Rik	chrX	53054191	53060190	-	6000	promoter-TSS (NR_038185)	0.663667	1.0025	0.595071
C530008M17Rik	chr5	76837600	76843599	+	6000	promoter-TSS (NM_001163793)	0.3215	0.425833	0.40547
C530044C16Rik	chr6	50773116	50779115	+	6000	promoter-TSS (NR_045984)	4.52233	6.201	0.455434
C630028M04Rik	chr4	52048111	52054110	-	6000	promoter-TSS (NR_040668)	0.033	0.0531667	0.688057
C630043F03Rik	chr4	72198245	72204244	+	6000	promoter-TSS (NM_011599)	1.28617	1.9695	0.614752
C7	chr15	5060774	5066773	-	6000	promoter-TSS (NM_001243837)	0.123667	0.230667	0.899353
C730027H18Rik	chr10	71179041	71185040	-	6000	promoter-TSS (NR_038040)	0.531833	0.740833	0.478175
C730027H18Rik	chr10	71179041	71185040	-	6000	promoter-TSS (NR_038040)	0.531833	0.740833	0.478175
C87198	chr12	56588060	56594059	+	6000	promoter-TSS (NR_046002)	0.197833	0.297167	0.586987
C9	chr15	6442347	6448346	+	6000	promoter-TSS (NM_013485)	0.4535	0.660833	0.543184
C920006O11Rik	chr9	78172915	78178914	+	6000	promoter-TSS (NR_040401)	1.85517	2.9985	0.692692
C920006O11Rik	chr9	78172915	78178914	+	6000	promoter-TSS (NR_040401)	1.85517	2.9985	0.692692
Cabcoco1	chr10	68538876	68544875	-	6000	promoter-TSS (NM_028491)	0.206167	0.2705	0.391817
Cables2	chr2	180270466	180276465	-	6000	promoter-TSS (NM_145851)	2.68783	4.29367	0.675767
Cabp5	chr7	13395156	13401155	+	6000	promoter-TSS (NM_013877)	0.0576667	0.0798333	0.469252
Cabp7	chr11	4744180	4750179	-	6000	promoter-TSS (NM_138948)	0.878167	1.26867	0.530746
Cacfd1	chr2	27006927	27012926	+	6000	promoter-TSS (NM_001243240)	1.583	2.31533	0.548559
Cachd1	chr4	100773680	100779679	+	6000	promoter-TSS (NM_198037)	0.107167	0.257333	1.26378
Cacna1a	chr8	84412365	84418364	+	6000	promoter-TSS (NM_001252061)	0.358667	0.652	0.862228
Cacna1b	chr2	24760153	24766152	-	6000	promoter-TSS (NM_007579)	0.568833	0.7585	0.415143
Cacna1e	chr1	154722921	154728920	-	6000	promoter-TSS (NM_009782)	0.239167	0.346	0.532756
Cacna1h	chr17	25430784	25436783	-	6000	promoter-TSS (NM_021415)	0.581333	0.7585	0.383784
Cacna1s	chr1	136049812	136055811	+	6000	promoter-TSS (NM_001081023)	0.560667	0.785167	0.485856
Cacna2d1	chr5	15931692	15937691	+	6000	promoter-TSS (NM_001110844)	0.362833	0.488	0.427574
Cacna2d2	chr9	107396881	107402880	+	6000	promoter-TSS (NM_020263)	0.404	0.527833	0.385727
Cacna2d3	chr14	29718865	29724864	-	6000	promoter-TSS (NM_009785)	0.132	0.2395	0.859488
Cacna2d4	chr6	119233525	119239524	+	6000	promoter-TSS (NM_001033382)	0.428667	0.638667	0.575207
Cacnb2	chr2	14601307	14607306	+	6000	promoter-TSS (NM_023116)	0.989333	1.7565	0.828175
Cacng1	chr11	107713477	107719476	-	6000	promoter-TSS (NM_007582)	0.461667	0.683167	0.565386
Cacng3	chr7	122668745	122674744	+	6000	promoter-TSS (NM_019430)	0.0825	0.164167	0.992695
Cacng5	chr11	107912056	107918055	-	6000	promoter-TSS (NM_001199301)	0.428667	0.652	0.605016
Cacng7	chr7	3329826	3335825	+	6000	promoter-TSS (NM_133189)	0.313333	0.519	0.728036
Cacng8	chr7	3391043	3397042	+	6000	promoter-TSS (NM_133190)	0.2515	0.496833	0.982203
Cadps	chr14	12820080	12826079	-	6000	promoter-TSS (NM_001042617)	0.107167	0.186333	0.798029
Cadps2	chr6	23836422	23842421	-	6000	promoter-TSS (NM_001252106)	0.0906667	0.195167	1.10606
Cahm	chr17	10316920	10322919	+	6000	promoter-TSS (NM_001159516)	1.4305	2.33767	0.70855
Calb1	chr4	15878265	15884264	+	6000	promoter-TSS (NM_009788)	0.0411667	0.195167	2.24516
Calcb	chr7	114715644	114721643	+	6000	promoter-TSS (NM_054084)	0.197833	0.390333	0.980421
Calcoco1	chr15	102719179	102725178	-	6000	promoter-TSS (NM_026192)	0.828667	1.23317	0.573504
Calhm5	chr10	34093520	34099519	-	6000	promoter-TSS (NM_178908)	0.4905	0.763	0.63743
Calhm6	chr10	34124973	34130972	-	6000	promoter-TSS (NM_175449)	0.263833	0.425833	0.690662
Calm1	chr12	100196436	100202435	+	6000	promoter-TSS (NM_001313934)	1.55	2.8655	0.886519
Calm2	chr17	87443936	87449935	-	6000	promoter-TSS (NM_007589)	0.985333	2.2	1.15882
Calml4	chr9	62855105	62861104	+	6000	promoter-TSS (NM_138304)	1.47583	2.40417	0.704007
Caly	chr7	140079549	140085548	-	6000	promoter-TSS (NM_026769)	0.511167	0.7275	0.509153
Camk2b	chr11	6062749	6068748	-	6000	promoter-TSS (NM_007595)	0.808	1.07783	0.415707
Camk4	chr18	32936042	32942041	+	6000	promoter-TSS (NM_009793)	0.2885	0.399167	0.46842
Caml	chr13	55620006	55626005	+	6000	promoter-TSS (NM_007596)	0.816333	1.11783	0.453475
Camsap1	chr2	25980283	25986282	-	6000	promoter-TSS (NM_001276360)	2.2015	3.12267	0.504292
Camsap2	chr1	136343105	136349104	-	6000	promoter-TSS (NM_001347109)	1.01833	1.6545	0.700185
Cand1	chr10	119237056	119243055	-	6000	promoter-TSS (NM_027994)	1.48	2.15133	0.539634
Cap1	chr4	122883077	122889076	-	6000	promoter-TSS (NM_001301067)	1.92933	2.69683	0.483164
Cap2	chr13	46498904	46504903	+	6000	promoter-TSS (NM_026056)	0.0825	0.1375	0.736966
Capn10	chr1	92931409	92937408	+	6000	promoter-TSS (NM_011796)	1.41817	2.21333	0.642194
Capn12	chr7	28878657	28884656	+	6000	promoter-TSS (NM_001110807)	0.672	1.04233	0.633284
Capn3	chr2	120460594	120466593	+	6000	promoter-TSS (NM_001177799)	0.383333	0.6565	0.776196
Capn6	chrX	143824413	143830412	-	6000	promoter-TSS (NM_007603)	0.0165	0.0976667	2.5654
Capn7	chr14	31333639	31339638	+	6000	promoter-TSS (NM_001360187)	0.8575	1.2065	0.492619
Capn8	chr1	182562008	182568007	+	6000	promoter-TSS (NM_001145806)	0.437	0.603167	0.464924
Capsl	chr15	9433029	9439028	+	6000	promoter-TSS (NM_029341)	0.0741667	0.155167	1.06498
Capza1	chr3	104861506	104867505	-	6000	promoter-TSS (NM_009797)	2.21383	3.49533	0.658883
Capza2	chr6	17634011	17640010	+	6000	promoter-TSS (NM_007604)	1.5665	3.0385	0.955815
Car11	chr7	45696805	45702804	+	6000	promoter-TSS (NM_009800)	0.7215	0.975833	0.435635
Car2	chr3	14883270	14889269	+	6000	promoter-TSS (NM_009801)	0.342167	0.465667	0.444598
Car3	chr3	14860539	14866538	+	6000	promoter-TSS (NM_007606)	0.148333	0.230667	0.636967
Car4	chr11	84954755	84960754	+	6000	promoter-TSS (NM_007607)	0.404	0.798333	0.982636
Car5a	chr8	121941913	121947912	-	6000	promoter-TSS (NM_007608)	0.527667	0.745167	0.497936
Car5b	chrX	164025011	164031010	-	6000	promoter-TSS (NM_181315)	0.350333	0.700833	1.00034
Car7	chr8	104531701	104537700	+	6000	promoter-TSS (NM_144931)	0.849167	1.211	0.512079
Carlr	chr2	18798819	18804818	-	6000	promoter-TSS (NR_131254)	0.280333	0.448	0.676356
Carm1	chr9	21543895	21549894	+	6000	promoter-TSS (NM_153141)	3.1825	4.18733	0.395871
Carmil1	chr13	24277791	24283790	-	6000	promoter-TSS (NM_001311122)	0.626667	0.936	0.57881
Carmn	chr18	61662539	61668538	-	6000	promoter-TSS (NR_045402)	0.568833	0.833833	0.551753
Carnmt1	chr19	18667781	18673780	+	6000	promoter-TSS (NM_026120)	1.987	2.6525	0.416761
Casc1	chr6	145207971	145213970	-	6000	promoter-TSS (NM_001163628)	2.09833	2.9275	0.480425
Casc3	chr11	98806809	98812808	+	6000	promoter-TSS (NM_138660)	2.55183	3.34883	0.392124
Casd1	chr6	4597912	4603911	+	6000	promoter-TSS (NM_145398)	0.494667	1.384	1.48432
Cask	chrX	13843557	13849556	-	6000	promoter-TSS (NM_001284504)	0.647167	0.940333	0.539035
Casp2	chr6	42261986	42267985	+	6000	promoter-TSS (NM_007610)	1.20783	1.88517	0.642271
Casp7	chr19	56394130	56400129	+	6000	promoter-TSS (NM_007611)	0.779167	1.22417	0.651796
Casp8	chr1	58792375	58798374	+	6000	promoter-TSS (NM_009812)	2.79917	3.64617	0.381383
Casp8ap2	chr4	32612471	32618470	+	6000	promoter-TSS (NM_001122978)	1.1585	1.57017	0.43866
Cass4	chr2	172390795	172396794	+	6000	promoter-TSS (NM_001080820)	0.206167	0.319333	0.631252
Casz1	chr4	148801393	148807392	+	6000	promoter-TSS (NM_001159344)	0.3545	0.488	0.461096
Catsper1	chr19	5332626	5338625	+	6000	promoter-TSS (NM_139301)	0.770833	1.00683	0.385334
Catsper3	chr13	55781580	55787579	+	6000	promoter-TSS (NM_029772)	0.197833	0.328167	0.730144
Catspere1	chr1	177805420	177811419	+	6000	promoter-TSS (NM_001368823)	0.247333	0.363667	0.55616
Catspere2	chr1	177988399	177994398	+	6000	promoter-TSS (NR_155538)	0.164833	0.244	0.565873
Catsperg2	chr7	29724033	29730032	-	6000	promoter-TSS (NM_029714)	0.173167	0.261667	0.595569
Cav3	chr6	112456506	112462505	+	6000	promoter-TSS (NM_007617)	0.305	0.59	0.951906
Cavin1	chr11	100967618	100973617	-	6000	promoter-TSS (NM_001359105)	6.0065	8.84017	0.557549
Cavin4	chr4	48660515	48666514	+	6000	promoter-TSS (NM_026509)	0.066	0.186333	1.49735
Cbfb	chr8	105167675	105173674	+	6000	promoter-TSS (NM_001161457)	0.799833	1.64117	1.03695
Cbll1	chr12	31496617	31502616	-	6000	promoter-TSS (NM_001253848)	1.35633	2.04033	0.589093
Cbln3	chr14	55881257	55887256	-	6000	promoter-TSS (NR_138134)	1.69433	2.23117	0.397081
Cbs	chr17	31634206	31640205	-	6000	promoter-TSS (NM_001271353)	0.849167	1.26417	0.574067
Cbwd1	chr19	24958617	24964616	-	6000	promoter-TSS (NR_033744)	0.902833	1.29517	0.520606
Cbx3	chr6	51467617	51473616	+	6000	promoter-TSS (NM_016806)	2.523	3.80133	0.591365
Cbx4	chr11	119083238	119089237	-	6000	promoter-TSS (NM_007625)	1.66133	2.56383	0.625961
Cby1	chr15	79656228	79662227	+	6000	promoter-TSS (NM_029407)	1.649	2.35533	0.51434
Cc2d2a	chr5	43659380	43665379	+	6000	promoter-TSS (NM_001359903)	1.48	1.9295	0.38263
Ccbe1	chr18	66288839	66294838	-	6000	promoter-TSS (NM_178793)	0.132	0.3105	1.23406
Ccdc103	chr11	102878225	102884224	+	6000	promoter-TSS (NM_001109995)	2.189	4.15617	0.924982
Ccdc105	chr10	78750068	78756067	-	6000	promoter-TSS (NM_027630)	0.132	0.2395	0.859488
Ccdc112	chr18	46308929	46314928	-	6000	promoter-TSS (NM_001160399)	0.280333	0.461333	0.718666
Ccdc114	chr7	45921216	45927215	+	6000	promoter-TSS (NM_001364169)	2.659	5.345	1.00731
Ccdc12	chr9	110653504	110659503	+	6000	promoter-TSS (NM_028312)	1.72733	3.08717	0.837737
Ccdc122	chr14	77033773	77039772	+	6000	promoter-TSS (NM_001310648)	1.05533	1.87183	0.826753
Ccdc124	chr8	70870491	70876490	-	6000	promoter-TSS (NM_026964)	2.4075	3.25583	0.435491
Ccdc138	chr10	58494938	58500937	+	6000	promoter-TSS (NM_001162956)	1.63667	2.1735	0.40926
Ccdc15	chr9	37345358	37351357	-	6000	promoter-TSS (NM_001081429)	0.7915	1.08233	0.451484
Ccdc152	chr15	3300527	3306526	-	6000	promoter-TSS (NM_001166063)	0.313333	0.465667	0.5716
Ccdc153	chr9	44237678	44243677	+	6000	promoter-TSS (NM_001081369)	0.305	0.496833	0.703953
Ccdc158	chr5	92672272	92678271	-	6000	promoter-TSS (NM_001360018)	0.214333	0.3815	0.831827
Ccdc160	chrX	52788201	52794200	+	6000	promoter-TSS (NM_001034059)	0.033	0.071	1.10535
Ccdc163	chr4	116705596	116711595	+	6000	promoter-TSS (NM_025962)	0.878167	1.14433	0.381941
Ccdc166	chr15	75979286	75985285	-	6000	promoter-TSS (NM_146059)	0.585333	0.785167	0.423741
Ccdc169	chr3	55134340	55140339	+	6000	promoter-TSS (NM_001290138)	0.449333	0.634333	0.497455
Ccdc171	chr4	83522546	83528545	+	6000	promoter-TSS (NM_001355378)	1.05533	1.63683	0.633209
Ccdc174	chr6	91875054	91881053	+	6000	promoter-TSS (NM_172730)	0.700833	0.9315	0.410484
Ccdc175	chr12	72182030	72188029	-	6000	promoter-TSS (NM_028687)	0.1155	0.181833	0.654724
Ccdc177	chr12	80757716	80763715	-	6000	promoter-TSS (NM_001008423)	0.379333	0.847167	1.15918
Ccdc178	chr18	22168397	22174396	-	6000	promoter-TSS (NM_027616)	0.0865	0.115333	0.415037
Ccdc180	chr4	45887304	45893303	+	6000	promoter-TSS (NM_198660)	0.066	0.181833	1.46208
Ccdc189	chr7	127585596	127591595	-	6000	promoter-TSS (NM_001360883)	1.649	2.18233	0.40428
Ccdc190	chr1	169925940	169931939	+	6000	promoter-TSS (NM_001347138)	0.2185	0.434667	0.992276
Ccdc25	chr14	65834303	65840302	+	6000	promoter-TSS (NM_145944)	1.0925	1.97383	0.853367
Ccdc28b	chr4	129620909	129626908	-	6000	promoter-TSS (NM_025455)	1.7315	2.40417	0.473515
Ccdc3	chr2	5134777	5140776	+	6000	promoter-TSS (NM_028804)	1.245	1.6545	0.41025
Ccdc33	chr9	58115824	58121823	-	6000	promoter-TSS (NM_001166282)	0.507	0.8605	0.763189
Ccdc34	chr2	110014818	110020817	+	6000	promoter-TSS (NR_149736)	1.03883	1.71667	0.724646
Ccdc58	chr16	36068661	36074660	+	6000	promoter-TSS (NM_001159421)	2.19317	3.0695	0.484988
Ccdc59	chr10	105838480	105844479	+	6000	promoter-TSS (NM_025602)	0.849167	1.12667	0.407941
Ccdc60	chr5	116285986	116291985	-	6000	promoter-TSS (NM_001360004)	0.1155	0.221833	0.941583
Ccdc63	chr5	122135063	122141062	-	6000	promoter-TSS (NM_183307)	0.5235	0.696333	0.411588
Ccdc68	chr18	69922560	69928559	+	6000	promoter-TSS (NM_201362)	0.634833	0.918167	0.532378
Ccdc70	chr8	21966776	21972775	+	6000	promoter-TSS (NM_026459)	0.0906667	0.186333	1.03924
Ccdc71l	chr12	32375790	32381789	+	6000	promoter-TSS (NM_001162903)	0.981167	1.32183	0.42997
Ccdc77	chr6	120361370	120367369	-	6000	promoter-TSS (NR_045558)	1.49233	2.6215	0.812823
Ccdc8	chr7	16990903	16996902	+	6000	promoter-TSS (NM_001101535)	0.305	0.408	0.41976
Ccdc82	chr9	13243957	13249956	+	6000	promoter-TSS (NM_025534)	0.676167	1.54367	1.19091
Ccdc83	chr7	90262433	90268432	-	6000	promoter-TSS (NR_111924)	0.272167	0.390333	0.520216
Ccdc86	chr19	10946267	10952266	-	6000	promoter-TSS (NM_023731)	1.917	2.57267	0.424414
Ccdc88a	chr11	29370659	29376658	+	6000	promoter-TSS (NM_176841)	0.6925	1.16217	0.746931
Ccdc89	chr7	90423313	90429312	+	6000	promoter-TSS (NM_027298)	0.334	0.558833	0.74257
Ccdc91	chr6	147472872	147478871	+	6000	promoter-TSS (NM_025911)	1.54183	2.46617	0.677624
Ccdc93	chr1	121428068	121434067	+	6000	promoter-TSS (NM_029955)	1.60783	2.098	0.383897
Ccer1	chr10	97690060	97696059	+	6000	promoter-TSS (NM_025724)	0.197833	0.359333	0.861037
Cckbr	chr7	105422732	105428731	+	6000	promoter-TSS (NM_007627)	0.239167	0.421333	0.816945
Ccl12	chr11	82098846	82104845	+	6000	promoter-TSS (NM_011331)	0.144333	0.2395	0.730621
Ccl17	chr8	94807454	94813453	+	6000	promoter-TSS (NM_011332)	0.766833	1.04683	0.449047
Ccl20	chr1	83113767	83119766	+	6000	promoter-TSS (NM_016960)	0.338	0.536667	0.667003
Ccl4	chr11	83659585	83665584	+	6000	promoter-TSS (NM_013652)	0.280333	0.5545	0.984044
Ccna1	chr3	55052056	55058055	-	6000	promoter-TSS (NM_007628)	0.239167	0.425833	0.832272
Ccna2	chr3	36570039	36576038	-	6000	promoter-TSS (NM_009828)	1.71083	2.24	0.3888
Ccnb2	chr9	70418555	70424554	-	6000	promoter-TSS (NM_007630)	1.245	1.934	0.635442
Ccnc	chr4	21724702	21730701	+	6000	promoter-TSS (NM_016746)	0.585333	1.05567	0.850824
Ccnd1	chr7	144936926	144942925	-	6000	promoter-TSS (NM_007631)	2.01183	2.80783	0.480947
Ccnd2	chr6	127148049	127154048	-	6000	promoter-TSS (NM_009829)	1.88817	2.759	0.547159
Ccndbp1	chr2	121005409	121011408	+	6000	promoter-TSS (NM_010761)	1.02233	1.446	0.500202
Ccne1	chr7	38104491	38110490	-	6000	promoter-TSS (NM_007633)	0.9935	1.41933	0.514622
Ccne2	chr4	11188352	11194351	+	6000	promoter-TSS (NM_001282943)	1.67783	2.32867	0.472905
Ccng2	chr5	93264574	93270573	+	6000	promoter-TSS (NM_007635)	2.41583	3.73033	0.626784
Ccnj	chr19	40828280	40834279	+	6000	promoter-TSS (NM_172839)	0.4865	0.7275	0.580507
Ccnjl	chr11	43525750	43531749	+	6000	promoter-TSS (NM_001045530)	0.717333	1.08667	0.599194
Ccnk	chr12	108176739	108182738	+	6000	promoter-TSS (NM_028262)	1.7685	2.90983	0.71841
Ccnt2	chr1	127771165	127777164	+	6000	promoter-TSS (NM_028399)	2.07767	3.63717	0.807851
Ccnyl1	chr1	64688346	64694345	+	6000	promoter-TSS (NM_001097644)	1.278	2.78117	1.1218
Ccpg1	chr9	72982505	72988504	+	6000	promoter-TSS (NM_001114328)	0.527667	1.06017	1.00659
Ccpg1os	chr9	72982377	72988376	-	6000	promoter-TSS (NM_001114328)	0.544167	1.0735	0.980202
Ccr5	chr9	124118544	124124543	+	6000	promoter-TSS (NM_009917)	0.247333	0.501167	1.01883
Ccr6	chr17	8233044	8239043	+	6000	promoter-TSS (NM_001190333)	0.498833	0.669833	0.425244
Ccr7	chr11	99152078	99158077	-	6000	promoter-TSS (NM_007719)	0.7915	1.05567	0.415493
Ccrl2	chr9	111054519	111060518	-	6000	promoter-TSS (NM_001302377)	0.437	0.785167	0.845366
Ccsap	chr8	123857210	123863209	-	6000	promoter-TSS (NM_028536)	0.634833	1.04233	0.715367
Ccser2	chr14	36965765	36971764	-	6000	promoter-TSS (NM_027045)	0.779167	1.14433	0.554503
Cct6b	chr11	82761322	82767321	-	6000	promoter-TSS (NM_025884)	1.23267	1.6545	0.424613
Cd109	chr9	78612547	78618546	+	6000	promoter-TSS (NM_153098)	0.358667	0.59	0.718071
Cd160	chr3	96826352	96832351	-	6000	promoter-TSS (NM_001163497)	0.404	0.567833	0.491112
Cd164	chr10	41516501	41522500	+	6000	promoter-TSS (NM_016898)	1.18733	2.08483	0.812207
Cd19	chr7	126411871	126417870	-	6000	promoter-TSS (NM_009844)	0.494667	0.643167	0.378736
Cd1d2	chr3	86983587	86989586	+	6000	promoter-TSS (NM_001289449)	0.197833	0.350333	0.824443
Cd200	chr16	45406054	45412053	-	6000	promoter-TSS (NM_001358443)	0.177333	0.2795	0.656385
Cd200r1	chr16	44762737	44768736	+	6000	promoter-TSS (NM_021325)	0.239167	0.3815	0.673667
Cd200r3	chr16	44940679	44946678	+	6000	promoter-TSS (NM_027578)	0.144333	0.212833	0.56032
Cd22	chr7	30877343	30883342	-	6000	promoter-TSS (NR_102723)	0.222667	0.505667	1.1833
Cd247	chr1	165785682	165791681	+	6000	promoter-TSS (NM_001113392)	0.5235	0.847167	0.694456
Cd248	chr19	5065079	5071078	+	6000	promoter-TSS (NM_054042)	1.278	1.90733	0.577669
Cd274	chr19	29364439	29370438	+	6000	promoter-TSS (NM_021893)	1.52533	2.67917	0.81266
Cd2bp2	chr7	127193078	127199077	-	6000	promoter-TSS (NM_001285907)	2.27567	3.0695	0.431714
Cd300a	chr11	114887042	114893041	+	6000	promoter-TSS (NM_001347654)	0.362833	0.496833	0.453455
Cd300c2	chr11	114998881	115004880	-	6000	promoter-TSS (NM_134158)	0.536	0.780667	0.542474
Cd300ld	chr11	114986887	114992886	-	6000	promoter-TSS (NM_145437)	0.4535	0.763	0.750581
Cd300lg	chr11	102038512	102044511	+	6000	promoter-TSS (NM_027987)	0.560667	0.767333	0.45271
Cd3d	chr9	44978787	44984786	+	6000	promoter-TSS (NM_013487)	0.197833	0.315	0.671067
Cd4	chr6	124885201	124891200	-	6000	promoter-TSS (NM_013488)	0.399833	0.660833	0.724888
Cd44	chr2	102898666	102904665	-	6000	promoter-TSS (NM_009851)	3.23617	4.80817	0.571201
Cd48	chr1	171678993	171684992	+	6000	promoter-TSS (NM_001360767)	0.1155	0.248333	1.10438
Cd52	chr4	134092074	134098073	-	6000	promoter-TSS (NM_013706)	0.305	0.536667	0.815217
Cd55b	chr1	130420044	130426043	-	6000	promoter-TSS (NM_007827)	0.107167	0.235167	1.13383
Cd55os	chr1	130419825	130425824	+	6000	promoter-TSS (NR_151525)	0.107167	0.212833	0.989867
Cd59a	chr2	104092802	104098801	+	6000	promoter-TSS (NM_001111060)	0.189667	0.328167	0.790962
Cd5l	chr3	87354882	87360881	+	6000	promoter-TSS (NM_009690)	0.173167	0.230667	0.413648
Cd69	chr6	129272370	129278369	-	6000	promoter-TSS (NM_001033122)	0.206167	0.377	0.870753
Cd70	chr17	57146778	57152777	-	6000	promoter-TSS (NM_011617)	0.2845	0.456833	0.683239
Cd74	chr18	60800850	60806849	+	6000	promoter-TSS (NM_010545)	0.651333	0.944833	0.536664
Cd84	chr1	171836698	171842697	+	6000	promoter-TSS (NM_013489)	0.181333	0.292833	0.691436
Cd99l2	chrX	71489850	71495849	-	6000	promoter-TSS (NM_001199349)	0.585333	0.833833	0.510501
Cdc14a	chr3	116421033	116427032	-	6000	promoter-TSS (NM_001173553)	1.70667	2.45283	0.523268
Cdc20	chr4	118434344	118440343	-	6000	promoter-TSS (NM_023223)	1.33567	2.0005	0.582801
Cdc37l1	chr19	28987353	28993352	+	6000	promoter-TSS (NM_001302382)	1.06367	1.43267	0.429657
Cdc42	chr4	137354760	137360759	-	6000	promoter-TSS (NM_001243769)	1.15433	1.57467	0.447987
Cdc42bpa	chr1	179957761	179963760	+	6000	promoter-TSS (NM_001359547)	0.94	1.81417	0.948574
Cdc42bpb	chr12	111374719	111380718	-	6000	promoter-TSS (NM_183016)	2.49	3.77467	0.600204
Cdc42bpg	chr19	6303458	6309457	+	6000	promoter-TSS (NM_001033342)	2.17667	3.23367	0.57105
Cdc42ep1	chr15	78839648	78845647	+	6000	promoter-TSS (NM_027219)	4.39467	6.0325	0.457002
Cdc42ep2	chr19	5921817	5927816	-	6000	promoter-TSS (NM_026772)	2.48583	3.71267	0.578726
Cdc42ep3	chr17	79352092	79358091	-	6000	promoter-TSS (NM_026514)	1.67367	2.84333	0.764571
Cdc42ep5	chr7	4161706	4167705	-	6000	promoter-TSS (NM_021454)	1.35217	1.9695	0.542556
Cdc5l	chr17	45430708	45436707	-	6000	promoter-TSS (NR_130960)	1.5625	2.18683	0.484987
Cdc7	chr5	106961323	106967322	+	6000	promoter-TSS (NM_001271567)	1.146	1.63683	0.5143
Cdca2	chr14	67712842	67718841	-	6000	promoter-TSS (NM_175384)	3.40933	5.66433	0.732417
Cdca3	chr6	124827177	124833176	+	6000	promoter-TSS (NM_001326594)	3.67317	4.87483	0.408329
Cdca7	chr2	72473220	72479219	+	6000	promoter-TSS (NM_025866)	2.23433	3.11833	0.480931
Cdca7l	chr12	117840862	117846861	+	6000	promoter-TSS (NM_146040)	0.659667	1.35733	1.04097
Cdcp1	chr9	123213039	123219038	-	6000	promoter-TSS (NM_133974)	0.816333	1.375	0.752201
Cdh1	chr8	106600351	106606350	+	6000	promoter-TSS (NM_009864)	0.7915	1.12667	0.5094
Cdh13	chr8	118280612	118286611	+	6000	promoter-TSS (NM_019707)	0.272167	0.7585	1.47866
Cdh17	chr4	11755158	11761157	+	6000	promoter-TSS (NM_019753)	1.64483	2.29767	0.482228
Cdh23	chr10	60693491	60699490	-	6000	promoter-TSS (NM_001252635)	0.292667	0.488	0.737623
Cdh24	chr14	54638365	54644364	-	6000	promoter-TSS (NM_199470)	1.54183	2.1735	0.495373
Cdh5	chr8	104098626	104104625	+	6000	promoter-TSS (NM_009868)	0.202	0.328167	0.700074
Cdh9	chr15	16725916	16731915	+	6000	promoter-TSS (NM_009869)	0.0495	0.186333	1.91239
Cdhr1	chr14	37095348	37101347	-	6000	promoter-TSS (NM_130878)	0.2185	0.292833	0.422446
Cdhr2	chr13	54698464	54704463	+	6000	promoter-TSS (NM_001033364)	0.552333	0.763	0.466144
Cdhr5	chr7	141273787	141279786	-	6000	promoter-TSS (NM_028069)	1.13367	2.04033	0.847808
Cdk11b	chr4	155621855	155627854	+	6000	promoter-TSS (NM_001355569)	1.52533	2.0005	0.391236
Cdk12	chr11	98200306	98206305	+	6000	promoter-TSS (NM_001109628)	2.84867	4.04967	0.507516
Cdk2	chr10	128702052	128708051	-	6000	promoter-TSS (NM_183417)	1.43883	1.87183	0.379553
Cdk2ap2	chr19	4094352	4100351	+	6000	promoter-TSS (NM_026373)	5.821	8.57417	0.558729
Cdk5r2	chr1	74852030	74858029	+	6000	promoter-TSS (NM_009872)	0.577167	0.993667	0.783774
Cdk5rap2	chr4	70407436	70413435	-	6000	promoter-TSS (NM_001313762)	0.738	1.32183	0.840848
Cdk5rap3	chr11	96913515	96919514	-	6000	promoter-TSS (NM_001308183)	2.68383	3.76583	0.488674
Cdkn1b	chr6	134917402	134923401	+	6000	promoter-TSS (NM_009875)	2.5725	4.19167	0.704353
Cdkn1c	chr7	143458051	143464050	-	6000	promoter-TSS (NM_009876)	0.362833	0.581	0.679231
Cdkn2a	chr4	89291620	89297619	-	6000	promoter-TSS (NR_132431)	1.55417	2.25333	0.535919
Cdkn2aip	chr8	47710932	47716931	-	6000	promoter-TSS (NM_172407)	1.18733	1.925	0.697133
Cdkn2c	chr4	109663757	109669756	-	6000	promoter-TSS (NM_001301368)	1.45117	2.3065	0.668492
Cdkn2d	chr9	21288210	21294209	-	6000	promoter-TSS (NM_009878)	1.75617	3.49083	0.991142
Cdkn3	chr14	46757542	46763541	+	6000	promoter-TSS (NM_028222)	0.94	1.3485	0.520623
Cdr2	chr7	120979313	120985312	-	6000	promoter-TSS (NM_007672)	1.2285	1.8275	0.572974
Cdrt4os1	chr11	63001135	63007134	-	6000	promoter-TSS (NR_126547)	0.2845	0.3815	0.423254
Cdv3	chr9	103362781	103368780	-	6000	promoter-TSS (NM_001134427)	2.4075	3.63717	0.595279
Cdx2	chr5	147304250	147310249	-	6000	promoter-TSS (NM_007673)	4.172	5.864	0.491146
Cdx4	chrX	103318399	103324398	+	6000	promoter-TSS (NM_007674)	0.164833	0.248333	0.59127
Ceacam-ps1	chr7	16654479	16660478	-	6000	promoter-TSS (NR_003247)	0.136	0.230667	0.762203
Ceacam11	chr7	17969168	17975167	+	6000	promoter-TSS (NM_023289)	0.0906667	0.173	0.932127
Ceacam13	chr7	18006890	18012889	+	6000	promoter-TSS (NM_028171)	0.0741667	0.1065	0.52201
Ceacam14	chr7	17809683	17815682	+	6000	promoter-TSS (NM_025957)	0.0411667	0.146333	1.82971
Ceacam5	chr7	17710253	17716252	+	6000	promoter-TSS (NM_028480)	0.0783333	0.346	2.14307
Cebpd	chr16	15884287	15890286	+	6000	promoter-TSS (NM_007679)	2.61367	3.56183	0.446545
Cebpe	chr14	54709175	54715174	-	6000	promoter-TSS (NM_207131)	0.507	0.856	0.755625
Cebpg	chr7	35053567	35059566	-	6000	promoter-TSS (NM_009884)	1.64483	2.25767	0.456891
Celf2	chr2	7393199	7399198	-	6000	promoter-TSS (NM_001110232)	0.206167	0.408	0.984758
Celf4	chr18	25751158	25757157	-	6000	promoter-TSS (NM_001146293)	0.263833	0.465667	0.819671
Celsr1	chr15	86030778	86036777	-	6000	promoter-TSS (NM_009886)	1.1955	2.81217	1.23407
Celsr3	chr9	108823046	108829045	+	6000	promoter-TSS (NM_001359573)	0.383333	0.740833	0.95055
Cemip	chr7	84083506	84089505	-	6000	promoter-TSS (NM_030728)	0.4205	0.621	0.562487
Cemip2	chr19	21775341	21781340	+	6000	promoter-TSS (NM_031997)	2.01183	3.0385	0.594849
Cend1	chr7	141426563	141432562	-	6000	promoter-TSS (NM_001360485)	1.043	1.46383	0.489012
Cenpb	chr2	131177068	131183067	-	6000	promoter-TSS (NM_007682)	1.7685	2.3775	0.426919
Cenpf	chr1	189685087	189691086	-	6000	promoter-TSS (NM_001081363)	1.278	2.0315	0.668658
Cenpj	chr14	56568847	56574846	-	6000	promoter-TSS (NM_001014996)	0.647167	0.967	0.579379
Cenpl	chr1	161067768	161073767	+	6000	promoter-TSS (NM_172644)	1.311	2.11583	0.690558
Cenpq	chr17	40931575	40937574	-	6000	promoter-TSS (NM_008650)	1.146	1.60567	0.486565
Cep112	chr11	108422267	108428266	+	6000	promoter-TSS (NM_029606)	1.28617	1.72983	0.427555
Cep131	chr11	120083828	120089827	-	6000	promoter-TSS (NM_009734)	2.29217	3.278	0.516104
Cep135	chr5	76585700	76591699	+	6000	promoter-TSS (NM_199032)	0.874	1.19317	0.44909
Cep162	chr9	87252533	87258532	-	6000	promoter-TSS (NM_199316)	0.494667	0.745167	0.591106
Cep192	chr18	67797108	67803107	+	6000	promoter-TSS (NM_027556)	1.54183	2.08033	0.432168
Cep350	chr1	155970256	155976255	-	6000	promoter-TSS (NM_001039184)	1.75617	2.29767	0.38774
Cep41	chr6	30690750	30696749	-	6000	promoter-TSS (NR_130781)	1.28617	2.01383	0.646867
Cep44	chr8	56547567	56553566	-	6000	promoter-TSS (NM_001009951)	1.05117	1.52583	0.537606
Cep57	chr9	13824108	13830107	-	6000	promoter-TSS (NM_001310721)	1.61183	2.963	0.878356
Cep57l1	chr10	41806869	41812868	-	6000	promoter-TSS (NM_001243075)	1.28617	1.7255	0.423937
Cep78	chr19	15981990	15987989	-	6000	promoter-TSS (NM_198019)	0.713167	0.949167	0.412422
Cep85	chr4	134184086	134190085	-	6000	promoter-TSS (NM_144527)	1.12133	1.659	0.565099
Cep85l	chr10	53376884	53382883	-	6000	promoter-TSS (NM_001204983)	0.362833	0.488	0.427574
Cercam	chr2	29866495	29872494	+	6000	promoter-TSS (NM_207298)	1.377	2.19567	0.673131
Cerkl	chr2	79425989	79431988	-	6000	promoter-TSS (NM_001048176)	0.259667	0.545667	1.07136
Cers5	chr15	99769516	99775515	-	6000	promoter-TSS (NM_028015)	1.5665	2.39517	0.612581
Ces1a	chr8	93045193	93051192	-	6000	promoter-TSS (NM_001013764)	0.0576667	0.142	1.30008
Ces1b	chr8	93077018	93083017	-	6000	promoter-TSS (NM_001081372)	0.0783333	0.1065	0.443156
Ces1c	chr8	93128284	93134283	-	6000	promoter-TSS (NM_007954)	0.0865	0.186333	1.10711
Ces1f	chr8	93276737	93282736	-	6000	promoter-TSS (NM_144930)	0.0411667	0.124167	1.59273
Ces2e	chr8	104923261	104929260	+	6000	promoter-TSS (NM_001163756)	0.1155	0.173	0.582879
Ces2f	chr8	104944357	104950356	+	6000	promoter-TSS (NM_001357269)	0.107167	0.275	1.35957
Ces4a	chr8	105128801	105134800	+	6000	promoter-TSS (NM_146213)	0.247333	0.328167	0.407972
Cetn1	chr18	9616470	9622469	-	6000	promoter-TSS (NM_007593)	0.0495	0.195167	1.97921
Cfap126	chr1	171118662	171124661	+	6000	promoter-TSS (NM_001081275)	1.36867	1.9695	0.525058
Cfap161	chr7	83791840	83797839	-	6000	promoter-TSS (NM_029335)	0.140167	0.266167	0.925186
Cfap20	chr8	95431870	95437869	-	6000	promoter-TSS (NM_008187)	0.882167	1.15767	0.392097
Cfap298	chr16	90931850	90937849	-	6000	promoter-TSS (NM_026502)	2.39517	3.269	0.448723
Cfap300	chr9	8039876	8045875	-	6000	promoter-TSS (NM_199017)	0.424667	0.816167	0.942533
Cfap44	chr16	44391800	44397799	+	6000	promoter-TSS (NM_001033247)	0.366833	0.563333	0.618864
Cfap45	chr1	172518131	172524130	+	6000	promoter-TSS (NM_027972)	2.03233	3.0295	0.575943
Cfap58	chr19	47934713	47940712	+	6000	promoter-TSS (NM_001163267)	0.366833	0.6165	0.748976
Cfap74	chr4	155406191	155412190	+	6000	promoter-TSS (NM_177674)	0.235	0.368167	0.647698
Cfap77	chr2	29052067	29058066	-	6000	promoter-TSS (NM_001166705)	0.9235	1.54367	0.741177
Cfap99	chr5	34285666	34291665	+	6000	promoter-TSS (NM_001370805)	0.404	0.607667	0.588925
Cfb	chr17	34859515	34865514	-	6000	promoter-TSS (NM_008198)	1.73967	2.71467	0.641964
Cfh	chr1	140180412	140186411	-	6000	promoter-TSS (NM_009888)	0.379333	0.527833	0.476616
Cfi	chr3	129833740	129839739	+	6000	promoter-TSS (NM_001329552)	0.329833	0.479	0.538289
Cfl1	chr19	5487456	5493455	+	6000	promoter-TSS (NM_007687)	2.824	5.12767	0.860562
Cfl2	chr12	54859878	54865877	-	6000	promoter-TSS (NM_007688)	1.52117	2.11583	0.476048
Cflar	chr1	58708492	58714491	+	6000	promoter-TSS (NM_001293804)	3.90817	5.8905	0.591898
Cftr	chr6	18167688	18173687	+	6000	promoter-TSS (NM_021050)	0.0288333	0.142	2.30008
Cga	chr4	34890780	34896779	+	6000	promoter-TSS (NM_009889)	0.0495	0.212833	2.10422
Cgas	chr9	78440238	78446237	-	6000	promoter-TSS (NR_125721)	0.1855	0.403667	1.12175
Cggbp1	chr16	64849002	64855001	+	6000	promoter-TSS (NM_001347245)	1.62433	2.28883	0.494765
Cgn	chr3	94783483	94789482	-	6000	promoter-TSS (NM_001293727)	1.10067	1.517	0.462843
Cgrrf1	chr14	46829135	46835134	+	6000	promoter-TSS (NM_001360455)	0.919333	1.25967	0.454382
Ch25h	chr19	34472149	34478148	-	6000	promoter-TSS (NM_009890)	0.4205	0.683167	0.700132
Chadl	chr15	81694288	81700287	-	6000	promoter-TSS (NM_001164320)	1.22033	1.66783	0.4507
Chat	chr14	32462910	32468909	-	6000	promoter-TSS (NM_009891)	0.325667	0.669833	1.04041
Chchd3	chr6	33057261	33063260	-	6000	promoter-TSS (NM_001355667)	1.00583	1.5125	0.588544
Chchd4	chr6	91470424	91476423	-	6000	promoter-TSS (NM_028766)	3.82983	5.10983	0.415995
Chchd5	chr2	129126701	129132700	+	6000	promoter-TSS (NM_025395)	1.41817	1.92067	0.43758
Chd2	chr7	73538747	73544746	-	6000	promoter-TSS (NM_001081345)	0.552333	0.953667	0.787946
Chd5	chr4	152335652	152341651	+	6000	promoter-TSS (NM_001081376)	0.478167	0.6255	0.387496
Chd7	chr4	8687407	8693406	+	6000	promoter-TSS (NM_001277149)	0.593667	0.842833	0.505594
Chd8	chr14	52254761	52260760	-	6000	promoter-TSS (NM_201637)	0.803833	1.81417	1.17434
Chdh	chr14	30006001	30012000	+	6000	promoter-TSS (NM_019583)	0.210167	0.3815	0.860149
Chek1	chr9	36723659	36729658	-	6000	promoter-TSS (NM_007691)	1.1295	1.53033	0.438162
Chgb	chr2	132778643	132784642	+	6000	promoter-TSS (NM_007694)	0.2885	0.390333	0.436135
Chia1	chr3	106110383	106116382	+	6000	promoter-TSS (NM_023186)	0.164833	0.221833	0.428468
Chil5	chr3	106029896	106035895	-	6000	promoter-TSS (NM_001080816)	0.0825	0.204	1.3061
Chit1	chr1	134108243	134114242	+	6000	promoter-TSS (NM_001284524)	0.428667	0.709667	0.727285
Chka	chr19	3848774	3854773	+	6000	promoter-TSS (NM_013490)	2.993	4.05417	0.437813
Chl1	chr6	103507877	103513876	+	6000	promoter-TSS (NM_007697)	0.1155	0.186333	0.689993
Chmp2a	chr7	13031778	13037777	-	6000	promoter-TSS (NM_001360733)	3.199	4.32917	0.436468
Chmp3	chr6	71540853	71546852	+	6000	promoter-TSS (NM_001355675)	1.50883	2.94533	0.964997
Chmp5	chr4	40945554	40951553	+	6000	promoter-TSS (NM_029814)	1.917	2.56817	0.421889
Chn2	chr6	54036933	54042932	+	6000	promoter-TSS (NM_001163640)	0.618333	1.588	1.36075
Chp1	chr2	119544708	119550707	+	6000	promoter-TSS (NM_019769)	3.4465	4.60867	0.419217
Chpt1	chr10	88500971	88506970	-	6000	promoter-TSS (NM_001146690)	0.597833	0.833833	0.480016
Chrac1	chr15	73087413	73093412	+	6000	promoter-TSS (NM_053068)	2.93933	4.08517	0.474906
Chrdl1	chrX	143391263	143397262	-	6000	promoter-TSS (NM_001114385)	0.066	0.0976667	0.565401
Chrdl2	chr7	100003405	100009404	+	6000	promoter-TSS (NM_133709)	0.301	0.465667	0.629534
Chrm3	chr13	10357804	10363803	-	6000	promoter-TSS (NM_033269)	0.0741667	0.195167	1.39586
Chrna10	chr7	102113714	102119713	-	6000	promoter-TSS (NM_001081424)	0.445167	0.6255	0.490664
Chrna1os	chr2	73581861	73587860	+	6000	promoter-TSS (NR_153820)	0.255667	0.456833	0.837404
Chrna3	chr9	55023563	55029562	-	6000	promoter-TSS (NM_145129)	0.3175	0.505667	0.67143
Chrna5	chr9	54977881	54983880	+	6000	promoter-TSS (NM_176844)	0.132	0.199667	0.597056
Chrna6	chr8	27410945	27416944	-	6000	promoter-TSS (NM_021369)	0.099	0.1775	0.842319
Chrnb3	chr8	27365712	27371711	+	6000	promoter-TSS (NM_173212)	0.1155	0.230667	0.997917
Chrnb4	chr9	55045545	55051544	-	6000	promoter-TSS (NM_148944)	0.173167	0.292833	0.757918
Chst10	chr1	38895161	38901160	-	6000	promoter-TSS (NM_145142)	0.2185	0.328167	0.586796
Chst11	chr10	82982498	82988497	+	6000	promoter-TSS (NM_021439)	0.346333	0.567833	0.713306
Chst15	chr7	132314229	132320228	-	6000	promoter-TSS (NM_001360768)	0.140167	0.230667	0.718666
Chst2	chr9	95404271	95410270	-	6000	promoter-TSS (NM_018763)	1.01833	1.50817	0.566586
Chst4	chr8	110036335	110042334	-	6000	promoter-TSS (NM_011998)	0.173167	0.2705	0.643467
Chst8	chr7	34809712	34815711	-	6000	promoter-TSS (NM_175140)	0.148333	0.319333	1.10622
Chtf18	chr17	25724416	25730415	-	6000	promoter-TSS (NM_145409)	2.24683	3.034	0.433328
Ciao2a	chr9	66123612	66129611	+	6000	promoter-TSS (NM_026635)	1.92933	2.7545	0.513688
Ciart	chr3	95879229	95885228	-	6000	promoter-TSS (NM_001033302)	1.68617	2.35083	0.479425
Cib1	chr7	80229806	80235805	-	6000	promoter-TSS (NM_001291276)	1.65317	3.22033	0.961978
Cib2	chr9	54557191	54563190	-	6000	promoter-TSS (NM_019686)	0.2885	0.479	0.731454
Cidea	chr18	67340565	67346564	+	6000	promoter-TSS (NM_007702)	0.263833	0.541167	1.03645
Cidec	chr6	113432761	113438760	-	6000	promoter-TSS (NM_001301295)	0.935833	1.32183	0.498217
Cilk1	chr9	78106193	78112192	+	6000	promoter-TSS (NM_001163780)	1.5995	2.25333	0.49444
Cirbp	chr10	80164840	80170839	+	6000	promoter-TSS (NM_007705)	2.90217	4.3735	0.591658
Cistr	chr15	102743910	102749909	-	6000	promoter-TSS (NR_104334)	0.5235	0.714167	0.448071
Cited1	chrX	102249182	102255181	-	6000	promoter-TSS (NM_001276466)	0.358667	0.5855	0.707025
Cited4	chr4	120663564	120669563	+	6000	promoter-TSS (NM_019563)	0.2885	0.479	0.731454
Ckap2l	chr2	129294213	129300212	-	6000	promoter-TSS (NR_040371)	2.04483	2.67467	0.387376
Cks1b	chr3	89415292	89421291	-	6000	promoter-TSS (NM_011368)	4.04833	5.305	0.390025
Clasp1	chr1	118386059	118392058	+	6000	promoter-TSS (NM_001359339)	1.348	1.80083	0.417844
Clasp2	chr9	113738474	113744473	+	6000	promoter-TSS (NM_001286599)	1.26967	2.5195	0.988688
Clca1	chr3	145029777	145035776	-	6000	promoter-TSS (NM_017474)	0.437	0.603167	0.464924
Clca2	chr3	145096107	145102106	-	6000	promoter-TSS (NM_178697)	1.2615	1.88517	0.579552
Clcn5	chrX	7316359	7322358	-	6000	promoter-TSS (NM_001243762)	0.626667	1.09117	0.800101
Clcnkb	chr4	141412989	141418988	-	6000	promoter-TSS (NM_019701)	0.882167	1.2065	0.451705
Cldn13	chr5	134912531	134918530	-	6000	promoter-TSS (NM_020504)	0.474167	0.643167	0.439798
Cldn18	chr9	99714268	99720267	-	6000	promoter-TSS (NM_001194923)	1.54183	2.08917	0.438281
Cldn22	chr8	47821483	47827482	+	6000	promoter-TSS (NM_029383)	0.280333	0.394833	0.494101
Cldn3	chr5	134983215	134989214	+	6000	promoter-TSS (NM_009902)	1.146	2.47517	1.11092
Cldn34-ps	chrX	77672453	77678452	-	6000	promoter-TSS (NM_001101585)	0.099	0.155167	0.648319
Cldn34a	chrX	152560335	152566334	+	6000	promoter-TSS (NM_001199311)	0.0411667	0.142	1.78634
Cldn34b1	chrX	154887268	154893267	-	6000	promoter-TSS (NM_001097980)	0.0246667	0.04	0.697435
Cldn34b2	chrX	155144850	155150849	-	6000	promoter-TSS (NM_001081671)	0.0165	0.1375	3.05889
Cldn34b3	chrX	76261307	76267306	+	6000	promoter-TSS (NM_001013760)	0.0246667	0.0798333	1.69443
Cldn34b4	chrX	76390351	76396350	+	6000	promoter-TSS (NM_001356396)	0.0165	0.0621667	1.91368
Cldn34d	chrX	76599925	76605924	-	6000	promoter-TSS (NM_001201395)	0.00817	0.0621667	2.92773
Clec11a	chr7	44303960	44309959	-	6000	promoter-TSS (NM_009131)	1.41817	1.98267	0.483415
Clec12a	chr6	129347245	129353244	+	6000	promoter-TSS (NM_177686)	0.164833	0.425833	1.36928
Clec12b	chr6	129382875	129388874	-	6000	promoter-TSS (NM_027709)	0.1155	0.288333	1.31984
Clec16a	chr16	10542340	10548339	+	6000	promoter-TSS (NM_001204229)	1.72733	2.46183	0.511187
Clec1a	chr6	129449001	129455000	-	6000	promoter-TSS (NM_175526)	0.222667	0.292833	0.395194
Clec1b	chr6	129394298	129400297	+	6000	promoter-TSS (NM_001204253)	0.181333	0.3105	0.775949
Clec2d	chr6	129177616	129183615	+	6000	promoter-TSS (NM_053109)	1.3645	1.97833	0.535913
Clec2e	chr6	129097904	129103903	-	6000	promoter-TSS (NM_153506)	0.375167	0.563333	0.586457
Clec2h	chr6	128659386	128665385	+	6000	promoter-TSS (NM_053165)	0.214333	0.332667	0.634221
Clec2m	chr6	129328782	129334781	-	6000	promoter-TSS (NM_199034)	0.276167	0.390333	0.499167
Clec3a	chr8	114415035	114421034	+	6000	promoter-TSS (NM_001007223)	0.103	0.212833	1.04708
Clec4a1	chr6	122918849	122924848	+	6000	promoter-TSS (NM_199311)	0.214333	0.4525	1.07806
Clec4e	chr6	123286872	123292871	-	6000	promoter-TSS (NM_019948)	0.123667	0.2395	0.953569
Clec4f	chr6	83653117	83659116	-	6000	promoter-TSS (NM_016751)	0.552333	0.847167	0.617107
Clec4g	chr8	3717652	3723651	-	6000	promoter-TSS (NM_029465)	0.482333	0.638667	0.405033
Clec7a	chr6	129469786	129475785	-	6000	promoter-TSS (NM_020008)	0.1855	0.328167	0.82301
Clec9a	chr6	129405863	129411862	+	6000	promoter-TSS (NM_001205364)	0.148333	0.306	1.04469
Clhc1	chr11	29544951	29550950	+	6000	promoter-TSS (NM_001163521)	1.55833	2.32867	0.5795
Clic1	chr17	35047244	35053243	+	6000	promoter-TSS (NM_033444)	4.275	6.84417	0.67895
Clic4	chr4	135269761	135275760	-	6000	promoter-TSS (NM_013885)	1.48417	2.35533	0.666278
Clic5	chr17	44185573	44191572	+	6000	promoter-TSS (NM_172621)	0.371	1.07783	1.53864
Clip1	chr5	123681362	123687361	-	6000	promoter-TSS (NM_019765)	2.1395	3.451	0.689741
Clk1	chr1	58421089	58427088	-	6000	promoter-TSS (NR_027854)	1.52533	2.515	0.721434
Clk3	chr9	57762861	57768860	-	6000	promoter-TSS (NM_007713)	2.27967	3.411	0.581372
Clk4	chr11	51260115	51266114	+	6000	promoter-TSS (NM_007714)	1.983	2.688	0.438848
Clmn	chr12	104862077	104868076	-	6000	promoter-TSS (NM_053155)	0.626667	0.820667	0.389098
Cln6	chr9	62835786	62841785	+	6000	promoter-TSS (NM_001033175)	1.23683	1.6945	0.454209
Clnk	chr5	38873694	38879693	-	6000	promoter-TSS (NM_013748)	0.0906667	0.133	0.552782
Clns1a	chr7	97693658	97699657	+	6000	promoter-TSS (NM_023671)	0.816333	1.16217	0.509587
Clock	chr5	76301793	76307792	-	6000	promoter-TSS (NM_001289826)	2.04483	3.46417	0.760525
Clpp	chr17	56987265	56993264	+	6000	promoter-TSS (NM_017393)	1.3645	1.863	0.449255
Clrn2	chr5	45450752	45456751	+	6000	promoter-TSS (NM_001163317)	0.259667	0.527833	1.02342
Clrn3	chr7	135525655	135531654	-	6000	promoter-TSS (NM_178669)	0.255667	0.470167	0.878908
Clstn2	chr9	98030168	98036167	-	6000	promoter-TSS (NM_022319)	0.0825	0.257333	1.64117
Clta	chr4	44001444	44007443	+	6000	promoter-TSS (NM_001080384)	0.107167	0.212833	0.989867
Cltb	chr13	54608374	54614373	-	6000	promoter-TSS (NM_028870)	1.5625	2.2045	0.496595
Cltrn	chrX	164087188	164093187	+	6000	promoter-TSS (NM_020626)	0.0825	0.212833	1.36726
Clu	chr14	65965484	65971483	+	6000	promoter-TSS (NM_013492)	0.997667	1.6145	0.694458
Clybl	chr14	122178695	122184694	+	6000	promoter-TSS (NM_029556)	0.7215	1.11333	0.625814
Cma2	chr14	55947981	55953980	+	6000	promoter-TSS (NM_001361637)	0.606	0.807333	0.413847
Cmas	chr6	142753687	142759686	+	6000	promoter-TSS (NM_009908)	0.672	1.1355	0.756795
Cmc4	chrX	75413585	75419584	-	6000	promoter-TSS (NM_145956)	0.766833	1.02017	0.41182
Cmpk2	chr12	26466216	26472215	+	6000	promoter-TSS (NM_020557)	0.564833	0.798333	0.499166
Cmtm2b	chr8	104319228	104325227	+	6000	promoter-TSS (NM_028524)	0.0906667	0.212833	1.23108
Cmtm4	chr8	104392808	104398807	-	6000	promoter-TSS (NM_153582)	0.610167	0.820667	0.427593
Cmtm6	chr9	114728204	114734203	+	6000	promoter-TSS (NM_026036)	0.9565	1.304	0.447107
Cmtr1	chr17	29657596	29663595	+	6000	promoter-TSS (NM_028791)	2.086	2.79883	0.424086
Cnbd1	chr4	19119551	19125550	-	6000	promoter-TSS (NM_001371269)	0.033	0.0886667	1.42593
Cnbp	chr6	87848107	87854106	-	6000	promoter-TSS (NM_013493)	3.00533	4.52	0.588798
Cnep1r1	chr8	88115760	88121759	+	6000	promoter-TSS (NM_029074)	1.7355	2.28883	0.399261
Cnfn	chr7	25366725	25372724	-	6000	promoter-TSS (NM_001081375)	0.626667	0.816167	0.381166
Cnga3	chr1	37215279	37221278	+	6000	promoter-TSS (NM_009918)	0.156667	0.283833	0.857345
Cngb3	chr4	19277851	19283850	+	6000	promoter-TSS (NM_013927)	0.0741667	0.159667	1.10622
Cnksr2	chrX	158040281	158046280	-	6000	promoter-TSS (NM_001310719)	0.0495	0.142	1.52039
Cnnm1	chr19	43437414	43443413	+	6000	promoter-TSS (NM_031396)	0.305	0.576667	0.918928
Cnnm2	chr19	46758610	46764609	+	6000	promoter-TSS (NM_001102471)	1.583	2.067	0.384877
Cnnm3	chr1	36508868	36514867	+	6000	promoter-TSS (NM_053186)	1.33567	2.036	0.608178
Cnnm4	chr1	36468598	36474597	+	6000	promoter-TSS (NM_033570)	1.9995	4.00983	1.0039
Cnot10	chr9	114637201	114643200	-	6000	promoter-TSS (NM_153585)	0.968833	1.3395	0.467374
Cnot2	chr10	116578512	116584511	-	6000	promoter-TSS (NM_028082)	0.8575	1.14	0.410825
Cnot3	chr7	3642270	3648269	+	6000	promoter-TSS (NM_146176)	2.48583	3.36217	0.435662
Cnot4	chr6	35130738	35136737	-	6000	promoter-TSS (NM_016877)	1.85517	2.46617	0.410721
Cnr1	chr4	33921265	33927264	+	6000	promoter-TSS (NM_007726)	0.1155	0.252833	1.13029
Cnst	chr1	179543530	179549529	+	6000	promoter-TSS (NM_001331054)	1.47583	2.26217	0.616175
Cntn1	chr15	92048166	92054165	+	6000	promoter-TSS (NM_001159648)	0.066	0.142	1.10535
Cntn2	chr1	132539941	132545940	-	6000	promoter-TSS (NM_177129)	0.334	0.470167	0.493324
Cntn4	chr6	105674668	105680667	+	6000	promoter-TSS (NM_173004)	0.177333	0.261667	0.561267
Cntn5	chr9	10901776	10907775	-	6000	promoter-TSS (NM_001170787)	0.033	0.071	1.10535
Cntn6	chr6	104490045	104496044	+	6000	promoter-TSS (NM_017383)	0.132	0.195167	0.564169
Cntnap3	chr13	64900889	64906888	-	6000	promoter-TSS (NM_001081129)	0.066	0.150833	1.19242
Cntnap4	chr8	112567044	112573043	+	6000	promoter-TSS (NR_132433)	0.156667	0.2795	0.83515
Coa5	chr1	37427104	37433103	-	6000	promoter-TSS (NM_026123)	2.27567	2.9985	0.397952
Cobl	chr11	12461961	12467960	-	6000	promoter-TSS (NM_172496)	0.181333	0.315	0.796708
Coch	chr12	51590342	51596341	+	6000	promoter-TSS (NM_001198835)	0.478167	0.629833	0.397456
Cog1	chr11	113646530	113652529	+	6000	promoter-TSS (NM_013581)	2.46533	3.22033	0.385427
Cog2	chr8	124517768	124523767	+	6000	promoter-TSS (NM_029746)	0.581333	0.807333	0.473799
Cog3	chr14	75751494	75757493	-	6000	promoter-TSS (NM_177381)	1.00183	1.78317	0.831799
Cog6	chr3	53014224	53020223	-	6000	promoter-TSS (NM_026225)	0.568833	0.940333	0.725166
Cog7	chr7	121978694	121984693	-	6000	promoter-TSS (NM_001033318)	0.4205	0.6875	0.709254
Col11a1	chr3	114027541	114033540	+	6000	promoter-TSS (NM_007729)	0.1155	0.359333	1.63743
Col11a2	chr17	34036139	34042138	+	6000	promoter-TSS (NM_009926)	1.23267	1.67667	0.443813
Col15a1	chr4	47205013	47211012	+	6000	promoter-TSS (NM_009928)	0.222667	0.448	1.00861
Col17a1	chr19	47689043	47695042	-	6000	promoter-TSS (NM_001290825)	0.329833	0.541167	0.714336
Col27a1	chr4	63212413	63218412	+	6000	promoter-TSS (NM_025685)	0.478167	0.869333	0.862396
Col28a1	chr6	8189618	8195617	-	6000	promoter-TSS (NM_001037865)	0.160833	0.212833	0.404158
Col4a3	chr1	82583922	82589921	+	6000	promoter-TSS (NM_007735)	0.148333	0.403667	1.44432
Col4a3bp	chr13	96539736	96545735	+	6000	promoter-TSS (NM_001164222)	1.26967	1.76533	0.475491
Col4a4	chr1	82583850	82589849	-	6000	promoter-TSS (NM_007735)	0.148333	0.394833	1.4124
Col5a2	chr1	45500283	45506282	-	6000	promoter-TSS (NM_007737)	0.066	0.150833	1.19242
Col8a2	chr4	126283795	126289794	+	6000	promoter-TSS (NM_199473)	0.6925	1.038	0.58392
Colca2	chr9	51275555	51281554	-	6000	promoter-TSS (NM_001195681)	0.536	1.0335	0.947233
Colgalt1	chr8	71608025	71614024	+	6000	promoter-TSS (NM_001364443)	2.12317	3.22917	0.604944
Colgalt2	chr1	152396868	152402867	+	6000	promoter-TSS (NM_177756)	0.329833	0.5545	0.74945
Commd3	chr2	18669436	18675435	+	6000	promoter-TSS (NM_147778)	0.8245	1.26867	0.621722
Commd6	chr14	101637472	101643471	-	6000	promoter-TSS (NM_001168592)	0.8575	1.36617	0.671925
Commd8	chr5	72165190	72171189	-	6000	promoter-TSS (NM_001356611)	0.601833	1.04683	0.798596
Cop1	chr1	159229201	159235200	+	6000	promoter-TSS (NM_001360878)	1.64083	2.21333	0.431792
Copa	chr1	172079530	172085529	+	6000	promoter-TSS (NM_009938)	1.50467	2.04933	0.445711
Copb1	chr7	114251681	114257680	-	6000	promoter-TSS (NM_033370)	0.9565	1.446	0.596231
Copb2	chr9	98560732	98566731	+	6000	promoter-TSS (NM_015827)	1.142	1.49033	0.384072
Cops2	chr2	125856083	125862082	-	6000	promoter-TSS (NM_009939)	1.377	1.792	0.380042
Cops7b	chr1	86579922	86585921	+	6000	promoter-TSS (NM_008801)	1.66133	2.24	0.431157
Coq4	chr2	29784494	29790493	+	6000	promoter-TSS (NM_178693)	0.997667	1.35733	0.444145
Coq6	chr12	84358969	84364968	+	6000	promoter-TSS (NM_172581)	1.212	1.86733	0.62359
Coq7	chr7	118530357	118536356	-	6000	promoter-TSS (NM_001304758)	0.750333	1.11783	0.575102
Coro2a	chr4	46598930	46604929	-	6000	promoter-TSS (NM_001164804)	0.676167	1.384	1.03339
Cotl1	chr8	119837580	119843579	-	6000	promoter-TSS (NM_028071)	0.7215	1.0025	0.474531
Cox10	chr11	64076473	64082472	-	6000	promoter-TSS (NM_178379)	1.07183	1.57017	0.550837
Cox16	chr12	81482138	81488137	-	6000	promoter-TSS (NM_001309810)	0.684333	0.936	0.451809
Cox5a	chr9	57518233	57524232	+	6000	promoter-TSS (NM_007747)	0.964667	1.548	0.682303
Cox7a2l	chr17	83511334	83517333	-	6000	promoter-TSS (NM_001159529)	1.64083	2.40417	0.551108
Cox8a	chr19	7214617	7220616	-	6000	promoter-TSS (NM_007750)	2.0035	2.62583	0.390253
Cpa3	chr3	20239182	20245181	-	6000	promoter-TSS (NM_007753)	0.1155	0.1775	0.619926
Cpa4	chr6	30565370	30571369	+	6000	promoter-TSS (NM_027926)	0.259667	0.541167	1.05941
Cpa5	chr6	30608011	30614010	+	6000	promoter-TSS (NM_144537)	0.2885	0.461333	0.677238
Cpd	chr11	76844009	76850008	-	6000	promoter-TSS (NM_007754)	0.9605	1.76533	0.878083
Cpeb2	chr5	43230254	43236253	+	6000	promoter-TSS (NM_001177379)	1.5665	2.86983	0.873422
Cpeb3	chr19	37204472	37210471	-	6000	promoter-TSS (NM_001290828)	1.851	2.6525	0.519048
Cped1	chr6	21982911	21988910	+	6000	promoter-TSS (NM_001081351)	0.255667	0.417	0.705783
Cplx4	chr18	65967179	65973178	-	6000	promoter-TSS (NM_145493)	0.148333	0.283833	0.936201
Cpm	chr10	117626501	117632500	+	6000	promoter-TSS (NM_027468)	0.173167	0.332667	0.941916
Cpne2	chr8	94530029	94536028	+	6000	promoter-TSS (NM_153507)	0.630667	1.02467	0.700205
Cpne3	chr4	19567109	19573108	-	6000	promoter-TSS (NM_027769)	0.5895	1.04683	0.828468
Cpne6	chr14	55507446	55513445	+	6000	promoter-TSS (NM_001136057)	0.552333	0.749667	0.44071
Cpne7	chr8	123114375	123120374	+	6000	promoter-TSS (NM_170684)	0.461667	0.811667	0.814036
Cps1	chr1	67120028	67126027	+	6000	promoter-TSS (NM_001080809)	0.0783333	0.319333	2.02737
Cpsf2	chr12	101972975	101978974	+	6000	promoter-TSS (NM_016856)	3.6195	5.02117	0.472232
Cpxcr1	chrX	116445945	116451944	+	6000	promoter-TSS (NM_001033471)	0.00817	0.0931667	3.51141
Cr1l	chr1	195128571	195134570	-	6000	promoter-TSS (NM_013499)	0.667833	1.33517	0.99946
Crabp1	chr9	54761749	54767748	+	6000	promoter-TSS (NM_001284507)	0.263833	0.363667	0.46299
Crabp2	chr3	87945694	87951693	+	6000	promoter-TSS (NM_007759)	0.729667	1.1045	0.598084
Cracr2a	chr6	127558337	127564336	+	6000	promoter-TSS (NM_001033464)	0.445167	0.5855	0.395323
Cracr2b	chr7	141458095	141464094	+	6000	promoter-TSS (NM_001025103)	1.18733	1.60567	0.435447
Cradd	chr10	95321138	95327137	-	6000	promoter-TSS (NM_001330141)	0.5195	1.05567	1.02296
Cramp1l	chr17	25012231	25018230	-	6000	promoter-TSS (NM_020608)	3.06717	4.12517	0.427546
Crb1	chr1	139374077	139380076	-	6000	promoter-TSS (NM_133239)	0.280333	0.461333	0.718666
Crb2	chr2	37773250	37779249	+	6000	promoter-TSS (NM_001163566)	0.342167	0.59	0.786016
Crb3	chr17	57059202	57065201	+	6000	promoter-TSS (NM_001347408)	1.01833	1.35733	0.414565
Crct1	chr3	93012687	93018686	-	6000	promoter-TSS (NM_028798)	0.177333	0.230667	0.379346
Creb1	chr1	64529805	64535804	+	6000	promoter-TSS (NM_009952)	2.62183	4.001	0.609785
Creb3	chr4	43559659	43565658	+	6000	promoter-TSS (NM_011602)	1.884	2.555	0.439524
Creb3l1	chr2	92021171	92027170	-	6000	promoter-TSS (NM_011957)	0.564833	0.749667	0.408424
Creb3l2	chr6	37439149	37445148	-	6000	promoter-TSS (NM_178661)	2.08183	3.176	0.609356
Creb3l4	chr3	90240513	90246512	-	6000	promoter-TSS (NM_001307934)	0.853333	1.25967	0.561861
Creb5	chr6	53284304	53290303	+	6000	promoter-TSS (NM_001327821)	0.280333	0.417	0.572904
Crebl2	chr6	134827200	134833199	+	6000	promoter-TSS (NM_177687)	1.69433	2.63033	0.634528
Crebzf	chr7	90439782	90445781	+	6000	promoter-TSS (NR_073438)	1.3605	1.91617	0.494086
Crem	chr18	3334631	3340630	-	6000	promoter-TSS (NM_001110852)	1.55417	3.22917	1.05502
Crhbp	chr13	95441832	95447831	-	6000	promoter-TSS (NM_198408)	0.379333	0.563333	0.570523
Crhr1	chr11	104129782	104135781	+	6000	promoter-TSS (NM_001313929)	0.4205	0.802833	0.932995
Crhr2	chr6	55130017	55136016	-	6000	promoter-TSS (NM_001288618)	0.358667	0.505667	0.495543
Crim1	chr17	78197249	78203248	+	6000	promoter-TSS (NM_015800)	1.97883	2.5815	0.38356
Crip3	chr17	46425943	46431942	+	6000	promoter-TSS (NM_181664)	0.5565	0.736333	0.403977
Cript	chr17	87022562	87028561	+	6000	promoter-TSS (NM_008838)	1.4305	1.9695	0.46131
Crisp1	chr17	40316208	40322207	-	6000	promoter-TSS (NM_009638)	0.0576667	0.0886667	0.620654
Crisp2	chr17	40791147	40797146	-	6000	promoter-TSS (NM_009420)	0.0206667	0.0621667	1.58883
Crisp3	chr17	40239289	40245288	-	6000	promoter-TSS (NM_009639)	0.0825	0.124167	0.589812
Crk	chr11	75676260	75682259	+	6000	promoter-TSS (NM_001277221)	3.30633	4.56867	0.466541
Crkl	chr16	17448986	17454985	+	6000	promoter-TSS (NM_001277231)	2.30033	3.003	0.384562
Crmp1	chr5	37239059	37245058	+	6000	promoter-TSS (NM_001136058)	0.210167	0.3105	0.563059
Crnde	chr8	92353121	92359120	-	6000	promoter-TSS (NR_033641)	1.87983	3.4465	0.874527
Crocc	chr4	141057546	141063545	-	6000	promoter-TSS (NM_001145958)	1.447	2.6215	0.857328
Crocc2	chr1	93165424	93171423	+	6000	promoter-TSS (NM_001310428)	1.17483	1.588	0.434755
Crot	chr5	8994147	9000146	-	6000	promoter-TSS (NM_023733)	3.78867	5.07433	0.421528
Crp	chr1	172695057	172701056	+	6000	promoter-TSS (NM_007768)	0.140167	0.221833	0.662332
Crppa	chr12	36378451	36384450	+	6000	promoter-TSS (NM_001289504)	0.997667	2.01383	1.01331
Crtc3	chr7	80685878	80691877	-	6000	promoter-TSS (NM_173863)	1.52117	2.12017	0.478999
Crx	chr7	15876956	15882955	-	6000	promoter-TSS (NM_007770)	0.099	0.323833	1.70975
Crxos	chr7	15879618	15885617	+	6000	promoter-TSS (NR_038092)	0.099	0.292833	1.56458
Cry2	chr2	92431070	92437069	-	6000	promoter-TSS (NM_009963)	1.748	2.5195	0.527432
Cryab	chr9	50748326	50754325	+	6000	promoter-TSS (NM_001289782)	0.7255	0.971333	0.420991
Cryba2	chr1	74890144	74896143	-	6000	promoter-TSS (NM_021541)	0.47	0.629833	0.422309
Crybb2	chr5	113067118	113073117	-	6000	promoter-TSS (NM_007773)	0.2885	0.434667	0.591338
Crybb3	chr5	113078585	113084584	-	6000	promoter-TSS (NM_001359007)	0.404	0.607667	0.588925
Crybg1	chr10	44145829	44151828	-	6000	promoter-TSS (NM_001368305)	0.404	0.6255	0.630655
Crybg3	chr16	59598048	59604047	-	6000	promoter-TSS (NM_174848)	0.511167	0.9315	0.865762
Crygb	chr1	65079291	65085290	-	6000	promoter-TSS (NM_144761)	0.206167	0.328167	0.670618
Crygd	chr1	65060441	65066440	-	6000	promoter-TSS (NM_007776)	0.247333	0.4125	0.737938
Cryl1	chr14	57395484	57401483	-	6000	promoter-TSS (NM_030004)	0.47	0.922667	0.973149
Csf2rb	chr15	78322801	78328800	+	6000	promoter-TSS (NM_007780)	0.334	0.581	0.79869
Csf2rb2	chr15	78302722	78308721	-	6000	promoter-TSS (NM_007781)	0.350333	0.6165	0.815373
Csgalnact2	chr6	118136141	118142140	-	6000	promoter-TSS (NM_001362149)	0.919333	1.50367	0.709825
Csk	chr9	57650632	57656631	-	6000	promoter-TSS (NM_001304761)	0.651333	0.980333	0.589876
Csl	chr10	99756659	99762658	-	6000	promoter-TSS (NM_027945)	0.189667	0.3415	0.848419
Csmd1	chr8	17532386	17538385	-	6000	promoter-TSS (NM_053171)	0.280333	0.647667	1.20811
Csmd3	chr15	48788990	48794989	-	6000	promoter-TSS (NM_001081391)	0.099	0.275	1.47393
Csn1s1	chr5	87663209	87669208	+	6000	promoter-TSS (NM_007784)	0.0246667	0.0531667	1.10796
Csn1s2b	chr5	87805122	87811121	+	6000	promoter-TSS (NM_009973)	0.033	0.071	1.10535
Csnk1a1	chr18	61552274	61558273	+	6000	promoter-TSS (NM_001357498)	1.06367	2.1025	0.98306
Csnk1g3	chr18	53859114	53865113	+	6000	promoter-TSS (NM_152809)	1.8675	2.49283	0.416678
Cspg4	chr9	56862105	56868104	+	6000	promoter-TSS (NM_139001)	0.4905	0.771833	0.654036
Csrnp3	chr2	65842768	65848767	+	6000	promoter-TSS (NM_001290666)	0.107167	0.190667	0.831196
Csrp2	chr10	110917177	110923176	+	6000	promoter-TSS (NM_007792)	0.8245	1.77433	1.10569
Csrp3	chr7	48845052	48851051	-	6000	promoter-TSS (NM_001198841)	0.2185	0.328167	0.586796
Cst13	chr2	148817100	148823099	+	6000	promoter-TSS (NM_027024)	0.156667	0.288333	0.880039
Cst8	chr2	148795840	148801839	+	6000	promoter-TSS (NM_009978)	0.239167	0.337167	0.495446
Csta2	chr16	36218563	36224562	+	6000	promoter-TSS (NM_029733)	0.173167	0.417	1.26789
Cstdc2	chr2	148847935	148853934	-	6000	promoter-TSS (NM_029960)	0.626667	0.869333	0.472211
Cstdc4	chr16	36181213	36187212	+	6000	promoter-TSS (NM_001082547)	0.222667	0.3415	0.617
Cstf2t	chr19	31079842	31085841	+	6000	promoter-TSS (NM_031249)	0.639	1.029	0.687355
Cstf3	chr2	104587485	104593484	+	6000	promoter-TSS (NM_145529)	1.4305	1.91183	0.418437
Cstl1	chr2	148747362	148753361	+	6000	promoter-TSS (NM_177655)	0.412333	0.607667	0.559469
Ctag2l2	chrX	74737928	74743927	+	6000	promoter-TSS (NM_001099306)	0.066	0.0976667	0.565401
Ctbp2	chr7	133120484	133126483	-	6000	promoter-TSS (NM_009980)	1.682	4.28483	1.34906
Ctcf	chr8	105633539	105639538	+	6000	promoter-TSS (NM_001358924)	1.39333	2.546	0.869692
Ctcfl	chr2	173116526	173122525	-	6000	promoter-TSS (NM_001355185)	0.334	0.434667	0.380061
Ctdp1	chr18	80466693	80472692	-	6000	promoter-TSS (NM_026295)	1.90467	2.56383	0.428764
Ctdsp1	chr1	74388610	74394609	+	6000	promoter-TSS (NM_153088)	4.76967	6.853	0.522847
Ctdsp2	chr10	126975718	126981717	+	6000	promoter-TSS (NM_001113470)	1.60367	2.43067	0.599978
Ctdspl2	chr2	121953002	121959001	+	6000	promoter-TSS (NM_001290992)	1.60783	2.4485	0.60678
Ctf1	chr7	127709704	127715703	+	6000	promoter-TSS (NM_001301282)	0.7545	1.04683	0.472439
Cth	chr3	157922064	157928063	-	6000	promoter-TSS (NM_145953)	0.474167	0.869333	0.874515
Cthrc1	chr15	39073933	39079932	+	6000	promoter-TSS (NM_026778)	0.263833	0.408	0.628942
Ctnna1	chr18	35115913	35121912	+	6000	promoter-TSS (NM_009818)	1.01417	2.1425	1.079
Ctnna2	chr6	77976668	77982667	-	6000	promoter-TSS (NM_001109764)	0.3875	0.594333	0.617076
Ctnna3	chr10	63427099	63433098	+	6000	promoter-TSS (NM_177612)	0.6925	1.05567	0.608268
Ctnnal1	chr4	56862212	56868211	-	6000	promoter-TSS (NM_018761)	1.07183	1.548	0.530325
Ctnnbl1	chr2	157734402	157740401	+	6000	promoter-TSS (NM_025680)	0.717333	1.16217	0.696102
Ctnnd1	chr2	84655978	84661977	-	6000	promoter-TSS (NM_001145100)	0.849167	1.1045	0.379274
Ctnnd2	chr15	30169535	30175534	+	6000	promoter-TSS (NM_001355502)	0.0825	0.1775	1.10535
Ctps	chr4	120567277	120573276	-	6000	promoter-TSS (NM_016748)	1.66967	2.91417	0.803523
Cts3	chr13	61567128	61573127	-	6000	promoter-TSS (NM_054092)	0.0246667	0.115333	2.22517
Cts8-ps	chr13	61285851	61291850	-	6000	promoter-TSS (NR_027871)	0.0825	0.124167	0.589812
Cts8-ps	chr13	61285851	61291850	-	6000	promoter-TSS (NR_027871)	0.0825	0.124167	0.589812
Ctsc	chr7	88275086	88281085	+	6000	promoter-TSS (NM_009982)	0.4535	0.745167	0.716461
Ctse	chr1	131635315	131641314	+	6000	promoter-TSS (NM_007799)	0.206167	0.319333	0.631252
Ctsh	chr9	90051268	90057267	+	6000	promoter-TSS (NM_007801)	0.634833	0.833833	0.393381
Ctsk	chr3	95496211	95502210	+	6000	promoter-TSS (NM_007802)	0.643167	0.953667	0.568292
Ctsq	chr13	61037598	61043597	-	6000	promoter-TSS (NM_029636)	0.0741667	0.0976667	0.397095
Ctss	chr3	95523787	95529786	+	6000	promoter-TSS (NM_001267695)	0.379333	0.59	0.637249
Ctxn2	chr2	125133693	125139692	+	6000	promoter-TSS (NM_001162934)	0.173167	0.257333	0.571477
Ctxn3	chr18	57465487	57471486	+	6000	promoter-TSS (NM_001134697)	0.173167	0.230667	0.413648
Cuedc1	chr11	88096147	88102146	+	6000	promoter-TSS (NM_198013)	1.07183	1.752	0.708922
Cul1	chr6	47450733	47456732	+	6000	promoter-TSS (NM_001355551)	2.152	4.103	0.931001
Cul2	chr18	3379971	3385970	+	6000	promoter-TSS (NM_001360829)	0.894667	1.5835	0.823695
Cul3	chr1	80337691	80343690	-	6000	promoter-TSS (NM_001313728)	2.46933	3.37117	0.449126
Cutal	chr2	34871397	34877396	+	6000	promoter-TSS (NM_001308024)	0.478167	0.820667	0.779283
Cwf19l2	chr9	3401086	3407085	+	6000	promoter-TSS (NM_027545)	0.478167	0.6565	0.457281
Cx3cl1	chr8	94769181	94775180	+	6000	promoter-TSS (NM_009142)	0.6555	1.25083	0.932222
Cxcl10	chr5	92345890	92351889	-	6000	promoter-TSS (NM_021274)	1.49233	2.16467	0.536575
Cxcl11	chr5	92360297	92366296	-	6000	promoter-TSS (NR_038116)	0.3875	0.736333	0.926163
Cxcl12	chr6	117165536	117171535	+	6000	promoter-TSS (NM_013655)	0.148333	0.212833	0.520881
Cxcl13	chr5	95953940	95959939	+	6000	promoter-TSS (NM_018866)	0.214333	0.337167	0.653606
Cxcr2	chr1	74150995	74156994	+	6000	promoter-TSS (NM_009909)	0.263833	0.377	0.514938
Cxcr4	chr1	128589300	128595299	-	6000	promoter-TSS (NM_001356509)	0.280333	0.434667	0.632766
Cxxc5	chr18	35826789	35832788	+	6000	promoter-TSS (NM_133687)	0.597833	0.794	0.409396
Cyb561	chr11	105941488	105947487	-	6000	promoter-TSS (NM_007805)	3.735	5.57117	0.576871
Cyb5r2	chr7	107755033	107761032	-	6000	promoter-TSS (NM_001205227)	0.123667	0.186333	0.591428
Cyb5r4	chr9	87019030	87025029	+	6000	promoter-TSS (NM_024195)	0.494667	0.647667	0.388795
Cybb	chrX	9466325	9472324	-	6000	promoter-TSS (NM_007807)	0.066	0.1775	1.42728
Cybrd1	chr2	71115055	71121054	+	6000	promoter-TSS (NM_028593)	0.325667	0.523333	0.684334
Cyfip1	chr7	55839072	55845071	+	6000	promoter-TSS (NM_001164662)	1.08017	1.996	0.885858
Cyhr1	chr15	76657209	76663208	-	6000	promoter-TSS (NM_001358912)	2.89817	3.96983	0.453938
Cyp24a1	chr2	170494146	170500145	-	6000	promoter-TSS (NM_009996)	0.634833	0.882667	0.475491
Cyp26b1	chr6	84590909	84596908	-	6000	promoter-TSS (NM_001177713)	0.560667	1.08233	0.94893
Cyp2a5	chr7	26832340	26838339	+	6000	promoter-TSS (NM_007812)	0.136	0.283833	1.06144
Cyp2c29	chr19	39284086	39290085	+	6000	promoter-TSS (NM_007815)	0.0741667	0.142	0.937047
Cyp2c38	chr19	39460076	39466075	-	6000	promoter-TSS (NM_010002)	0.0495	0.0753333	0.605859
Cyp2c65	chr19	39058007	39064006	+	6000	promoter-TSS (NM_028191)	0.066	0.204	1.62803
Cyp2c69	chr19	39883770	39889769	-	6000	promoter-TSS (NM_001104525)	0.066	0.1065	0.690316
Cyp2d34	chr15	82617908	82623907	-	6000	promoter-TSS (NM_145474)	0.346333	0.474667	0.454754
Cyp2e1	chr7	140760820	140766819	+	6000	promoter-TSS (NM_021282)	0.0825	0.133	0.68896
Cyp2j12	chr4	96138153	96144152	-	6000	promoter-TSS (NM_001100182)	0.132	0.204	0.628031
Cyp2j13	chr4	96074548	96080547	-	6000	promoter-TSS (NM_145548)	0.0576667	0.0886667	0.620654
Cyp2j6	chr4	96550652	96556651	-	6000	promoter-TSS (NM_010008)	0.428667	0.576667	0.427881
Cyp2j9	chr4	96588486	96594485	-	6000	promoter-TSS (NM_028979)	0.099	0.221833	1.16398
Cyp2s1	chr7	25813526	25819525	-	6000	promoter-TSS (NM_028775)	0.536	1.05567	0.97785
Cyp2u1	chr3	131300228	131306227	-	6000	promoter-TSS (NM_027816)	0.634833	0.904833	0.511274
Cyp3a13	chr5	137918620	137924619	-	6000	promoter-TSS (NM_007819)	0.3215	0.647667	1.01043
Cyp3a25	chr5	146006619	146012618	-	6000	promoter-TSS (NR_030782)	0.127833	0.266167	1.05807
Cyp3a57	chr5	145342270	145348269	+	6000	promoter-TSS (NM_001100180)	0.160833	0.252833	0.65262
Cyp4a10	chr4	115515288	115521287	+	6000	promoter-TSS (NM_010011)	0.173167	0.261667	0.595569
Cyp4a14	chr4	115493142	115499141	-	6000	promoter-TSS (NM_007822)	0.0495	0.142	1.52039
Cyp4a31	chr4	115560650	115566649	+	6000	promoter-TSS (NM_201640)	0.099	0.283833	1.51954
Cyp4a32	chr4	115597939	115603938	+	6000	promoter-TSS (NM_001100181)	0.148333	0.363667	1.29377
Cyp4b1	chr4	115644722	115650721	-	6000	promoter-TSS (NM_007823)	1.36867	2.1025	0.619335
Cyp4f14	chr17	32914357	32920356	-	6000	promoter-TSS (NM_022434)	0.544167	1.22417	1.16968
Cyp4f15	chr17	32682632	32688631	+	6000	promoter-TSS (NM_001346538)	0.2885	0.479	0.731454
Cyp4f18	chr8	72006627	72012626	-	6000	promoter-TSS (NM_024444)	0.478167	0.669833	0.486288
Cyp4f37	chr17	32618320	32624319	+	6000	promoter-TSS (NM_001100187)	0.305	0.425833	0.48148
Cyp4f40	chr17	32655887	32661886	+	6000	promoter-TSS (NM_001101588)	0.457667	1.01583	1.15029
Cyp4x1	chr4	115131080	115137079	-	6000	promoter-TSS (NM_001003947)	0.206167	0.403667	0.969353
Cyp4x1os	chr4	115130833	115136832	+	6000	promoter-TSS (NR_131922)	0.156667	0.4125	1.3967
Cypt12	chr3	17945445	17951444	+	6000	promoter-TSS (NM_029289)	0.0453333	0.115333	1.34717
Cypt14	chrX	39860605	39866604	-	6000	promoter-TSS (NM_001191032)	0.0576667	0.0886667	0.620654
Cypt2	chrX	105496773	105502772	+	6000	promoter-TSS (NM_173436)	0.0246667	0.1065	2.11022
Cys1	chr12	24678796	24684795	-	6000	promoter-TSS (NM_138686)	0.375167	0.603167	0.685025
Cysltr1	chrX	106600680	106606679	-	6000	promoter-TSS (NM_001281862)	0.0165	0.0798333	2.27452
Cysltr2	chr14	73046115	73052114	-	6000	promoter-TSS (NM_133720)	0.1155	0.2085	0.852155
Cystm1	chr18	36345625	36351624	+	6000	promoter-TSS (NM_001081365)	1.76033	2.97633	0.757687
Cyth1	chr11	118245593	118251592	-	6000	promoter-TSS (NM_011180)	3.632	5.4825	0.59407
Cyth2	chr7	45811317	45817316	-	6000	promoter-TSS (NM_001112701)	2.04883	2.6835	0.389313
Cyth4	chr15	78594048	78600047	+	6000	promoter-TSS (NM_028195)	0.618333	0.9005	0.542342
Cytip	chr2	58157123	58163122	-	6000	promoter-TSS (NM_139200)	0.148333	0.221833	0.580633
Cyyr1	chr16	85547374	85553373	-	6000	promoter-TSS (NM_144853)	0.2885	0.492333	0.771064
D030025P21Rik	chr12	84872803	84878802	+	6000	promoter-TSS (NR_028577)	2.26333	2.97183	0.392904
D130009I18Rik	chr14	104636145	104642144	+	6000	promoter-TSS (NR_015593)	0.066	0.115333	0.805271
D130020L05Rik	chr12	101079452	101085451	+	6000	promoter-TSS (NR_038049)	1.917	3.22033	0.74836
D16Ertd472e	chr16	78573689	78579688	-	6000	promoter-TSS (NM_025967)	1.377	1.91617	0.476695
D16Ertd519e	chr16	70613426	70619425	+	6000	promoter-TSS (NR_040474)	0.189667	0.332667	0.810611
D17Ertd648e	chr17	11880190	11886189	-	6000	promoter-TSS (NR_045808)	0.173167	0.292833	0.757918
D17H6S56E-5	chr17	34997747	35003746	-	6000	promoter-TSS (NM_033075)	4.073	5.47367	0.426416
D1Ertd622e	chr1	97659019	97665018	-	6000	promoter-TSS (NM_001355074)	1.7315	2.88767	0.737882
D1Pas1	chr1	186964417	186970416	+	6000	promoter-TSS (NM_033077)	0.181333	0.2395	0.401382
D230017M19Rik	chr1	72240994	72246993	+	6000	promoter-TSS (NR_155355)	0.9565	1.35733	0.504938
D230025D16Rik	chr8	105222189	105228188	+	6000	promoter-TSS (NM_145604)	0.865667	1.15333	0.413926
D230030E09Rik	chr12	118527194	118533193	-	6000	promoter-TSS (NR_045947)	0.156667	0.2705	0.78793
D430020J02Rik	chr12	116402162	116408161	-	6000	promoter-TSS (NR_028421)	2.97233	4.29817	0.532126
D430036J16Rik	chr9	81628931	81634930	+	6000	promoter-TSS (NR_040396)	0.107167	0.292833	1.45022
D5Ertd605e	chr5	147415621	147421620	+	6000	promoter-TSS (NR_033625)	0.457667	0.647667	0.500954
D5Ertd615e	chr5	45421401	45427400	-	6000	promoter-TSS (NR_131933)	0.296833	0.399167	0.427338
D630013N20Rik	chr10	70652964	70658963	-	6000	promoter-TSS (NR_045292)	0.0741667	0.150833	1.02411
D630023F18Rik	chr1	65120215	65126214	-	6000	promoter-TSS (NM_001285882)	0.346333	0.669833	0.951641
D630044L22Rik	chr17	25948473	25954472	+	6000	promoter-TSS (NR_152187)	0.968833	1.29083	0.413982
D6Wsu163e	chr6	126936967	126942966	+	6000	promoter-TSS (NM_001347455)	1.381	2.09367	0.600318
D830030K20Rik	chr14	3205494	3211493	+	6000	promoter-TSS (NM_001320366)	0.033	0.115333	1.80527
D830032E09Rik	chr1	107914260	107920259	+	6000	promoter-TSS (NR_102307)	0.0576667	0.0886667	0.620654
D830050J10Rik	chr6	115672969	115678968	+	6000	promoter-TSS (NR_152134)	1.9375	2.94967	0.606356
D930020B18Rik	chr10	121638702	121644701	+	6000	promoter-TSS (NM_177335)	0.206167	0.283833	0.461233
D930028M14Rik	chr7	25149458	25155457	+	6000	promoter-TSS (NR_045847)	1.076	2.62583	1.2871
Dach1	chr14	98166766	98172765	-	6000	promoter-TSS (NM_007826)	0.148333	0.266167	0.843488
Dach2	chrX	113294511	113300510	+	6000	promoter-TSS (NM_001289732)	0.033	0.142	2.10535
Dact3	chr7	16872318	16878317	+	6000	promoter-TSS (NM_001081655)	1.22033	1.761	0.52912
Dad1	chr14	54250930	54256929	-	6000	promoter-TSS (NM_001205181)	1.17083	1.83633	0.649292
Dag1	chr9	108260959	108266958	-	6000	promoter-TSS (NM_010017)	1.50067	1.9695	0.392226
Dalir	chr1	42747713	42753712	+	6000	promoter-TSS (NR_130904)	0.0825	0.190667	1.20859
Dalrd3	chr9	108566893	108572892	+	6000	promoter-TSS (NM_026378)	2.16433	3.12267	0.528856
Dand5	chr8	84829266	84835265	-	6000	promoter-TSS (NR_033145)	1.3645	1.85417	0.442399
Dap3	chr3	88947534	88953533	-	6000	promoter-TSS (NM_001164533)	3.57417	4.724	0.402402
Dapk2	chr9	66155227	66161226	+	6000	promoter-TSS (NM_010019)	0.494667	0.896	0.857042
Dapl1	chr2	59481654	59487653	+	6000	promoter-TSS (NM_029723)	0.445167	0.643167	0.530847
Dapp1	chr3	137978550	137984549	-	6000	promoter-TSS (NM_001310753)	1.06367	1.415	0.411756
Dars2	chr1	161067661	161073660	-	6000	promoter-TSS (NM_172644)	1.245	2.12467	0.771091
Daw1	chr1	83156756	83162755	+	6000	promoter-TSS (NR_027636)	0.280333	0.501167	0.838147
Daxx	chr17	33906446	33912445	+	6000	promoter-TSS (NM_007829)	3.47117	6.09017	0.811061
Dazl	chr17	50290621	50296620	-	6000	promoter-TSS (NM_010021)	0.296833	0.674167	1.18345
Dbhos	chr2	27159704	27165703	-	6000	promoter-TSS (NR_040524)	0.663667	0.882667	0.41141
Dbi	chr1	120118097	120124096	-	6000	promoter-TSS (NM_001172074)	2.791	3.65933	0.390799
Dbndd1	chr8	123512456	123518455	-	6000	promoter-TSS (NM_001170976)	0.581333	0.780667	0.425341
Dbnl	chr11	5785484	5791483	+	6000	promoter-TSS (NM_001146309)	3.57417	4.786	0.421213
Dbpht2	chr12	74294475	74300474	+	6000	promoter-TSS (NM_198866)	0.173167	0.230667	0.413648
Dbr1	chr9	99572787	99578786	+	6000	promoter-TSS (NM_031403)	0.676167	0.958167	0.502898
Dbx1	chr7	49633836	49639835	-	6000	promoter-TSS (NM_001005232)	0.230833	0.346	0.583921
Dcaf1	chr9	106818925	106824924	+	6000	promoter-TSS (NM_001015507)	0.94	1.4505	0.625818
Dcaf10	chr4	45339102	45345101	+	6000	promoter-TSS (NM_153167)	1.46767	1.94283	0.404638
Dcaf12	chr4	41311902	41317901	-	6000	promoter-TSS (NM_026893)	1.39333	2.05817	0.562819
Dcaf12l1	chrX	44787198	44793197	-	6000	promoter-TSS (NM_001190718)	0.0576667	0.0886667	0.620654
Dcaf6	chr1	165457464	165463463	-	6000	promoter-TSS (NM_027430)	2.19317	3.55733	0.697781
Dcaf8	chr1	172145016	172151015	+	6000	promoter-TSS (NM_153555)	2.1355	2.86983	0.426393
Dcdc2c	chr12	28549400	28555399	-	6000	Intergenic	0.362833	0.4835	0.414209
Dchs1	chr7	105784551	105790550	-	6000	promoter-TSS (NM_001162943)	0.206167	0.390333	0.920895
Dclk1	chr3	55239365	55245364	+	6000	promoter-TSS (NM_001195538)	0.189667	0.363667	0.93915
Dclk2	chr3	86917885	86923884	-	6000	promoter-TSS (NM_001195497)	0.177333	0.301667	0.766492
Dclk3	chr9	111436082	111442081	+	6000	promoter-TSS (NM_172928)	0.189667	0.315	0.731885
Dclre1a	chr19	56545223	56551222	-	6000	promoter-TSS (NM_025811)	1.87167	3.16267	0.756818
Dcn	chr10	97476501	97482500	+	6000	promoter-TSS (NM_001190451)	0.0741667	0.115333	0.636966
Dcp2	chr18	44377501	44383500	+	6000	promoter-TSS (NM_027490)	0.886333	1.57917	0.833242
Dcpp1	chr17	23877877	23883876	+	6000	promoter-TSS (NM_019910)	0.503	0.692	0.460214
[truncated: 6,475 more rows]

## Sheet: H3K27Ac gains at Super Enhancer
sgCtrL or Sin3Bsg1 KPC1199 cells + or – IFNγ indicates that PDAC cells were treated with or without 10 ng/ml IFNγ for 24 hours.
Sin3Bsg1+IFNγ vs sgCtrL+IFNγ based on Cut&tag RPKM							H3K27Ac Peaks at Super Enhancer
Genes of H3K27Ac gain at Super Enhancer by Sin3Bloss	Chr.x	Start.y	End.y	Strand.y	Length.y	Detailed.Annotation.y	SgCtrL+IFNγ	Sin3Bsg1+IFNγ	Log2FC(Sin3Bsg1+IFNγ/sgCtrL+IFNγ)
0610009B22Rik	chr11	51682635	51694634	-	12000	promoter-TSS (NM_025319)	1.37283	1.93617	0.496047
0610009L18Rik	chr11	120342679	120354678	+	12000	promoter-TSS (NM_001313923)	5.71175	10.2264	0.840296
0610010F05Rik	chr11	23627632	23639631	-	12000	promoter-TSS (NR_156450)	0.643083	0.909333	0.499804
0610010K14Rik	chr11	70231915	70243914	-	12000	promoter-TSS (NM_145758)	1.76233	2.38642	0.437359
0610031O16Rik	chr3	138233664	138245663	-	12000	promoter-TSS (NR_045760)	0.32775	0.434667	0.407314
0610040J01Rik	chr5	63806496	63818495	+	12000	promoter-TSS (NM_029554)	0.276167	0.370417	0.42361
1110002L01Rik	chr12	3420748	3432747	-	12000	promoter-TSS (NM_172421)	1.56658	2.07142	0.402996
1110004F10Rik	chr7	116087381	116099380	+	12000	promoter-TSS (NM_019772)	0.754417	1.02683	0.444768
1110020A21Rik	chr17	84951711	84963710	-	12000	promoter-TSS (NR_027929)	1.63667	2.47067	0.59414
1110025L11Rik	chr16	89058003	89070002	-	12000	promoter-TSS (NM_001276278)	0.0845	0.115333	0.448786
1110032F04Rik	chr3	68863587	68875586	+	12000	promoter-TSS (NM_001167996)	0.263833	0.4125	0.644767
1110038F14Rik	chr15	76942262	76954261	+	12000	promoter-TSS (NM_001347540)	0.886333	1.42825	0.688327
1110046J04Rik	chr13	33930033	33942032	+	12000	promoter-TSS (NR_040707)	0.490583	0.820583	0.742152
1500009C09Rik	chr15	82246398	82258397	+	12000	promoter-TSS (NR_037697)	0.603917	0.953667	0.659136
1500012K07Rik	chr7	75302697	75314696	+	12000	promoter-TSS (NR_045812)	0.16075	0.232833	0.534479
1600020E01Rik	chr6	86521331	86533330	+	12000	promoter-TSS (NR_037961)	2.80125	3.85683	0.461346
1600023N17Rik	chr5	45663709	45675708	-	12000	promoter-TSS (NR_073433)	0.746167	1.0845	0.53946
1600029I14Rik	chr9	99464422	99476421	+	12000	promoter-TSS (NR_028123)	0.410167	0.643167	0.648982
1600029O15Rik	chr9	58196898	58208897	+	12000	promoter-TSS (NR_033522)	0.601917	0.884917	0.555978
1700001C19Rik	chr17	47431376	47443375	-	12000	promoter-TSS (NM_029296)	2.77858	3.92775	0.499354
1700001F09Rik	chr14	43341812	43353811	-	12000	promoter-TSS (NM_027940)	0.24325	0.323833	0.412812
1700001J11Rik	chr9	40044559	40056558	+	12000	promoter-TSS (NR_033613)	0.0700833	0.146417	1.06294
1700003D09Rik	chr11	98352284	98364283	-	12000	promoter-TSS (NM_021547)	4.17817	6.20767	0.571181
1700003G18Rik	chr7	116087150	116099149	-	12000	promoter-TSS (NM_019772)	0.733833	1.00467	0.453193
1700003H04Rik	chr3	124575092	124587091	-	12000	promoter-TSS (NM_001368235)	0.107167	0.270583	1.33622
1700003I22Rik	chr1	56012979	56024978	+	12000	promoter-TSS (NR_126076)	0.111333	0.161917	0.540367
1700003L19Rik	chr16	12805391	12817390	+	12000	promoter-TSS (NR_040507)	0.148417	0.217333	0.550256
1700003P14Rik	chr13	118550169	118562168	+	12000	promoter-TSS (NR_045982)	0.05775	0.08875	0.619926
1700007K13Rik	chr2	28460325	28472324	-	12000	promoter-TSS (NM_027040)	0.700833	1.02017	0.541662
1700008C04Rik	chr12	50999157	51011156	+	12000	promoter-TSS (NR_126468)	0.156667	0.24175	0.625817
1700008K24Rik	chr17	49107534	49119533	-	12000	promoter-TSS (NR_038144)	0.115417	0.306083	1.40707
1700008P02Rik	chr3	6614444	6626443	-	12000	promoter-TSS (NM_027048)	0.0618333	0.110917	0.843021
1700009C05Rik	chr6	81904801	81916800	-	12000	promoter-TSS (NR_046040)	0.103083	0.261667	1.34392
1700010I02Rik	chr3	7948888	7960887	-	12000	promoter-TSS (NR_040587)	0.0865833	0.201833	1.221
1700010J16Rik	chr10	112720927	112732926	+	12000	promoter-TSS (NR_040579)	0.0906667	0.141917	0.6464
1700010K23Rik	chr16	66651119	66663118	+	12000	promoter-TSS (NR_040512)	0.066	0.159667	1.27453
1700010N08Rik	chr7	38785662	38797661	+	12000	promoter-TSS (NR_153826)	0.0391667	0.0754167	0.945256
1700011B04Rik	chr13	35175624	35187623	+	12000	promoter-TSS (NR_045616)	0.1505	0.217333	0.530146
1700011C11Rik	chr7	71955176	71967175	+	12000	promoter-TSS (NR_126462)	0.42875	0.927083	1.11256
1700011L22Rik	chr8	79242584	79254583	-	12000	promoter-TSS (NM_026315)	0.486417	0.649833	0.417877
1700011M02Rik	chrX	102902906	102914905	+	12000	promoter-TSS (NM_027591)	0.123667	0.195167	0.65825
1700012A03Rik	chr6	32044289	32056288	+	12000	promoter-TSS (NM_029587)	0.21025	0.286083	0.444329
1700012B09Rik	chr9	14765031	14777030	-	12000	promoter-TSS (NM_029306)	0.2515	0.390333	0.634148
1700012P22Rik	chr4	144432773	144444772	-	12000	promoter-TSS (NM_027056)	0.103083	0.146417	0.506269
1700013F07Rik	chr3	108531585	108543584	+	12000	promoter-TSS (NM_029314)	0.8245	1.27967	0.634177
1700013H16Rik	chrX	53751832	53763831	-	12000	promoter-TSS (NM_001200013)	0.0783333	0.115333	0.558111
1700015G11Rik	chr7	52009717	52021716	-	12000	promoter-TSS (NM_001195601)	0.0906667	0.168583	0.894817
1700016C15Rik	chr1	177723815	177735814	+	12000	promoter-TSS (NM_027077)	0.812167	1.06233	0.387389
1700016G22Rik	chr13	5852093	5864092	-	12000	promoter-TSS (NR_045891)	1.55833	2.38642	0.614842
1700017L05Rik	chr5	77459489	77471488	+	12000	promoter-TSS (NR_131050)	0.457583	0.645417	0.496197
1700018B24Rik	chr3	48603104	48615103	-	12000	promoter-TSS (NR_003617)	0.111333	0.195167	0.809822
1700019D03Rik	chr1	52986658	52998657	-	12000	promoter-TSS (NM_001368276)	0.0783333	0.195167	1.31701
1700019P21Rik	chr1	138870951	138882950	-	12000	promoter-TSS (NR_138576)	0.441083	0.625417	0.503767
1700020A23Rik	chr2	130399260	130411259	+	12000	promoter-TSS (NM_001163483)	0.5895	0.82725	0.488832
1700020N18Rik	chr1	91400030	91412029	-	12000	promoter-TSS (NR_026924)	0.684333	0.989167	0.531515
1700022A22Rik	chr15	46318586	46330585	+	12000	promoter-TSS (NR_045509)	0.103083	0.173	0.746961
1700022I11Rik	chr4	42963947	42975946	+	12000	promoter-TSS (NM_026088)	0.19375	0.339333	0.808507
1700024B18Rik	chr14	123981636	123993635	+	12000	promoter-TSS (NR_045479)	0.0185833	0.0798333	2.10298
1700025B11Rik	chr15	77555893	77567892	-	12000	promoter-TSS (NR_040310)	0.329833	0.5145	0.641434
1700025K24Rik	chr17	54364075	54376074	-	12000	promoter-TSS (NR_045825)	0.0969167	0.13525	0.480811
1700026D11Rik	chr2	132484729	132496728	+	12000	promoter-TSS (NR_028286)	0.321583	0.425833	0.405096
1700026F02Rik	chr8	71020756	71032755	-	12000	promoter-TSS (NR_045487)	0.2185	0.301583	0.464923
1700027F06Rik	chr6	124358487	124370486	-	12000	promoter-TSS (NR_131162)	0.189667	0.299417	0.658688
1700027H10Rik	chr3	45433310	45445309	-	12000	promoter-TSS (NR_040594)	0.033	0.0865	1.39023
1700028D13Rik	chr5	112200764	112212763	+	12000	promoter-TSS (NR_045378)	0.46175	0.607667	0.396168
1700028P14Rik	chr19	23646813	23658812	-	12000	promoter-TSS (NM_026188)	0.107167	0.232833	1.11944
1700030A11Rik	chr17	28899266	28911265	+	12000	promoter-TSS (NR_045457)	0.509167	0.845	0.730813
1700030C10Rik	chr12	20809780	20821779	-	12000	promoter-TSS (NR_015521)	0.96875	1.35508	0.484185
1700030C10Rik	chr12	20809780	20821779	-	12000	promoter-TSS (NR_015521)	0.96875	1.35508	0.484185
1700031A10Rik	chr17	36917793	36929792	+	12000	promoter-TSS (NR_045439)	0.486417	0.904833	0.895459
1700031F05Rik	chrX	102860354	102872353	-	12000	promoter-TSS (NM_028496)	0.04125	0.15525	1.91213
1700031L13Rik	chr5	82118714	82130713	-	12000	promoter-TSS (NR_138557)	0.0824167	0.124167	0.59127
1700031P21Rik	chr12	52596323	52608322	-	12000	promoter-TSS (NR_045910)	2.18908	3.5175	0.684224
1700039E22Rik	chr19	44829939	44841938	-	12000	promoter-TSS (NR_045315)	0.34625	0.53675	0.632436
1700044K03Rik	chr18	49517290	49529289	+	12000	promoter-TSS (NR_033785)	0.0618333	0.08875	0.521363
1700046C09Rik	chr11	14593226	14605225	-	12000	promoter-TSS (NM_001164166)	0.0700833	0.159667	1.18792
1700047E10Rik	chr14	44207238	44219237	-	12000	promoter-TSS (NR_073363)	0.0906667	0.141917	0.6464
1700047L14Rik	chr5	108757843	108769842	+	12000	promoter-TSS (NR_040691)	0.19375	0.29275	0.595473
1700049E15Rik	chr6	147684242	147696241	+	12000	promoter-TSS (NR_033636)	0.206167	0.330417	0.680475
1700049E22Rik	chr6	100521401	100533400	+	12000	promoter-TSS (NR_040525)	0.338083	0.4835	0.516137
1700052I22Rik	chr12	80918448	80930447	-	12000	promoter-TSS (NR_033786)	0.2865	0.421417	0.556712
1700052K11Rik	chr11	105175434	105187433	-	12000	promoter-TSS (NM_001294334)	2.3725	3.10275	0.387139
1700054A03Rik	chr19	53070253	53082252	+	12000	promoter-TSS (NR_045320)	0.305083	0.4125	0.435191
1700054K19Rik	chr6	112204709	112216708	+	12000	promoter-TSS (NR_027865)	0.169	0.266167	0.655307
1700055C04Rik	chr9	64035466	64047465	-	12000	promoter-TSS (NR_040726)	0.4205	0.572167	0.44433
1700056E22Rik	chr1	184027999	184039998	-	12000	promoter-TSS (NM_028516)	2.52917	3.45317	0.449258
1700057G04Rik	chr9	92303378	92315377	+	12000	promoter-TSS (NM_001033184)	0.206167	0.306083	0.570113
1700057H15Rik	chr4	124479960	124491959	-	12000	promoter-TSS (NR_040774)	0.197917	0.286083	0.531542
1700061N14Rik	chr8	47812218	47824217	-	12000	promoter-TSS (NR_151456)	0.317417	0.419167	0.401146
1700063D05Rik	chr9	41200156	41212155	+	12000	promoter-TSS (NR_040392)	0.317417	0.479083	0.593898
1700065L07Rik	chr6	73465022	73477021	-	12000	promoter-TSS (NR_108032)	0.162833	0.439167	1.43137
1700065O20Rik	chr18	49811957	49823956	-	12000	promoter-TSS (NR_045386)	0.148417	0.252833	0.768533
1700066J03Rik	chr13	58140950	58152949	+	12000	promoter-TSS (NR_126543)	0.288583	0.459083	0.669768
1700069P05Rik	chr6	118242455	118254454	-	12000	promoter-TSS (NR_040527)	0.300917	0.419167	0.47816
1700072B07Rik	chr9	58364505	58376504	+	12000	promoter-TSS (NM_028854)	0.366917	0.50125	0.450078
1700072I22Rik	chr11	103632937	103644936	+	12000	promoter-TSS (NR_131109)	0.329833	0.499	0.597303
1700072O05Rik	chr6	120548797	120560796	+	12000	promoter-TSS (NR_045733)	0.34625	0.496833	0.520948
1700073E17Rik	chr6	145381626	145393625	+	12000	promoter-TSS (NR_003625)	0.391667	0.523417	0.418333
1700080O16Rik	chrX	51966773	51978772	-	12000	promoter-TSS (NM_028851)	0.0824167	0.181833	1.14161
1700085C21Rik	chr12	82933156	82945155	-	12000	promoter-TSS (NR_046045)	0.113333	0.25725	1.1826
1700086L19Rik	chr12	74278277	74290276	+	12000	promoter-TSS (NR_030735)	0.1855	0.246167	0.408216
1700086O06Rik	chr18	38244566	38256565	-	12000	promoter-TSS (NR_015475)	1.04708	1.49042	0.50934
1700092C02Rik	chr8	77618173	77630172	+	12000	promoter-TSS (NR_045467)	0.280333	0.4125	0.557251
1700094M24Rik	chr6	52486452	52498451	+	12000	promoter-TSS (NR_046049)	0.6225	1.25083	1.00674
1700096J18Rik	chr11	109340868	109352867	+	12000	promoter-TSS (NR_027883)	1.37692	2.291	0.734536
1700096P03Rik	chr8	87636211	87648210	-	12000	promoter-TSS (NR_131165)	0.25975	0.39475	0.603816
1700097N02Rik	chr17	30620906	30632905	-	12000	promoter-TSS (NM_013811)	0.140167	0.30825	1.13696
1700100I10Rik	chr14	114939949	114951948	-	12000	promoter-TSS (NR_126551)	0.0453333	0.08425	0.894106
1700102H20Rik	chr17	3551825	3563824	+	12000	promoter-TSS (NR_045303)	0.9935	1.4305	0.525928
1700109I08Rik	chr14	39649664	39661663	+	12000	promoter-TSS (NR_045936)	0.123667	0.36375	1.55649
1700110K17Rik	chr9	40327473	40339472	+	12000	promoter-TSS (NR_040728)	0.241167	0.468	0.956478
1700112J16Rik	chr7	67216537	67228536	-	12000	promoter-TSS (NR_131044)	0.63075	0.856083	0.440683
1700113H08Rik	chr10	87052047	87064046	+	12000	promoter-TSS (NM_029685)	0.127833	0.1885	0.560301
1700120G07Rik	chr7	135190003	135202002	-	12000	promoter-TSS (NR_046050)	0.315333	0.519	0.718857
1700122O11Rik	chr17	48032294	48044293	-	12000	promoter-TSS (NM_029689)	0.3875	0.554417	0.516774
1700123J17Rik	chr7	126242239	126254238	-	12000	promoter-TSS (NR_131046)	0.424583	0.607667	0.517233
1700123M08Rik	chr4	11960575	11972574	+	12000	promoter-TSS (NR_040577)	0.674	1.09117	0.695051
1700123O12Rik	chr4	10791803	10803802	-	12000	promoter-TSS (NR_045185)	0.0948333	0.153	0.690066
1700125G22Rik	chr3	27148027	27160026	+	12000	promoter-TSS (NM_001177626)	2.11075	3.26242	0.628185
1700125H03Rik	chr8	68362460	68374459	+	12000	promoter-TSS (NR_038181)	0.3525	0.700833	0.991448
1700125H20Rik	chr11	85165097	85177096	+	12000	promoter-TSS (NM_028589)	0.535917	0.745167	0.475554
1810007C17Rik	chr12	49474863	49486862	-	12000	promoter-TSS (NR_045472)	0.134	0.235083	0.810939
1810008I18Rik	chr7	65798053	65810052	+	12000	promoter-TSS (NR_045301)	2.0345	2.9785	0.549912
1810020O05Rik	chr6	87684848	87696847	-	12000	promoter-TSS (NR_045482)	0.290667	0.403667	0.473799
1810026B05Rik	chr7	73552396	73564395	-	12000	promoter-TSS (NR_037569)	1.1275	2.21342	0.973148
1810037I17Rik	chr3	122918398	122930397	+	12000	promoter-TSS (NM_024461)	0.746167	1.06458	0.512719
1810044D09Rik	chr6	91434988	91446987	+	12000	promoter-TSS (NR_045980)	0.566833	0.953667	0.750561
1810062O18Rik	chr14	20540294	20552293	+	12000	promoter-TSS (NR_033571)	1.24292	1.63008	0.391216
1810063I02Rik	chr11	59915500	59927499	+	12000	promoter-TSS (NR_130986)	0.255583	0.39475	0.627146
1810064F22Rik	chr9	22207861	22219860	-	12000	promoter-TSS (NR_027981)	0.222583	0.368167	0.726014
2200002D01Rik	chr7	29242468	29254467	-	12000	promoter-TSS (NM_028179)	1.53767	2.24442	0.545598
2210407C18Rik	chr11	58607493	58619492	-	12000	promoter-TSS (NM_144544)	0.272083	0.357083	0.392212
2210416O15Rik	chr11	88092059	88104058	+	12000	promoter-TSS (NR_045499)	0.795667	1.08233	0.443909
2300009A05Rik	chr9	63393245	63405244	-	12000	promoter-TSS (NM_027090)	0.6555	0.909333	0.472213
2310001H17Rik	chr6	129232483	129244482	-	12000	promoter-TSS (NR_040265)	1.97258	3.06725	0.63686
2310002L09Rik	chr4	73944847	73956846	-	12000	promoter-TSS (NM_027981)	0.0741667	0.110917	0.580633
2310010J17Rik	chr7	90123937	90135936	-	12000	promoter-TSS (NM_146194)	0.853333	1.1865	0.475531
2310016D03Rik	chr12	30461359	30473358	-	12000	promoter-TSS (NR_045491)	0.1175	0.15525	0.401933
2310016G11Rik	chr7	44662234	44674233	+	12000	promoter-TSS (NR_152106)	0.498833	0.833917	0.741346
2310030A07Rik	chr1	150340772	150352771	-	12000	promoter-TSS (NR_040603)	0.164917	0.230667	0.484072
2310030G06Rik	chr9	50740528	50752527	-	12000	promoter-TSS (NM_025865)	0.37725	0.60325	0.677235
2310034C09Rik	chr16	88752848	88764847	+	12000	promoter-TSS (NM_054100)	0.0453333	0.270583	2.57743
2310034G01Rik	chr19	46342989	46354988	-	12000	promoter-TSS (NR_040418)	2.80125	3.64392	0.379419
2310050C09Rik	chr3	92864206	92876205	-	12000	promoter-TSS (NM_025621)	0.197917	0.286083	0.531542
2310057J18Rik	chr10	28980307	28992306	-	12000	promoter-TSS (NM_026336)	0.111333	0.184083	0.725474
2310057M21Rik	chr7	131356727	131368726	-	12000	promoter-TSS (NM_026655)	0.540083	0.849417	0.653291
2310069B03Rik	chr6	82875854	82887853	-	12000	promoter-TSS (NR_040520)	2.3375	3.22692	0.46519
2310069G16Rik	chr15	44781764	44793763	+	12000	promoter-TSS (NR_040309)	0.0700833	0.150833	1.10581
2310079G19Rik	chr16	88621667	88633666	-	12000	promoter-TSS (NM_027173)	0.140167	0.232833	0.732154
2410003L11Rik	chr11	97592512	97604511	+	12000	promoter-TSS (NR_045496)	0.47	0.751833	0.677752
2410012E07Rik	chr14	70846934	70858933	+	12000	promoter-TSS (NR_045939)	0.220583	0.29275	0.408346
2410017I17Rik	chr17	36139019	36151018	+	12000	promoter-TSS (NR_033517)	0.375167	0.503417	0.424221
2410022M11Rik	chr14	56805990	56817989	+	12000	promoter-TSS (NM_144842)	0.733833	1.54583	1.07486
2410124H12Rik	chr16	92472743	92484742	+	12000	promoter-TSS (NM_029740)	0.42875	0.61875	0.52922
2410137M14Rik	chr17	36975238	36987237	-	12000	promoter-TSS (NM_029747)	0.300917	0.55225	0.875957
2510039O18Rik	chr4	147934896	147946895	+	12000	promoter-TSS (NM_029841)	0.785333	1.02467	0.383778
2610008E11Rik	chr10	79091601	79103600	-	12000	promoter-TSS (NM_001359715)	0.296833	0.454667	0.615156
2610027K06Rik	chr11	85826389	85838388	-	12000	promoter-TSS (NM_009324)	0.702917	1.04242	0.568506
2610035F20Rik	chr14	122469200	122481199	-	12000	promoter-TSS (NM_009574)	0.131917	0.323833	1.29562
2610042L04Rik	chr14	4328764	4340763	+	12000	promoter-TSS (NM_001309398)	0.07625	0.102	0.41976
2610206C17Rik	chr7	84683641	84695640	+	12000	promoter-TSS (NR_038175)	0.490583	0.66975	0.449125
2610301B20Rik	chr4	10868499	10880498	+	12000	promoter-TSS (NM_026005)	0.41225	0.856083	1.05423
2610316D01Rik	chr3	45372261	45384260	-	12000	promoter-TSS (NM_001098170)	0.131917	0.22625	0.778291
2610507B11Rik	chr11	78255755	78267754	+	12000	promoter-TSS (NM_001002004)	1.47583	2.05817	0.47983
2610507I01Rik	chr11	59196432	59208431	-	12000	promoter-TSS (NM_001302336)	0.98525	1.293	0.392161
2700012I20Rik	chr9	57070050	57082049	-	12000	promoter-TSS (NM_001110350)	2.14992	3.1005	0.52822
2700049A03Rik	chr12	71130849	71142848	+	12000	promoter-TSS (NM_013896)	0.8905	1.19542	0.424826
2700069I18Rik	chr3	5214824	5226823	-	12000	promoter-TSS (NR_045905)	1.56242	2.12025	0.440455
2700070H01Rik	chr14	63049074	63061073	+	12000	promoter-TSS (NR_046019)	0.206167	0.32825	0.670984
2700099C18Rik	chr17	94744101	94756100	+	12000	promoter-TSS (NM_176917)	0.770917	1.04683	0.441385
2700099C18Rik	chr17	94744101	94756100	+	12000	promoter-TSS (NM_176917)	0.770917	1.04683	0.441385
2810001G20Rik	chr11	64073485	64085484	+	12000	promoter-TSS (NM_178379)	0.651333	1.00467	0.625249
2810006K23Rik	chr5	124322090	124334089	+	12000	promoter-TSS (NM_001277867)	1.51092	2.04708	0.438146
2810025M15Rik	chr1	157406353	157418352	+	12000	promoter-TSS (NR_027984)	0.672	1.09558	0.705166
2810029C07Rik	chr12	111568403	111580402	-	12000	promoter-TSS (NM_021516)	1.16258	1.67667	0.528262
2810032G03Rik	chr12	5369721	5381720	+	12000	promoter-TSS (NM_001164493)	0.189667	0.252833	0.41472
2810047C21Rik1	chr7	9870968	9882967	-	12000	promoter-TSS (NR_015598).3	0.0288333	0.0620833	1.10647
2810403D21Rik	chrX	108828479	108840478	+	12000	promoter-TSS (NM_001081477)	0.3875	0.629833	0.700774
2810404M03Rik	chr8	41821268	41833267	+	12000	promoter-TSS (NR_045497)	0.235	0.350417	0.576411
2810408I11Rik	chr1	64684660	64696659	-	12000	promoter-TSS (NM_001097644)	0.78125	1.53475	0.974147
2810410L24Rik	chr11	120183857	120195856	-	12000	promoter-TSS (NR_030682)	1.40375	2.55492	0.86399
2810429I04Rik	chr13	3472304	3484303	+	12000	promoter-TSS (NR_015522)	0.103083	0.217333	1.0761
2810454H06Rik	chr6	134891962	134903961	+	12000	promoter-TSS (NM_001362048)	1.36458	1.99383	0.547084
2810459M11Rik	chr1	86039864	86051863	+	12000	promoter-TSS (NM_001144993)	0.391667	0.66975	0.773996
2900009J06Rik	chr1	127768055	127780054	-	12000	promoter-TSS (NM_028399)	1.36658	1.99383	0.544971
2900040C04Rik	chr14	76245463	76257462	+	12000	promoter-TSS (NR_152108)	0.24325	0.365917	0.589075
2900041M22Rik	chr11	117605248	117617247	+	12000	promoter-TSS (NR_015489)	0.793583	1.049	0.402561
2900052L18Rik	chr11	120225618	120237617	-	12000	promoter-TSS (NR_151480)	2.49408	4.27817	0.778483
2900092D14Rik	chr1	42694337	42706336	+	12000	promoter-TSS (NR_027891)	0.119583	0.201833	0.755148
3110039M20Rik	chr12	49383653	49395652	+	12000	promoter-TSS (NR_026733)	1.79742	3.57733	0.99296
3110040N11Rik	chr7	81783456	81795455	-	12000	promoter-TSS (NM_026077)	0.6905	0.9315	0.431914
3110056K07Rik	chr12	71009824	71021823	-	12000	promoter-TSS (NM_001081195)	1.38517	1.84967	0.417206
3425401B19Rik	chr14	32679273	32691272	-	12000	promoter-TSS (NM_001195097)	0.127833	0.306083	1.25966
3830406C13Rik	chr14	12278204	12290203	+	12000	promoter-TSS (NM_001284383)	0.449333	0.900417	1.00281
4631405J19Rik	chr2	93023349	93035348	+	12000	promoter-TSS (NR_110333)	0.418417	0.55	0.394491
4632427E13Rik	chr7	92735460	92747459	-	12000	promoter-TSS (NM_029494)	0.81625	1.32625	0.70027
4732416N19Rik	chr6	148206289	148218288	+	12000	promoter-TSS (NM_026168)	1.03267	1.344	0.380158
4831440E17Rik	chr5	25493798	25505797	+	12000	promoter-TSS (NR_030700)	1.0595	1.65008	0.639155
4833411C07Rik	chr8	10893923	10905922	+	12000	promoter-TSS (NR_102285)	0.585417	0.782917	0.419395
4833422M21Rik	chr15	96248685	96260684	-	12000	promoter-TSS (NR_130160)	0.255583	0.459083	0.844962
4833427G06Rik	chr9	51096079	51108078	-	12000	promoter-TSS (NM_177702)	0.336	0.5145	0.61471
4833428L15Rik	chr9	45425233	45437232	-	12000	promoter-TSS (NR_040732)	0.280333	0.368167	0.393216
4921507G05Rik	chr12	110835030	110847029	+	12000	promoter-TSS (NM_011973)	0.927583	1.27967	0.464219
4921507P07Rik	chr6	50590591	50602590	-	12000	promoter-TSS (NM_027564)	0.869833	1.2065	0.472017
4921511C10Rik	chr3	79206920	79218919	+	12000	promoter-TSS (NR_045502)	0.300917	0.45025	0.581362
4921511C20Rik	chrX	127388294	127400293	+	12000	promoter-TSS (NR_003646)	0.033	0.08875	1.42728
4921517D22Rik	chr13	59688102	59700101	-	12000	promoter-TSS (NM_183290)	0.21025	0.295	0.488609
4921529L05Rik	chr6	53972692	53984691	+	12000	promoter-TSS (NM_027749)	0.42875	0.621	0.534457
4921531C22Rik	chr2	179970854	179982853	+	12000	promoter-TSS (NR_033782)	0.7915	1.22867	0.634432
4921531P14Rik	chr18	83319885	83331884	-	12000	promoter-TSS (NR_045361)	0.0495	0.1575	1.66985
4921533I20Rik	chr18	17229483	17241482	-	12000	promoter-TSS (NR_033607)	0.0618333	0.08425	0.446293
4921539E11Rik	chr4	103284864	103296863	-	12000	promoter-TSS (NR_045887)	0.173167	0.301583	0.800395
4930401O12Rik	chr13	31235087	31247086	-	12000	promoter-TSS (NR_045957)	0.0906667	0.133083	0.553685
4930402F11Rik	chr7	69490095	69502094	+	12000	promoter-TSS (NR_045940)	0.05775	0.0754167	0.385063
4930402K13Rik	chrX	9098563	9110562	+	12000	promoter-TSS (NM_001270700)	0.0495	0.0975833	0.979206
4930405L22Rik	chr5	45926410	45938409	-	12000	promoter-TSS (NR_110478)	0.119583	0.22625	0.919902
4930406D18Rik	chr3	100420406	100432405	+	12000	promoter-TSS (NR_040543)	0.317417	0.421417	0.408869
4930407I19Rik	chr10	66139297	66151296	+	12000	promoter-TSS (NR_131070)	0.0288333	0.0443333	0.620655
4930412C18Rik	chr4	9764586	9776585	+	12000	promoter-TSS (NR_030693)	0.340083	0.487917	0.520747
4930413M19Rik	chr14	50497770	50509769	+	12000	promoter-TSS (NR_045759)	0.02475	0.110917	2.16398
4930415L06Rik	chrX	89926853	89938852	-	12000	promoter-TSS (NM_001033880)	0.0618333	0.0998333	0.691137
4930417O22Rik	chr11	101946422	101958421	+	12000	promoter-TSS (NR_045806)	0.538	0.729667	0.439631
4930425K10Rik	chr5	67937082	67949081	-	12000	promoter-TSS (NR_038182)	0.0721667	0.141917	0.975639
4930425O10Rik	chr3	138720985	138732984	-	12000	promoter-TSS (NR_040545)	0.34625	0.479083	0.468462
4930426D05Rik	chr18	21645566	21657565	+	12000	promoter-TSS (NM_001271580)	0.0865833	0.115333	0.413648
4930428G15Rik	chr9	115330162	115342161	+	12000	promoter-TSS (NR_040730)	0.1855	0.288333	0.636318
4930429B21Rik	chr3	32359490	32371489	+	12000	promoter-TSS (NR_027966)	0.672	0.918167	0.450295
4930430F08Rik	chr10	100583260	100595259	-	12000	promoter-TSS (NM_175128)	0.131917	0.173	0.391145
4930430F21Rik	chr15	31033127	31045126	+	12000	promoter-TSS (NR_045186)	0.222583	0.321583	0.530847
4930431P03Rik	chr14	44955308	44967307	-	12000	promoter-TSS (NR_045059)	0.066	0.0931667	0.497348
4930432J09Rik	chr14	104021143	104033142	-	12000	promoter-TSS (NR_045953)	0.134	0.341583	1.35
4930432M17Rik	chr3	121664764	121676763	+	12000	promoter-TSS (NM_001033814)	1.09042	1.58133	0.536262
4930433N12Rik	chr9	3193814	3205813	-	12000	promoter-TSS (NR_027988)	0.14425	0.217333	0.591338
4930435F18Rik	chr13	116832179	116844178	-	12000	promoter-TSS (NR_153406)	0.14425	0.235083	0.704601
4930444G20Rik	chr10	22062080	22074079	-	12000	promoter-TSS (NM_053264)	0.131917	0.195167	0.56508
4930444M15Rik	chr14	76514856	76526855	-	12000	promoter-TSS (NR_045660)	1.50883	2.16017	0.517709
4930448C13Rik	chr12	15044390	15056389	-	12000	promoter-TSS (NR_045960)	0.0741667	0.204	1.45973
4930448F12Rik	chr13	18094203	18106202	-	12000	promoter-TSS (NR_046032)	0.107167	0.144167	0.427881
4930449E01Rik	chr14	105492789	105504788	+	12000	promoter-TSS (NR_045921)	0.317417	0.43025	0.438797
4930451I11Rik	chr7	126825497	126837496	-	12000	promoter-TSS (NM_183131)	0.439083	0.82725	0.913829
4930452A19Rik	chr17	9769867	9781866	-	12000	promoter-TSS (NR_045433)	0.148417	0.22625	0.608264
4930456L15Rik	chr4	103284960	103296959	+	12000	promoter-TSS (NR_045887)	0.173167	0.301583	0.800395
4930465K10Rik	chr18	77708185	77720184	+	12000	promoter-TSS (NR_027978)	0.746167	0.975833	0.387137
4930465M20Rik	chr12	107729489	107741488	-	12000	promoter-TSS (NR_045973)	0.195833	0.268333	0.4544
4930470G03Rik	chr13	21434472	21446471	+	12000	promoter-TSS (NR_151504)	0.162833	0.283917	0.802072
4930470H14Rik	chr17	4076996	4088995	-	12000	promoter-TSS (NR_045764)	0.0639167	0.0953333	0.576787
4930471G24Rik	chr13	47661551	47673550	+	12000	promoter-TSS (NR_153835)	0.0618333	0.128667	1.05718
4930471M09Rik	chr6	91434855	91446854	-	12000	promoter-TSS (NR_045980)	0.571	0.953667	0.739994
4930473O22Rik	chr10	97590932	97602931	-	12000	promoter-TSS (NR_045356)	0.0700833	0.11975	0.772883
4930474N05Rik	chr14	36088966	36100965	+	12000	promoter-TSS (NM_175008)	0.156667	0.219583	0.48707
4930478P22Rik	chr5	35355554	35367553	+	12000	promoter-TSS (NR_046060)	0.296833	0.434667	0.550257
4930483O08Rik	chr7	133122252	133134251	+	12000	promoter-TSS (NR_046279)	0.880167	2.13133	1.27591
4930500L23Rik	chr5	139517752	139529751	+	12000	promoter-TSS (NR_040701)	0.25975	0.392583	0.595875
4930502A04Rik	chr9	68514201	68526200	-	12000	promoter-TSS (NR_040737)	0.04125	0.06875	0.736966
4930503E14Rik	chr14	44165372	44177371	-	12000	promoter-TSS (NM_029131)	0.05775	0.122	1.07899
4930503E24Rik	chr10	124463075	124475074	+	12000	promoter-TSS (NR_028310)	0.0495	0.0975833	0.979206
4930503F20Rik	chr14	33805284	33817283	-	12000	promoter-TSS (NR_131114)	0.235	0.348167	0.567117
4930503L19Rik	chr18	70466481	70478480	-	12000	promoter-TSS (NM_029019)	0.684333	0.89825	0.392418
4930505A04Rik	chr11	30465830	30477829	-	12000	promoter-TSS (NM_001100394)	0.408167	0.7385	0.855439
4930505G20Rik	chr14	115403553	115415552	-	12000	promoter-TSS (NR_045761)	0.107167	0.141917	0.405188
4930505K13Rik	chr7	120150116	120162115	+	12000	promoter-TSS (NR_130979)	0.123667	0.177417	0.520685
4930505N22Rik	chr19	45992138	46004137	+	12000	promoter-TSS (NR_152221)	1.58925	2.08475	0.391528
4930506A18Rik	chr8	106276230	106288229	+	12000	promoter-TSS (NR_126091)	0.847167	1.42383	0.749062
4930509E16Rik	chr9	72525859	72537858	-	12000	promoter-TSS (NR_045735)	1.30275	1.71217	0.394263
4930509K18Rik	chr4	40307233	40319232	+	12000	promoter-TSS (NR_040663)	0.164917	0.263917	0.678345
4930511A02Rik	chr12	11432234	11444233	+	12000	promoter-TSS (NR_045966)	0.10925	0.181833	0.734983
4930512B01Rik	chr12	69784345	69796344	+	12000	promoter-TSS (NR_033573)	0.502917	0.678667	0.432384
4930512M02Rik	chr11	11621839	11633838	-	12000	promoter-TSS (NM_001305143)	0.0948333	0.133083	0.488864
4930513D17Rik	chr5	39597575	39609574	-	12000	promoter-TSS (NR_045416)	0.10925	0.186333	0.770252
4930518P08Rik	chr13	50759249	50771248	-	12000	promoter-TSS (NR_045364)	0.0948333	0.1375	0.535966
4930519F24Rik	chr9	100016301	100028300	+	12000	promoter-TSS (NR_040763)	0.0370833	0.051	0.459728
4930519H02Rik	chr5	15877767	15889766	-	12000	promoter-TSS (NR_045974)	0.164917	0.275	0.737694
4930521E06Rik	chr1	44738950	44750949	-	12000	promoter-TSS (NR_040602)	0.101	0.177417	0.812787
4930521O11Rik	chr14	7375920	7387919	-	12000	promoter-TSS (NR_152169)	0.0123333	0.01775	0.52526
4930521O17Rik	chr10	67967709	67979708	-	12000	promoter-TSS (NR_152797)	0.3525	0.525583	0.576296
4930523C07Rik	chr1	160038381	160050380	+	12000	promoter-TSS (NR_028111)	0.717333	1.02242	0.511268
4930524B15Rik	chr11	31959634	31971633	+	12000	promoter-TSS (NM_026262)	0.164917	0.25725	0.641434
4930524B17Rik	chr6	19272844	19284843	-	12000	promoter-TSS (NR_126084)	0.0535833	0.071	0.406036
4930525C09Rik	chr10	97708773	97720772	+	12000	promoter-TSS (NR_130993)	0.164917	0.275	0.737694
4930526L06Rik	chr19	11190818	11202817	+	12000	promoter-TSS (NM_001347435)	0.0906667	0.11975	0.401381
4930527F14Rik	chr14	45537711	45549710	+	12000	promoter-TSS (NR_045809)	0.214333	0.365917	0.771659
4930528A17Rik	chr4	21842449	21854448	-	12000	promoter-TSS (NR_028384)	0.577167	1.00692	0.802884
4930528D03Rik	chr13	59727651	59739650	+	12000	promoter-TSS (NR_045977)	0.422583	0.56775	0.42602
4930529K09Rik	chr14	86239971	86251970	+	12000	promoter-TSS (NR_040457)	0.16075	0.235083	0.548353
4930532I03Rik	chr10	106596481	106608480	-	12000	promoter-TSS (NR_131026)	0.066	0.10425	0.659509
4930533N22Rik	chr7	75024212	75036211	+	12000	promoter-TSS (NR_131122)	0.0824167	0.124167	0.59127
4930534H03Rik	chr10	91214620	91226619	-	12000	promoter-TSS (NR_151510)	0.199917	0.31275	0.645611
4930542M03Rik	chr17	45875453	45887452	-	12000	promoter-TSS (NR_152136)	1.13367	1.58133	0.480145
4930547E08Rik	chr2	103804623	103816622	-	12000	promoter-TSS (NR_040514)	0.2185	0.317167	0.537608
4930547E14Rik	chr16	59630946	59642945	+	12000	promoter-TSS (NR_040564)	0.371	0.58775	0.663783
4930548J01Rik	chr17	4116103	4128102	-	12000	promoter-TSS (NR_045462)	0.0906667	0.181833	1.00397
4930548K13Rik	chr4	26699450	26711449	-	12000	promoter-TSS (NR_040656)	0.0618333	0.0931667	0.59143
4930550C14Rik	chr9	53399287	53411286	+	12000	promoter-TSS (NM_029247)	0.338083	0.503417	0.574374
4930550L24Rik	chrX	58905462	58917461	+	12000	promoter-TSS (NM_023774)	0.02475	0.0488333	0.980437
4930552P12Rik	chr19	55696205	55708204	-	12000	promoter-TSS (NR_045318)	0.812167	1.14	0.489186
4930553P18Rik	chr6	85998354	86010353	+	12000	promoter-TSS (NR_155305)	0.329833	0.63875	0.953514
4930555B11Rik	chr2	57175832	57187831	+	12000	promoter-TSS (NR_040356)	0.515333	0.84725	0.717282
4930555G21Rik	chr13	53642586	53654585	+	12000	promoter-TSS (NR_131010)	0.103083	0.146417	0.506269
4930556N09Rik	chr10	97029769	97041768	+	12000	promoter-TSS (NR_045358)	0.140167	0.199583	0.509847
4930558K02Rik	chr1	161973637	161985636	-	12000	promoter-TSS (NM_001204904)	0.235	0.314917	0.42231
4930563E18Rik	chr18	10700861	10712860	+	12000	promoter-TSS (NR_045379)	0.239083	0.36375	0.605434
4930563E22Rik	chr11	72209139	72221138	+	12000	promoter-TSS (NM_001163728)	0.729667	1.049	0.523705
4930567K20Rik	chr10	10745047	10757046	+	12000	promoter-TSS (NR_046010)	0.136083	0.19075	0.487193
4930568E12Rik	chr9	13099856	13111855	-	12000	promoter-TSS (NR_040755)	0.111333	0.150833	0.43807
4930572K03Rik	chr5	127164566	127176565	+	12000	promoter-TSS (NR_045371)	0.0989167	0.181833	0.87833
4930572O13Rik	chr14	25137242	25149241	-	12000	promoter-TSS (NR_045718)	0.333917	0.496833	0.573274
4930577N17Rik	chr3	51270762	51282761	+	12000	promoter-TSS (NR_073429)	1.23267	1.97383	0.679217
4930578I06Rik	chr14	63981781	63993780	-	12000	promoter-TSS (NM_026359)	0.540083	0.754083	0.481542
4930578M01Rik	chr15	98979966	98991965	+	12000	promoter-TSS (NR_045991)	1.56242	2.17567	0.477678
4930579F01Rik	chr3	138187832	138199831	-	12000	Intergenic	0.300917	0.448	0.574135
4930579J19Rik	chr13	38455794	38467793	-	12000	promoter-TSS (NR_131033)	0.107167	0.19075	0.831826
4930579K19Rik	chr9	98557612	98569611	-	12000	promoter-TSS (NM_015827)	0.669917	0.933667	0.478926
4930583I09Rik	chr17	64830072	64842071	-	12000	promoter-TSS (NM_030031)	0.127833	0.19075	0.577419
4930583K01Rik	chr7	118237908	118249907	+	12000	promoter-TSS (NR_027879)	1.515	2.05592	0.440464
4930584F24Rik	chr5	26487315	26499314	-	12000	promoter-TSS (NR_029445)	0.181417	0.270583	0.576766
4930590L20Rik	chr1	140650403	140662402	-	12000	promoter-TSS (NR_040604)	0.0700833	0.195167	1.47756
4930593A02Rik	chr3	58686590	58698589	+	12000	promoter-TSS (NM_009174)	1.06775	1.47708	0.468177
4930595M18Rik	chrX	81452123	81464122	-	12000	promoter-TSS (NM_173435)	0.033	0.0665	1.01089
4930596D02Rik	chr14	35805979	35817978	-	12000	promoter-TSS (NM_001033766)	0.0989167	0.1375	0.475146
4930597G03Rik	chr14	51339490	51351489	-	12000	promoter-TSS (NR_045736)	0.0453333	0.1575	1.79671
4930599N23Rik	chr6	39112474	39124473	+	12000	promoter-TSS (NR_045813)	0.906917	1.19542	0.398472
4931400O07Rik	chrX	62440492	62452491	+	12000	Intergenic	0.02475	0.0355	0.52039
4931414P19Rik	chr14	54599909	54611908	-	12000	promoter-TSS (NM_028890)	0.828583	1.43933	0.796682
4931417E11Rik	chr6	73463668	73475667	-	12000	promoter-TSS (NM_025737)	0.179333	0.4125	1.20175
4931419H13Rik	chr3	55049243	55061242	+	12000	promoter-TSS (NM_007628)	0.235	0.390333	0.732046
4931429L15Rik	chr9	46313987	46325986	-	12000	promoter-TSS (NM_183104)	0.307167	0.485667	0.660945
4931429P17Rik	chr13	48012609	48024608	-	12000	promoter-TSS (NR_038004)	0.115417	0.17075	0.565034
4931431B13Rik	chr7	128197329	128209328	-	12000	promoter-TSS (NR_045183)	0.449333	0.629833	0.487184
4931440J10Rik	chr14	62754502	62766501	+	12000	promoter-TSS (NR_045503)	1.22442	1.83417	0.58303
4932414J04Rik	chr11	21505181	21517180	-	12000	promoter-TSS (NR_028259)	0.123667	0.275	1.15297
4932415M13Rik	chr17	53710510	53722509	+	12000	promoter-TSS (NR_073205)	0.206167	0.341583	0.728426
4932429P05Rik	chrX	89746269	89758268	+	12000	promoter-TSS (NM_001085511)	0.0288333	0.0399167	0.469256
4932702P03Rik	chr13	24899601	24911600	+	12000	promoter-TSS (NR_045182)	0.2515	0.357083	0.505702
4933400A11Rik	chrX	169773636	169785635	-	12000	promoter-TSS (NR_003635)	0.131917	0.173	0.391145
4933402D24Rik	chr1	63763268	63775267	-	12000	promoter-TSS (NM_001256158)	0.292667	0.443583	0.599946
4933403O08Rik	chrX	112233050	112245049	+	12000	promoter-TSS (NM_001177389)	0.0370833	0.0754167	1.02411
4933404K08Rik	chr13	23272351	23284350	+	12000	promoter-TSS (NR_046038)	0.0886667	0.197417	1.15478
4933405D12Rik	chr3	122918117	122930116	-	12000	promoter-TSS (NM_024461)	0.73175	1.04683	0.516609
4933406C10Rik	chr12	32947790	32959789	-	12000	promoter-TSS (NR_044986)	0.878083	1.40608	0.679252
4933406I18Rik	chr7	114409162	114421161	-	12000	promoter-TSS (NR_029437)	0.0453333	0.113083	1.31874
4933406J09Rik	chr6	134397416	134409415	-	12000	promoter-TSS (NR_153848)	0.338083	0.46575	0.462177
4933406K04Rik	chr12	106710325	106722324	-	12000	promoter-TSS (NR_015512)	0.134	0.195167	0.542474
4933409G03Rik	chr2	68576414	68588413	+	12000	promoter-TSS (NM_177651)	0.16075	0.224	0.47868
4933411E08Rik	chr10	117919460	117931459	+	12000	promoter-TSS (NR_045342)	0.154583	0.27725	0.842803
4933413J09Rik	chr14	26351548	26363547	+	12000	promoter-TSS (NR_038005)	0.131917	0.25725	0.963544
4933416O17Rik	chr13	69953834	69965833	+	12000	promoter-TSS (NR_138559)	0.0906667	0.17075	0.913241
4933417O13Rik	chr7	143324651	143336650	-	12000	promoter-TSS (NR_045842)	0.342167	0.521167	0.607046
4933421O10Rik	chr4	33025324	33037323	-	12000	promoter-TSS (NM_019586)	0.591583	1.07342	0.859557
4933427E13Rik	chr11	25320108	25332107	+	12000	promoter-TSS (NR_045853)	0.115417	0.199583	0.790139
4933427I22Rik	chr4	139937520	139949519	-	12000	promoter-TSS (NR_045159)	0.175167	0.275	0.650703
4933430H16Rik	chr7	82965392	82977391	-	12000	promoter-TSS (NR_045855)	0.103083	0.148583	0.527461
4933432G23Rik	chr9	118423840	118435839	+	12000	promoter-TSS (NR_040716)	0.19375	0.255083	0.396772
4933432I03Rik	chr14	103027804	103039803	-	12000	promoter-TSS (NR_045657)	0.16075	0.2595	0.690916
4933433G19Rik	chr13	67026406	67038405	-	12000	promoter-TSS (NR_045851)	0.138083	0.201833	0.547625
4933436E23Rik	chr1	139373453	139385452	+	12000	promoter-TSS (NR_040455)	0.235	0.306083	0.381264
4933436H12Rik	chr7	68411425	68423424	+	12000	promoter-TSS (NR_046208)	0.107167	0.266167	1.31247
4933438B17Rik	chr5	127024790	127036789	+	12000	promoter-TSS (NR_040685)	0.1505	0.199583	0.407228
4933438K21Rik	chr4	147062437	147074436	-	12000	promoter-TSS (NR_045446)	0.107167	0.164083	0.614572
4933440M02Rik	chr7	125343787	125355786	-	12000	promoter-TSS (NR_045803)	0.189667	0.272833	0.524553
5330416C01Rik	chr13	97741412	97753411	-	12000	promoter-TSS (NR_152141)	0.197917	0.314917	0.670077
5330417C22Rik	chr3	108530542	108542541	-	12000	promoter-TSS (NM_001346518)	0.894583	1.45492	0.701649
5430401F13Rik	chr6	131537763	131549762	+	12000	promoter-TSS (NM_001244628)	0.0783333	0.115333	0.558111
5430402E10Rik	chrX	77919063	77931062	-	12000	promoter-TSS (NM_027768)	0.0123333	0.0399167	1.69443
5430427O19Rik	chrX	85864274	85876273	+	12000	promoter-TSS (NM_001163539)	0.0741667	0.124167	0.743435
5430440P10Rik	chr14	105421560	105433559	+	12000	promoter-TSS (NR_045859)	0.189667	0.255083	0.427502
5530400C23Rik	chr6	133286217	133298216	+	12000	promoter-TSS (NM_027784)	0.0906667	0.124167	0.453634
5530401A14Rik	chr11	81854678	81866677	+	12000	promoter-TSS (NR_038010)	0.241167	0.337083	0.483074
5730420D15Rik	chr10	95411376	95423375	+	12000	promoter-TSS (NM_007706)	0.507083	0.678667	0.42048
5730488B01Rik	chr4	44696801	44708800	+	12000	promoter-TSS (NR_073462)	0.119583	0.22625	0.919902
5830418P13Rik	chr9	103417579	103429578	+	12000	promoter-TSS (NR_040466)	0.27825	0.408083	0.552482
6030407O03Rik	chr1	73858467	73870466	-	12000	promoter-TSS (NR_045311)	0.148417	0.2085	0.490394
6030468B19Rik	chr11	117791661	117803660	+	12000	promoter-TSS (NM_029964)	1.60983	2.15575	0.421279
6030498E09Rik	chrX	38766781	38778780	+	12000	promoter-TSS (NM_183126)	0.0495	0.071	0.52039
6330409D20Rik	chr2	32735017	32747016	-	12000	promoter-TSS (NM_027529)	1.043	1.38392	0.408018
6330410L21Rik	chr3	129747759	129759758	+	12000	promoter-TSS (NR_040589)	0.1855	0.337083	0.861686
6430503K07Rik	chr2	147181425	147193424	+	12000	promoter-TSS (NR_108091)	0.202	0.341583	0.757882
6430584L05Rik	chr6	55390888	55402887	+	12000	promoter-TSS (NR_046179)	0.321583	0.454667	0.499617
6530403H02Rik	chr3	120880733	120892732	-	12000	promoter-TSS (NR_130170)	0.127833	0.17075	0.417622
6530411M01Rik	chr17	9162023	9174022	-	12000	promoter-TSS (NR_027881)	0.148417	0.279417	0.912765
6720468P15Rik	chr19	57502565	57514564	+	12000	promoter-TSS (NR_040306)	0.47	0.747417	0.669252
8030443G20Rik	chr4	108966078	108978077	-	12000	promoter-TSS (NR_040664)	0.321583	0.425833	0.405096
8030451O07Rik	chr16	72228328	72240327	-	12000	promoter-TSS (NR_131115)	0.05975	0.08425	0.495738
8030462N17Rik	chr18	77708489	77720488	-	12000	promoter-TSS (NM_178670)	0.76675	0.998	0.380284
8030474K03Rik	chrX	101788657	101800656	+	12000	promoter-TSS (NM_001359671)	0.197917	0.332667	0.749184
8430430B14Rik	chr17	83992553	84004552	+	12000	promoter-TSS (NR_130994)	3.84217	5.081	0.403192
9030404E10Rik	chr16	30033480	30045479	-	12000	promoter-TSS (NR_045878)	0.795667	1.15767	0.540984
9030624G23Rik	chr12	24091270	24103269	-	12000	promoter-TSS (NM_001256489)	0.1525	0.22175	0.540125
9130019P16Rik	chr6	54424222	54436221	-	12000	promoter-TSS (NR_033635)	0.2515	0.46575	0.888997
9130024F11Rik	chr1	56965470	56977469	+	12000	promoter-TSS (NR_024325)	0.639	0.995833	0.640088
9130221F21Rik	chr6	72036529	72048528	-	12000	promoter-TSS (NR_046180)	0.59775	0.9115	0.6087
9130227L01Rik	chr1	55925242	55937241	+	12000	promoter-TSS (NR_045837)	0.0741667	0.173	1.22193
9330104G04Rik	chr7	16868887	16880886	-	12000	promoter-TSS (NM_001081655)	0.88225	1.24642	0.498527
9330159M07Rik	chr9	88852871	88864870	-	12000	promoter-TSS (NR_037983)	0.19375	0.32825	0.760599
9330162B11Rik	chr1	188002991	188014990	-	12000	promoter-TSS (NR_038007)	0.0783333	0.150833	0.945257
9330175E14Rik	chr8	94429104	94441103	-	12000	promoter-TSS (NR_015514)	0.51325	0.729667	0.507576
9430015G10Rik	chr4	156103999	156115998	+	12000	promoter-TSS (NM_177205)	0.500917	0.787333	0.652404
9430018G01Rik	chr6	43436430	43448429	+	12000	promoter-TSS (NR_045988)	0.175167	0.301583	0.783828
9430060I03Rik	chr1	92944591	92956590	-	12000	promoter-TSS (NR_015525)	0.746167	1.0535	0.49762
9430069I07Rik	chr15	34351873	34363872	-	12000	promoter-TSS (NM_001256161)	0.404	0.629833	0.640615
9430078K24Rik	chr12	79930265	79942264	-	12000	promoter-TSS (NR_131074)	1.414	2.15792	0.609857
9530002B09Rik	chr4	122683260	122695259	+	12000	promoter-TSS (NM_023865)	0.0783333	0.115333	0.558111
9530003J23Rik	chr10	117232682	117244681	-	12000	promoter-TSS (NM_029906)	0.162833	0.279417	0.779022
9530014B07Rik	chr13	53633202	53645201	-	12000	promoter-TSS (NR_131079)	0.111333	0.192917	0.793093
9530052C20Rik	chr3	142876496	142888495	+	12000	promoter-TSS (NR_152127)	1.30475	1.84967	0.503492
9530053A07Rik	chr7	28123467	28135466	+	12000	promoter-TSS (NM_001164655)	0.296833	0.410333	0.467143
9530059O14Rik	chr9	122566502	122578501	+	12000	promoter-TSS (NR_015610)	0.17725	0.372583	1.07178
9530080O11Rik	chr4	95961656	95973655	-	12000	promoter-TSS (NR_045777)	0.0824167	0.181833	1.14161
9530091C08Rik	chr9	68759347	68771346	+	12000	promoter-TSS (NR_033299)	0.105083	0.1575	0.583818
9630001P10Rik	chr5	45633276	45645275	+	12000	promoter-TSS (NR_102378)	0.197917	0.261667	0.402837
9830132P13Rik	chr3	127910172	127922171	+	12000	promoter-TSS (NR_040552)	0.214333	0.3615	0.75414
9930111H07Rik	chr1	85769272	85781271	+	12000	promoter-TSS (NR_108086)	0.333917	0.479083	0.520788
A130010J15Rik	chr1	193167470	193179469	+	12000	promoter-TSS (NM_001160360)	0.803917	1.19542	0.572396
A1cf	chr19	31862814	31874813	+	12000	promoter-TSS (NM_001365078)	0.0948333	0.153	0.690066
A230051N06Rik	chr17	56235717	56247716	+	12000	promoter-TSS (NR_155493)	0.41225	0.543333	0.398318
A230057D06Rik	chr7	61921575	61933574	-	12000	promoter-TSS (NR_015533)	0.0370833	0.0488333	0.397096
A230070E04Rik	chr14	68117753	68129752	+	12000	promoter-TSS (NR_045897)	0.111333	0.173	0.635887
A230077H06Rik	chr7	40892325	40904324	-	12000	promoter-TSS (NM_021387)	0.31125	0.443583	0.511131
A230083G16Rik	chr6	124910864	124922863	+	12000	promoter-TSS (NR_152158)	2.93725	3.98325	0.43948
A2ml1	chr6	128575607	128587606	-	12000	promoter-TSS (NM_001001179)	0.298917	0.39475	0.401196
A330032B11Rik	chr19	37167844	37179843	+	12000	promoter-TSS (NR_045329)	0.36275	0.565583	0.640764
A330035P11Rik	chr14	122100975	122112974	-	12000	promoter-TSS (NM_080556)	1.05125	1.548	0.5583
A330048O09Rik	chr13	48267885	48279884	-	12000	promoter-TSS (NR_045162)	0.22675	0.35925	0.663886
A330049N07Rik	chr10	73080706	73092705	-	12000	promoter-TSS (NR_040646)	0.0700833	0.0998333	0.51045
A330093E20Rik	chr18	46039261	46051260	-	12000	promoter-TSS (NR_040342)	0.0741667	0.115333	0.636966
A330094K24Rik	chr18	77727471	77739470	-	12000	promoter-TSS (NR_155289)	0.37725	0.53225	0.496583
A430035B10Rik	chr6	8503162	8515161	-	12000	promoter-TSS (NM_133236)	0.42875	0.998	1.2189
A530072M11Rik	chr4	16158111	16170110	+	12000	promoter-TSS (NR_045765)	0.568917	1.19542	1.07122
A630012P03Rik	chrX	52569844	52581843	+	12000	promoter-TSS (NR_045367)	0.0123333	0.0620833	2.33165
A630023A22Rik	chr14	34096755	34108754	-	12000	promoter-TSS (NM_001251843)	1.97058	2.77225	0.492435
A630073D07Rik	chr6	132621512	132633511	-	12000	promoter-TSS (NM_001142969)	0.0618333	0.110917	0.843021
A630076J17Rik	chr3	107224615	107236614	+	12000	promoter-TSS (NM_001256174)	0.305083	0.472417	0.630857
A730020M07Rik	chr3	121640454	121652453	-	12000	promoter-TSS (NR_036458)	2.37867	4.04092	0.764529
A730056A06Rik	chr7	73369775	73381774	-	12000	promoter-TSS (NR_040324)	0.1855	0.286083	0.625016
A730063M14Rik	chr10	127064482	127076481	+	12000	promoter-TSS (NM_025982)	0.8245	1.09117	0.40428
A730082K24Rik	chr7	114942651	114954650	+	12000	promoter-TSS (NR_040317)	0.0824167	0.110917	0.428468
A730098A19Rik	chr8	125891915	125903914	+	12000	promoter-TSS (NR_155422)	0.202	0.31275	0.630655
A830009L08Rik	chr13	91382086	91394085	-	12000	promoter-TSS (NR_045161)	0.183417	0.337083	0.87798
A830011K09Rik	chr6	138417106	138429105	+	12000	promoter-TSS (NM_001356306)	0.0948333	0.15525	0.711128
A830036E02Rik	chr11	99411244	99423243	+	12000	promoter-TSS (NR_153851)	0.4205	0.563333	0.421883
A930001A20Rik	chr3	14965202	14977201	+	12000	promoter-TSS (NR_040549)	0.230833	0.332667	0.527226
A930011G23Rik	chr5	99723061	99735060	-	12000	promoter-TSS (NR_030692)	0.169	0.2595	0.618711
A930015D03Rik	chr17	35988505	36000504	+	12000	promoter-TSS (NR_015618)	1.42225	1.87408	0.39801
A930018P22Rik	chr2	104116770	104128769	+	12000	promoter-TSS (NM_026634)	0.206167	0.334917	0.699991
AA387883	chr19	52917182	52929181	+	12000	promoter-TSS (NR_030678)	0.167	0.235083	0.493324
AA388235	chr17	33975493	33987492	+	12000	promoter-TSS (NR_033305)	1.0265	1.3595	0.405343
AA465934	chr11	83285700	83297699	+	12000	promoter-TSS (NR_028363)	0.90075	1.27525	0.501581
AA536875	chr14	123162504	123174503	+	12000	promoter-TSS (NR_045143)	0.474083	0.778417	0.715402
AA543401	chr9	107186808	107198807	+	12000	promoter-TSS (NR_102273)	0.111333	0.173	0.635887
AA545190	chr6	10968379	10980378	-	12000	promoter-TSS (NR_033776)	0.0783333	0.106417	0.442027
AA986860	chr1	130725977	130737976	+	12000	promoter-TSS (NM_177604)	1.7005	2.6015	0.613385
Aadac	chr3	60025789	60037788	+	12000	promoter-TSS (NM_023383)	0.066	0.15525	1.23406
Aadacl2fm1	chr3	59919215	59931214	+	12000	promoter-TSS (NM_177661)	0.0906667	0.128667	0.504994
Aadacl2fm3	chr3	59855052	59867051	+	12000	promoter-TSS (NM_001243003)	0.103083	0.181833	0.818806
Aadacl4fm1	chr4	144513823	144525822	+	12000	promoter-TSS (NM_198662)	0.0618333	0.115333	0.899353
Aadacl4fm2	chr4	144559135	144571134	-	12000	promoter-TSS (NM_001085542)	0.0824167	0.1375	0.738423
AAdacl4fm3	chr4	144715493	144727492	-	12000	promoter-TSS (NM_001085536)	0.066	0.159667	1.27453
Aadacl4fm5	chr4	144780584	144792583	-	12000	promoter-TSS (NM_001126316)	0.0948333	0.19075	1.00822
Aard	chr15	52034108	52046107	+	12000	promoter-TSS (NM_175503)	0.24325	0.350417	0.526632
Abca1	chr4	53153896	53165895	-	12000	promoter-TSS (NM_013454)	0.3545	0.527833	0.574297
Abca16	chr7	120403648	120415647	+	12000	promoter-TSS (NM_001278943)	0.0535833	0.08425	0.652893
Abca17	chr17	24345060	24357059	-	12000	promoter-TSS (NM_013855)	0.8905	1.37725	0.629103
Abca3	chr17	24346024	24358023	+	12000	promoter-TSS (NM_013855)	0.923417	1.40392	0.604404
Abca6	chr11	110245777	110257776	-	12000	promoter-TSS (NM_001166556)	0.24325	0.323833	0.412812
Abca8a	chr11	110089938	110101937	-	12000	promoter-TSS (NM_153145)	0.552417	0.845	0.613194
Abcc12	chr8	86560591	86572590	-	12000	promoter-TSS (NM_172912)	0.519417	0.678667	0.385811
Abcd3	chr3	121809303	121821302	-	12000	promoter-TSS (NM_008991)	0.878083	1.67667	0.933166
Abcg8	chr17	84670303	84682302	+	12000	promoter-TSS (NM_001286005)	0.410167	0.5855	0.513459
Abhd17c	chr7	84145894	84157893	-	12000	promoter-TSS (NM_133722)	0.871917	1.13775	0.383921
Abhd18	chr3	40888278	40900277	+	12000	promoter-TSS (NR_160689)	0.601917	0.8295	0.462678
Abhd2	chr7	79267267	79279266	+	12000	promoter-TSS (NM_018811)	3.04858	4.05417	0.411266
Abhd3	chr18	10700697	10712696	-	12000	promoter-TSS (NR_045379)	0.247333	0.36375	0.556491
Abhd6	chr14	7996889	8008888	+	12000	promoter-TSS (NM_001331065)	0.667833	0.94925	0.5073
Abi1	chr2	23034242	23046241	-	12000	promoter-TSS (NM_007380)	1.18317	1.61017	0.444557
Abi2	chr1	60403620	60415619	+	12000	promoter-TSS (NM_198127)	0.746167	0.98475	0.40026
Abi3	chr11	95836477	95848476	-	12000	promoter-TSS (NM_001284397)	2.23025	2.95858	0.407701
Abi3bp	chr16	56471847	56483846	+	12000	promoter-TSS (NM_178790)	0.0989167	0.181833	0.87833
Ablim2	chr5	35751881	35763880	+	12000	promoter-TSS (NM_001177697)	1.02242	1.35283	0.404001
Acadl	chr1	66857310	66869309	-	12000	promoter-TSS (NM_007381)	1.548	2.05367	0.407797
Acan	chr7	79047227	79059226	+	12000	promoter-TSS (NR_132432)	0.342167	0.492333	0.524936
Acap1	chr11	69889540	69901539	-	12000	promoter-TSS (NM_153788)	1.28825	1.74767	0.440017
Acbd5	chr2	23062202	23074201	+	12000	promoter-TSS (NR_149742)	1.02242	1.4815	0.535075
Accs	chr2	93843944	93855943	-	12000	promoter-TSS (NM_183220)	0.571	0.822833	0.527109
Accsl	chr2	93924483	93936482	-	12000	promoter-TSS (NM_001363092)	0.300917	0.459083	0.609392
Acer2	chr4	86868415	86880414	+	12000	promoter-TSS (NM_001290541)	0.288583	0.439167	0.605781
Ache	chr5	137282255	137294254	+	12000	promoter-TSS (NM_009599)	1.06358	1.53033	0.524913
Acnat1	chr4	49445110	49457109	-	12000	promoter-TSS (NM_001164565)	0.103083	0.248417	1.26895
Acnat2	chr4	49402152	49414151	-	12000	promoter-TSS (NM_145368)	0.0370833	0.108667	1.55107
Aco1	chr4	40137266	40149265	+	12000	promoter-TSS (NM_007386)	1.28417	1.68108	0.388559
Acot10	chr15	20660751	20672750	-	12000	promoter-TSS (NM_022816)	0.0906667	0.159667	0.816419
Acot5	chr12	84063325	84075324	+	12000	promoter-TSS (NM_001347417)	0.2185	0.392583	0.845366
Acp7	chr7	28624914	28636913	-	12000	promoter-TSS (NM_175319)	0.173167	0.36375	1.07079
Acr	chr15	89562327	89574326	+	12000	promoter-TSS (NM_001205049)	0.25975	0.403667	0.636041
Acsl1	chr8	46465038	46477037	+	12000	promoter-TSS (NM_007981)	1.36458	1.8585	0.445678
Acsm3	chr7	119754924	119766923	+	12000	promoter-TSS (NM_016870)	0.21025	0.3815	0.859577
Acta2	chr19	34249374	34261373	-	12000	promoter-TSS (NM_007392)	0.418417	0.778417	0.895602
Actg1	chr11	120342496	120354495	-	12000	promoter-TSS (NM_001313923)	5.66842	10.131	0.837759
Actl9	chr17	33426900	33438899	+	12000	promoter-TSS (NM_183282)	0.305083	0.4125	0.435191
Actr2	chr11	20106952	20118951	-	12000	promoter-TSS (NM_001362899)	2.87342	3.87675	0.43208
Acvr1c	chr2	58351759	58363758	-	12000	promoter-TSS (NM_001111030)	0.162833	0.306083	0.910529
Acvr2a	chr2	48808110	48820109	+	12000	promoter-TSS (NM_007396)	0.801833	1.22867	0.615719
Adad1	chr3	37057657	37069656	+	12000	promoter-TSS (NM_009350)	0.181417	0.252833	0.478879
Adam10	chr9	70672983	70684982	+	12000	promoter-TSS (NM_007399)	0.628667	1.05125	0.741739
Adam12	chr7	134219098	134231097	-	12000	promoter-TSS (NM_007400)	0.276167	0.397	0.5236
Adam17	chr12	21367633	21379632	-	12000	promoter-TSS (NR_102380)	0.98325	1.37058	0.47916
Adam2	chr14	66071770	66083769	-	12000	promoter-TSS (NM_009618)	0.136083	0.1885	0.470074
Adam20	chr8	40787274	40799273	+	12000	promoter-TSS (NM_001009548)	0.0865833	0.192917	1.15582
Adam21	chr12	81562475	81574474	-	12000	promoter-TSS (NM_020330)	0.197917	0.319333	0.69017
Adam23	chr1	63439892	63451891	+	12000	promoter-TSS (NM_011780)	0.148417	0.22175	0.579281
Adam26a	chr8	43570708	43582707	-	12000	promoter-TSS (NM_010085)	0.105083	0.141917	0.433511
Adam28	chr14	68649843	68661842	-	12000	promoter-TSS (NR_102399)	0.066	0.1375	1.05889
Adam34l	chr8	43621186	43633185	-	12000	promoter-TSS (NM_001025240)	0.12575	0.173	0.460214
Adam7	chr14	68527690	68539689	-	12000	promoter-TSS (NM_007402)	0.0453333	0.102	1.16993
Adamts12	chr15	11058774	11070773	+	12000	promoter-TSS (NM_175501)	0.321583	0.476833	0.568293
Adamts13	chr2	26967417	26979416	+	12000	promoter-TSS (NM_001001322)	0.3195	0.836083	1.38783
Adamts15	chr9	30916453	30928452	-	12000	promoter-TSS (NM_001024139)	0.230833	0.452417	0.970801
Adamts16	chr13	70835812	70847811	-	12000	promoter-TSS (NM_172053)	0.156667	0.295	0.913016
Adamts19	chr18	58830364	58842363	+	12000	promoter-TSS (NM_175506)	0.107167	0.186333	0.798029
Adamts7	chr9	90156979	90168978	+	12000	promoter-TSS (NM_001311115)	0.206167	0.303833	0.559469
Adamts8	chr9	30936563	30948562	+	12000	promoter-TSS (NM_001326292)	0.206167	0.365917	0.827704
Adamtsl1	chr4	86047916	86059915	+	12000	promoter-TSS (NM_001368621)	0.0865833	0.126417	0.546026
Adamtsl3	chr7	82329695	82341694	+	12000	promoter-TSS (NM_001190374)	0.325667	0.50125	0.622134
Adap2	chr11	80148163	80160162	+	12000	promoter-TSS (NM_172133)	0.68225	0.909333	0.414509
Adcy2	chr13	68993542	69005541	-	12000	promoter-TSS (NM_153534)	0.10925	0.173	0.663139
Adcy4	chr14	55778073	55790072	-	12000	promoter-TSS (NM_001361604)	0.492667	0.68975	0.485462
Adcy8	chr15	64916297	64928296	-	12000	promoter-TSS (NM_009623)	0.164917	0.228417	0.469931
Adcyap1	chr17	93193018	93205017	+	12000	promoter-TSS (NM_001315504)	0.36275	0.527833	0.541107
Adcyap1r1	chr6	55445979	55457978	+	12000	promoter-TSS (NM_007407)	0.32775	0.55	0.746836
Add1	chr5	34567665	34579664	+	12000	promoter-TSS (NM_001331086)	1.42433	1.98275	0.477216
Add2	chr6	86022682	86034681	+	12000	promoter-TSS (NM_001271857)	0.490583	0.716333	0.546133
Add3	chr19	53134444	53146443	+	12000	promoter-TSS (NM_001164101)	0.997667	1.72325	0.788502
Adgra3	chr5	50052997	50064996	-	12000	promoter-TSS (NM_133911)	0.430833	0.8605	0.998045
Adgrb2	chr4	129978871	129990870	+	12000	promoter-TSS (NM_173071)	0.575083	0.873833	0.603587
Adgre4	chr17	55743985	55755984	+	12000	promoter-TSS (NM_139138)	0.14425	0.204	0.499998
Adgrf2	chr17	42736180	42748179	-	12000	promoter-TSS (NM_001033493)	0.505	0.678667	0.42642
Adgrf4	chr17	42686285	42698284	-	12000	promoter-TSS (NM_030067)	0.27825	0.452417	0.70127
Adgrg2	chrX	160384691	160396690	+	12000	promoter-TSS (NM_001079848)	0.22675	0.319333	0.49396
Adgrg4	chrX	56888235	56900234	+	12000	promoter-TSS (NM_001362885)	0.02475	0.0399167	0.689564
Adgrv1	chr13	81627145	81639144	-	12000	promoter-TSS (NM_054053)	0.129833	0.192917	0.571318
Adh6a	chr3	138307287	138319286	+	12000	promoter-TSS (NM_026945)	0.235	0.39475	0.748279
Adh6b	chr3	138335640	138347639	+	12000	promoter-TSS (NM_001370857)	0.2535	0.337083	0.411119
Adk	chr14	21046575	21058574	+	12000	promoter-TSS (NM_018829)	1.01825	1.548	0.604314
Adm	chr7	110621658	110633657	+	12000	promoter-TSS (NM_009627)	0.52975	0.716333	0.435319
Adora1	chr1	134229458	134241457	-	12000	promoter-TSS (NM_001291930)	0.550333	0.813917	0.564576
Adora3	chr3	105898422	105910421	+	12000	promoter-TSS (NM_009631)	0.342167	0.519	0.601035
Adra1a	chr14	66629252	66641251	+	12000	promoter-TSS (NM_001271761)	0.119583	0.177417	0.569126
Adra1b	chr11	43895238	43907237	-	12000	promoter-TSS (NM_001284380)	0.173167	0.29275	0.757508
Adra2a	chr19	54039260	54051259	+	12000	promoter-TSS (NM_007417)	0.717333	0.955917	0.414241
Adrb1	chr19	56716118	56728117	+	12000	promoter-TSS (NM_007419)	0.206167	0.3815	0.887872
Adss	chr1	177790510	177802509	-	12000	promoter-TSS (NM_007422)	1.17283	1.69217	0.528874
AF357355	chr12	109648628	109660627	+	12000	promoter-TSS (NR_028433)	0.0906667	0.2085	1.2014
AF357359	chr12	109644710	109656709	+	12000	promoter-TSS (NR_046305)	0.127833	0.230667	0.851546
Afap1	chr5	35887320	35899319	+	12000	promoter-TSS (NM_027373)	0.927583	1.23758	0.415977
Aff1	chr5	103748163	103760162	+	12000	promoter-TSS (NM_001080798)	1.58308	2.16683	0.452851
Afm	chr5	90512950	90524949	+	12000	promoter-TSS (NM_145146)	0.169	0.266167	0.655307
Afmid	chr11	117819920	117831919	+	12000	promoter-TSS (NM_001363160)	6.73617	9.05092	0.426136
Agap2	chr10	127072908	127084907	+	12000	promoter-TSS (NM_001301014)	0.408167	0.663167	0.700213
Agbl1	chr7	76223888	76235887	+	12000	promoter-TSS (NM_001199224)	0.103083	0.217333	1.0761
Agbl3	chr6	34774433	34786432	+	12000	promoter-TSS (NM_001289658)	0.713167	1.08008	0.598831
Agpat4	chr17	12113285	12125284	+	12000	promoter-TSS (NM_026644)	1.33158	1.97833	0.571143
Agr2	chr12	35986926	35998925	+	12000	promoter-TSS (NM_011783)	0.356583	0.614333	0.784782
Agtr2	chrX	21478625	21490624	+	12000	promoter-TSS (NM_007429)	0.0165	0.0399167	1.27453
Agxt	chr1	93129241	93141240	+	12000	promoter-TSS (NM_001276710)	0.746167	1.03125	0.466824
Ahctf1	chr1	179798016	179810015	-	12000	promoter-TSS (NM_026375)	0.86775	1.466	0.756534
Ahcyl2	chr6	29762444	29774443	+	12000	promoter-TSS (NM_001171000)	1.00383	1.51475	0.59356
Ahsa2	chr11	23492040	23504039	-	12000	promoter-TSS (NM_172391)	1.08008	1.46375	0.438527
AI197445	chr13	107463823	107475822	+	12000	promoter-TSS (NR_045083)	0.136083	0.195167	0.520217
AI314278	chr7	89420307	89432306	+	12000	promoter-TSS (NR_102276)	0.140167	0.230667	0.718666
AI429214	chr8	36987576	36999575	+	12000	promoter-TSS (NM_001039220)	0.208167	0.297167	0.513533
AI450353	chr11	83287431	83299430	+	12000	promoter-TSS (NR_028364)	1.28825	1.92283	0.577821
AI467606	chr7	127085437	127097436	+	12000	promoter-TSS (NM_178901)	1.818	3.35775	0.885143
AI504432	chr3	107033505	107045504	+	12000	promoter-TSS (NR_033498)	0.197917	0.286083	0.531542
AI646519	chr2	147356794	147368793	-	12000	promoter-TSS (NR_040330)	0.303	0.397	0.389821
AI661453	chr17	47430640	47442639	+	12000	promoter-TSS (NM_145489)	2.71467	3.91667	0.528851
AI662270	chr11	83217577	83229576	+	12000	promoter-TSS (NR_015519)	0.24525	0.346	0.496519
AI854703	chr6	48622168	48634167	+	12000	promoter-TSS (NR_027236)	0.6555	0.900417	0.457997
AI987944	chr7	41387380	41399379	-	12000	promoter-TSS (NM_001199330)	0.247333	0.35925	0.538532
Aif1	chr17	35170053	35182052	-	12000	promoter-TSS (NM_001361502)	1.11308	1.47267	0.403869
Aifm1	chrX	48507564	48519563	-	12000	promoter-TSS (NM_001290364)	0.5215	0.700833	0.426404
Aim2	chr1	173414605	173426604	+	12000	promoter-TSS (NM_001013779)	0.641083	0.8605	0.424663
Ak9	chr10	41297935	41309934	+	12000	promoter-TSS (NM_001370813)	0.49675	0.676417	0.445392
Akain1	chr17	69433327	69445326	+	12000	promoter-TSS (NM_001145192)	0.2185	0.286083	0.388802
Akap13	chr7	75449535	75461534	+	12000	promoter-TSS (NM_029332)	0.538	0.9825	0.868851
Akap14	chrX	37162843	37174842	-	12000	promoter-TSS (NM_001033785)	0.103083	0.186333	0.854075
Akap7	chr10	25293164	25305163	-	12000	promoter-TSS (NM_018747)	0.713167	0.940333	0.398933
Akna	chr4	63397446	63409445	-	12000	promoter-TSS (NM_001045514)	0.954333	1.24417	0.382615
Aknad1	chr3	108733659	108745658	+	12000	promoter-TSS (NM_177859)	0.313333	0.46575	0.571858
Akr1b7	chr6	34406363	34418362	+	12000	promoter-TSS (NM_009731)	0.36275	0.572167	0.65746
Akr1c14	chr13	4053592	4065591	+	12000	promoter-TSS (NM_134072)	0.115417	0.195167	0.757855
Akr1c18	chr13	4144647	4156646	-	12000	promoter-TSS (NM_134066)	0.0948333	0.168583	0.829996
Akr1c20	chr13	4517345	4529344	-	12000	promoter-TSS (NM_001311132)	0.0804167	0.124167	0.626711
Akr1cl	chr1	65026760	65038759	-	12000	promoter-TSS (NM_027582)	0.136083	0.235083	0.788682
Albfm1	chr5	90555210	90567209	+	12000	promoter-TSS (NM_001252661)	0.26175	0.346	0.402583
Aldh16a1	chr7	45148537	45160536	-	12000	promoter-TSS (NM_145954)	1.52742	2.38642	0.643752
Aldh1a1	chr19	20486584	20498583	+	12000	promoter-TSS (NM_001361505)	0.123667	0.173	0.484315
Aldh1a3	chr7	66421478	66433477	-	12000	promoter-TSS (NM_053080)	0.692583	1.09342	0.658784
Aldh1a7	chr19	20721557	20733556	-	12000	promoter-TSS (NM_011921)	0.0741667	0.195167	1.39586
Aldh3a2	chr11	61261529	61273528	-	12000	promoter-TSS (NM_001331114)	1.24908	1.65008	0.401669
Aldh3b2	chr19	3966329	3978328	+	12000	promoter-TSS (NM_001177438)	0.995583	1.43492	0.527353
Aldh4a1	chr4	139616895	139628894	+	12000	promoter-TSS (NM_175438)	1.08008	1.568	0.537783
Aldh6a1	chr12	84445025	84457024	-	12000	promoter-TSS (NM_134042)	1.14608	1.52583	0.412885
Aldh7a1	chr18	56566940	56578939	-	12000	promoter-TSS (NM_019996)	0.610167	1.01575	0.73527
Aldoart2	chr12	55559206	55571205	+	12000	promoter-TSS (NM_001277340)	0.358667	0.503417	0.489109
Aldob	chr4	49543547	49555546	-	12000	promoter-TSS (NM_144903)	0.134	0.32825	1.29256
Alg10b	chr15	90218312	90230311	+	12000	promoter-TSS (NR_106106)	0.482333	0.67425	0.483253
Alg11	chr8	22054722	22066721	+	12000	promoter-TSS (NM_007511)	0.814167	1.47483	0.857156
Alg6	chr4	99709631	99721630	+	12000	promoter-TSS (NM_001081264)	0.449333	0.632083	0.492329
Alkbh5	chr11	60531684	60543683	+	12000	promoter-TSS (NM_172943)	1.57275	2.35092	0.579934
Alkbh8	chr9	3329232	3341231	+	12000	promoter-TSS (NM_026303)	0.391667	0.538917	0.460436
Allc	chr12	28576529	28588528	-	12000	promoter-TSS (NM_053156)	0.235	0.368167	0.647698
Alms1	chr6	85581532	85593531	+	12000	promoter-TSS (NM_145223)	0.490583	0.714167	0.541763
Alox12	chr11	70249371	70261370	-	12000	promoter-TSS (NM_001331118)	0.507083	0.6875	0.439137
Alox12e	chr11	70316531	70328530	-	12000	promoter-TSS (NM_145684)	0.5545	0.805083	0.537951
Alpk1	chr3	127774528	127786527	-	12000	promoter-TSS (NM_027808)	1.38517	1.98717	0.520653
Als2cl	chr9	110874175	110886174	+	12000	promoter-TSS (NM_001146059)	1.55833	2.637	0.758894
Alx3	chr3	107589032	107601031	+	12000	promoter-TSS (NM_007441)	0.465833	0.745167	0.677749
Alyref2	chr1	171497479	171509478	+	12000	promoter-TSS (NM_019484)	1.01417	1.45933	0.525015
Ambp	chr4	63148173	63160172	-	12000	promoter-TSS (NM_007443)	0.511167	1.03792	1.02182
Ambra1	chr2	91724139	91736138	+	12000	promoter-TSS (NM_172669)	0.874	1.1555	0.402812
Amer1	chrX	95438841	95450840	-	12000	promoter-TSS (NM_175179)	0.408167	0.625417	0.615659
Amer3	chr1	34573694	34585693	+	12000	promoter-TSS (NM_213727)	0.206167	0.346	0.746961
Amfr	chr8	94006641	94018640	-	12000	promoter-TSS (NM_011787)	0.69875	0.944833	0.435283
Amigo2	chr15	97241288	97253287	-	12000	promoter-TSS (NM_001164602)	0.653417	0.922583	0.497676
Ammecr1	chrX	142960727	142972726	-	12000	promoter-TSS (NM_019496)	0.235	0.370417	0.656488
Ampd3	chr7	110762207	110774206	+	12000	promoter-TSS (NM_001276301)	0.467917	0.609917	0.38236
Amt	chr9	108290906	108302905	+	12000	promoter-TSS (NM_001013814)	0.591583	0.955917	0.692304
Amtn	chr5	88370109	88382108	+	12000	promoter-TSS (NM_027793)	0.0845	0.141917	0.748021
Anapc13	chr9	102620297	102632296	+	12000	promoter-TSS (NM_181394)	1.06567	1.48817	0.48178
Anapc15	chr7	101875326	101887325	+	12000	promoter-TSS (NM_001291353)	0.36075	0.4835	0.422516
Ang	chr14	51085078	51097077	+	12000	promoter-TSS (NM_021472)	0.828583	1.32625	0.678634
Ang4	chr14	51767591	51779590	-	12000	promoter-TSS (NM_177544)	0.127833	0.297167	1.21701
Ang6	chr14	44000419	44012418	-	12000	promoter-TSS (NM_001011876)	0.0700833	0.148583	1.08413
Angel1	chr12	86720461	86732460	-	12000	promoter-TSS (NM_144524)	0.59775	0.86275	0.5294
Angel2	chr1	190919109	190931108	+	12000	promoter-TSS (NM_001199020)	1.18317	1.69667	0.52005
Angptl1	chr1	156833024	156845023	+	12000	promoter-TSS (NM_028333)	0.315333	0.452417	0.520775
Angptl6	chr9	20873711	20885710	-	12000	promoter-TSS (NM_145154)	0.702917	1.06458	0.598863
Ankar	chr1	72694580	72706579	-	12000	promoter-TSS (NM_001347063)	0.195833	0.388083	0.98674
Ankfn1	chr11	89690937	89702936	-	12000	promoter-TSS (NM_001327810)	0.173167	0.248417	0.520601
Ankmy1	chr1	92896907	92908906	-	12000	promoter-TSS (NM_172850)	1.02033	1.61458	0.662121
Ankrd13c	chr3	157941001	157953000	+	12000	promoter-TSS (NM_001359909)	1.20792	1.57908	0.386566
Ankrd22	chr19	34160042	34172041	-	12000	promoter-TSS (NM_024204)	0.206167	0.270583	0.392261
Ankrd28	chr14	31824416	31836415	-	12000	promoter-TSS (NM_001024604)	0.533833	0.942583	0.820231
Ankrd34b	chr13	92419970	92431969	+	12000	promoter-TSS (NM_175455)	0.288583	0.37925	0.394161
Ankrd34c	chr9	89732476	89744475	-	12000	promoter-TSS (NM_207260)	0.0948333	0.144167	0.604272
Ankrd36	chr11	5563685	5575684	+	12000	promoter-TSS (NM_023816)	0.381333	0.607667	0.672228
Ankrd37	chr8	45993851	46005850	-	12000	promoter-TSS (NM_001039562)	1.19142	1.79425	0.590703
Ankrd40	chr11	94322002	94334001	+	12000	promoter-TSS (NM_146024)	1.3625	1.96275	0.52662
Ankrd42	chr7	92631143	92643142	-	12000	promoter-TSS (NM_028665)	0.587417	0.822833	0.486216
Ankrd63	chr2	118697964	118709963	-	12000	promoter-TSS (NM_001081971)	0.7895	1.20425	0.609124
Ankrd65	chr4	155785173	155797172	+	12000	promoter-TSS (NM_001370822)	0.42875	0.616583	0.524159
Ankrd7	chr6	18860319	18872318	+	12000	promoter-TSS (NM_029202)	0.105083	0.184083	0.808825
Anks1	chr17	27903307	27915306	+	12000	promoter-TSS (NM_001286040)	1.34192	1.97608	0.558349
Anks4b	chr7	120167859	120179858	+	12000	promoter-TSS (NM_028085)	0.14225	0.2395	0.751597
Anks6	chr4	47051307	47063306	-	12000	promoter-TSS (NM_001356426)	0.329833	0.505667	0.61645
Ankzf1	chr1	75186161	75198160	+	12000	promoter-TSS (NM_026187)	1.3955	2.00267	0.52114
Anln	chr9	22383207	22395206	-	12000	promoter-TSS (NM_028390)	1.42017	2.35308	0.728492
Ano5	chr7	51505030	51517029	+	12000	promoter-TSS (NM_177694)	0.111333	0.168583	0.598576
Anp32b	chr4	46444927	46456926	+	12000	promoter-TSS (NM_130889)	1.4985	2.29767	0.61665
Anxa13	chr15	58383275	58395274	-	12000	promoter-TSS (NM_027211)	2.0345	3.40217	0.74178
Aoc1	chr6	48889256	48901255	+	12000	promoter-TSS (NM_029638)	0.24525	0.352667	0.524052
Aox4	chr1	58204398	58216397	+	12000	promoter-TSS (NM_023631)	0.342167	0.448	0.388799
Ap1g1	chr8	109772584	109784583	+	12000	promoter-TSS (NM_001301211)	0.61425	1.00692	0.713046
Ap2a2	chr7	141556181	141568180	+	12000	promoter-TSS (NM_001357068)	0.964667	1.29075	0.420107
Ap2b1	chr11	83296698	83308697	+	12000	promoter-TSS (NM_027915)	1.39133	2.26442	0.702671
Ap3m1	chr14	21046443	21058442	-	12000	promoter-TSS (NM_018829)	1.02242	1.54583	0.596401
Ap3m2	chr8	22799655	22811654	-	12000	promoter-TSS (NM_001122820)	1.851	2.83883	0.616993
Ap4s1	chr12	51684967	51696966	+	12000	promoter-TSS (NM_001329699)	1.80567	2.41075	0.41695
Ap5m1	chr14	49060550	49072549	+	12000	promoter-TSS (NM_144535)	0.606	0.922583	0.606361
Apba2	chr7	64495707	64507706	+	12000	promoter-TSS (NM_001291166)	0.2535	0.397	0.647153
Apbb1	chr7	105575654	105587653	-	12000	promoter-TSS (NM_001253886)	0.284417	0.374833	0.398243
Apcs	chr1	172889055	172901054	-	12000	promoter-TSS (NM_011318)	0.0906667	0.126417	0.479542
Apip	chr2	103067676	103079675	+	12000	promoter-TSS (NM_001355473)	1.1275	2.14467	0.927626
Aplf	chr6	87666169	87678168	-	12000	promoter-TSS (NM_024251)	0.919333	1.20208	0.386877
Aplp1	chr7	30439583	30451582	-	12000	promoter-TSS (NM_007467)	0.381333	0.496833	0.381709
Aplp2	chr9	31205849	31217848	-	12000	promoter-TSS (NM_009691)	0.507083	0.789583	0.638869
Apoa1	chr9	46222631	46234630	+	12000	promoter-TSS (NM_009692)	0.68025	0.944833	0.473995
Apobec2	chr17	48426729	48438728	-	12000	promoter-TSS (NM_009694)	0.356583	0.523417	0.553721
Apoc3	chr9	46229637	46241636	-	12000	promoter-TSS (NM_001289833)	0.68025	1.07125	0.655158
Apof	chr10	128262700	128274699	+	12000	promoter-TSS (NM_133997)	1.08217	1.52583	0.495675
Apoh	chr11	108389298	108401297	+	12000	promoter-TSS (NM_013475)	0.268	0.350417	0.386839
Apol10a	chr15	77471048	77483047	+	12000	promoter-TSS (NM_177744)	0.309167	0.503417	0.703368
Apol10b	chr15	77590126	77602125	-	12000	promoter-TSS (NM_177820)	0.4535	1.30183	1.52137
Apol6	chr15	77039076	77051075	+	12000	promoter-TSS (NM_028010)	0.981167	1.2775	0.380753
Apol7a	chr15	77393111	77405110	-	12000	promoter-TSS (NM_001164640)	1.53358	2.41525	0.655266
Apol7d	chr1	71647336	71659335	+	12000	promoter-TSS (NM_001276412)	0.948167	1.41275	0.575294
Apol7e	chr15	77692890	77704889	+	12000	promoter-TSS (NM_001134802)	0.369	0.629833	0.771349
Apol9b	chr15	77723073	77735072	+	12000	promoter-TSS (NM_001168660)	2.59717	3.6505	0.491155
Apold1	chr6	134976002	134988001	+	12000	promoter-TSS (NM_001109914)	0.935833	1.324	0.50058
Apoo	chrX	94361111	94373110	+	12000	promoter-TSS (NM_026673)	0.202	0.288333	0.513382
Apoo-ps	chrX	94361125	94373124	+	12000	promoter-TSS (NM_026673)	0.202	0.288333	0.513382
Apool	chrX	112305353	112317352	+	12000	promoter-TSS (NM_001313734)	0.107167	0.19075	0.831826
Appl1	chr14	26964552	26976551	-	12000	promoter-TSS (NM_145221)	0.490583	0.678667	0.468205
Appl2	chr10	83642665	83654664	-	12000	promoter-TSS (NM_145220)	1.20175	1.96058	0.706146
Arcn1	chr9	44761809	44773808	-	12000	promoter-TSS (NM_145985)	0.9585	1.25975	0.394287
Areg	chr5	91133600	91145599	+	12000	promoter-TSS (NM_009704)	0.498833	0.745167	0.579005
Arf2	chr11	103960726	103972725	+	12000	promoter-TSS (NM_007477)	1.81183	2.39967	0.405384
Arf4	chr14	26632135	26644134	+	12000	promoter-TSS (NM_007479)	1.00175	1.69442	0.758266
Arf6	chr12	69366151	69378150	+	12000	promoter-TSS (NM_007481)	1.447	2.36867	0.71101
Arfgef1	chr1	10226671	10238670	-	12000	promoter-TSS (NM_001102430)	0.944083	1.23308	0.385284
Arhgap19	chr19	41796085	41808084	-	12000	promoter-TSS (NM_027667)	1.16458	1.75875	0.594737
Arhgap20os	chr9	51869886	51881885	-	12000	promoter-TSS (NR_033560)	0.156667	0.224	0.5158
Arhgap21	chr2	20961722	20973721	-	12000	promoter-TSS (NM_001081364)	1.85925	2.76567	0.572907
Arhgap26	chr18	38987146	38999145	+	12000	promoter-TSS (NM_001361073)	0.692583	0.98475	0.50777
Arhgap26	chr18	38987146	38999145	+	12000	promoter-TSS (NM_001361073)	0.692583	0.98475	0.50777
Arhgap27os3	chr11	103338754	103350753	+	12000	promoter-TSS (NM_133715)	2.16433	3.584	0.727648
Arhgap28	chr17	67998109	68010108	-	12000	promoter-TSS (NM_172964)	0.140167	0.212917	0.603145
Arhgap29	chr3	121947230	121959229	+	12000	promoter-TSS (NM_172525)	0.206167	0.416917	1.01595
Arhgap30	chr1	171382961	171394960	+	12000	promoter-TSS (NM_001005508)	0.6225	0.889333	0.51465
Arhgap32	chr9	32010626	32022625	+	12000	promoter-TSS (NM_001370957)	0.0639167	0.22625	1.82365
Arhgap33os	chr7	30509123	30521122	+	12000	promoter-TSS (NR_036630)	0.449333	0.749583	0.738303
Arhgap35	chr7	16608994	16620993	-	12000	promoter-TSS (NM_172739)	0.911083	1.47708	0.697096
Arhgap36	chrX	49457946	49469945	+	12000	promoter-TSS (NM_001356394)	0.0391667	0.08425	1.10505
Arhgap8	chr15	84714053	84726052	+	12000	promoter-TSS (NM_001164627)	1.00792	1.59908	0.665869
Arhgef12	chr9	43099719	43111718	-	12000	promoter-TSS (NM_027144)	0.902833	1.21533	0.42882
Arhgef16	chr4	154293896	154305895	-	12000	promoter-TSS (NM_001112744)	0.214333	0.29275	0.449813
Arhgef3	chr14	27137994	27149993	+	12000	promoter-TSS (NM_001289686)	0.276167	0.496833	0.847223
Arhgef33	chr17	80301408	80313407	+	12000	promoter-TSS (NM_001145452)	0.263833	0.350417	0.409445
Arid1a	chr4	133750770	133762769	-	12000	promoter-TSS (NM_001363070)	1.4635	2.51942	0.783667
Arid1b	chr17	4989075	5001074	+	12000	promoter-TSS (NM_001085355)	1.513	2.97408	0.975033
Arid2	chr15	96281523	96293522	+	12000	promoter-TSS (NM_175251)	2.10042	3.6505	0.797419
Arid3c	chr4	41725143	41737142	-	12000	promoter-TSS (NM_001252622)	0.309167	0.490167	0.664888
Arid4a	chr12	71009968	71021967	+	12000	promoter-TSS (NM_001081195)	1.38725	1.83858	0.406367
Arid4b	chr13	14057785	14069784	+	12000	promoter-TSS (NM_010282)	1.01208	1.415	0.483474
Arih1	chr9	59480375	59492374	-	12000	promoter-TSS (NM_019927)	1.13167	1.5835	0.484668
Arih2	chr9	108647682	108659681	-	12000	promoter-TSS (NM_001357285)	1.05333	1.41942	0.430336
Arl1	chr10	88725415	88737414	+	12000	promoter-TSS (NM_025859)	0.4205	0.683083	0.699956
Arl13b	chr16	62841041	62853040	-	12000	promoter-TSS (NM_026577)	0.768833	1.10892	0.528408
Arl14	chr3	69216420	69228419	+	12000	promoter-TSS (NM_027843)	0.754417	1.33733	0.825926
Arl14ep	chr2	106968398	106980397	-	12000	promoter-TSS (NM_001025102)	0.583333	0.767333	0.395533
Arl15	chr13	113788509	113800508	+	12000	promoter-TSS (NM_172595)	0.437	0.692	0.663139
Arl4a	chr12	40031988	40043987	-	12000	promoter-TSS (NM_007487)	0.610167	1.171	0.940466
Arl6	chr16	59633410	59645409	-	12000	promoter-TSS (NM_001347244)	0.424583	0.558917	0.396586
Arl6ip1	chr7	118123626	118135625	-	12000	promoter-TSS (NM_019419)	1.03883	1.47708	0.507787
Arl6ip5	chr6	97204793	97216792	+	12000	promoter-TSS (NM_022992)	2.20758	3.28242	0.572291
Armc1	chr3	19157096	19169095	-	12000	promoter-TSS (NM_001357689)	0.548333	0.774	0.49728
Armc2	chr10	42012383	42024382	-	12000	promoter-TSS (NM_001034858)	0.197917	0.261667	0.402837
Armc3	chr2	19193119	19205118	+	12000	promoter-TSS (NM_001271564)	0.247333	0.321583	0.378736
Armc8	chr9	99562900	99574899	-	12000	promoter-TSS (NM_028768)	0.737917	1.06458	0.528759
Armcx1	chrX	134711939	134723938	+	12000	promoter-TSS (NM_001166380)	0.12575	0.164083	0.38387
Armcx3	chrX	134750553	134762552	+	12000	promoter-TSS (NM_027870)	0.156667	0.217333	0.472211
Armcx4	chrX	134680520	134692519	+	12000	promoter-TSS (NM_001202500)	0.138083	0.237333	0.781376
Armh4	chr14	49777384	49789383	-	12000	promoter-TSS (NM_026142)	0.05975	0.08875	0.570808
Arpc2	chr1	74230518	74242517	+	12000	promoter-TSS (NM_001357387)	1.88192	2.86983	0.608764
Arrdc2	chr8	70833721	70845720	-	12000	promoter-TSS (NM_027560)	1.44492	1.88292	0.381983
Arsg	chr11	109467375	109479374	+	12000	promoter-TSS (NM_028710)	1.20375	1.79867	0.579392
Art1	chr7	102095744	102107743	+	12000	promoter-TSS (NM_009710)	0.606	0.805083	0.40982
Arx	chrX	93280508	93292507	+	12000	promoter-TSS (NM_007492)	0.0741667	0.184083	1.31152
Arxes2	chrX	135987821	135999820	+	12000	promoter-TSS (NM_029823)	0.066	0.0953333	0.530514
Asah2	chr19	32097141	32109140	-	12000	promoter-TSS (NM_018830)	0.795667	1.07783	0.437898
Asap2	chr12	21105757	21117756	+	12000	promoter-TSS (NM_001135192)	0.997667	1.49483	0.583355
Asb1	chr1	91534566	91546565	+	12000	promoter-TSS (NM_023046)	1.15225	1.77425	0.622756
Asb13	chr13	3628033	3640032	+	12000	promoter-TSS (NM_001267724)	0.66375	0.938167	0.499204
Asb14	chr14	26888615	26900614	+	12000	promoter-TSS (NM_080856)	0.0948333	0.283917	1.582
Asb15	chr6	24522145	24534144	+	12000	promoter-TSS (NM_080847)	0.618417	0.858333	0.472959
Asb4	chr6	5377387	5389386	+	12000	promoter-TSS (NM_023048)	0.19375	0.252833	0.38399
Asdurf	chr1	53346753	53358752	-	12000	promoter-TSS (NM_133728)	0.426667	0.645417	0.597121
Ash2l	chr8	25841695	25853694	-	12000	promoter-TSS (NM_001080793)	0.373083	0.625417	0.74532
Asna1	chr8	85019288	85031287	-	12000	promoter-TSS (NM_019652)	2.48175	3.2935	0.408264
Asnsd1	chr1	53346753	53358752	-	12000	promoter-TSS (NM_133728)	0.426667	0.645417	0.597121
Aspdh	chr7	44459436	44471435	+	12000	promoter-TSS (NM_026690)	0.770917	1.06233	0.46259
Aspm	chr1	139448774	139460773	+	12000	promoter-TSS (NM_009791)	0.853333	1.395	0.709084
Aste1	chr9	105389363	105401362	+	12000	promoter-TSS (NM_025651)	0.57925	0.816167	0.494678
Astl	chr2	127332640	127344639	+	12000	promoter-TSS (NM_172539)	0.575083	0.8095	0.49326
Astn1	chr1	158356305	158368304	+	12000	promoter-TSS (NM_001205204)	0.140167	0.2085	0.572904
Astn2	chr4	66398484	66410483	-	12000	promoter-TSS (NM_019514)	0.0700833	0.110917	0.662334
Astx6	chrX	123207304	123219303	-	12000	promoter-TSS (NR_152852)	0.0288333	0.0488333	0.760129
Asxl2	chr12	3420858	3432857	+	12000	promoter-TSS (NM_172421)	1.56658	2.05592	0.39216
Asxl3	chr18	22339090	22351089	+	12000	promoter-TSS (NM_001167777)	0.04125	0.0775833	0.911352
Asz1	chr6	18103062	18115061	-	12000	promoter-TSS (NM_023729)	0.0618333	0.124167	1.00582
Atcay	chr10	81224787	81236786	-	12000	promoter-TSS (NM_178662)	0.4555	0.621	0.447142
Atg13	chr2	91704593	91716592	-	12000	promoter-TSS (NM_001355420)	1.177	1.63008	0.469831
Atg9a	chr1	75186011	75198010	-	12000	promoter-TSS (NM_026187)	1.44083	2.00933	0.479813
Atl3	chr19	7488041	7500040	+	12000	promoter-TSS (NM_146091)	1.37483	1.79642	0.385865
Atm	chr9	53530672	53542671	-	12000	promoter-TSS (NM_001081152)	1.18317	1.66333	0.491424
Atoh1	chr6	64723126	64735125	+	12000	promoter-TSS (NM_007500)	0.0989167	0.199583	1.0127
Atp10a	chr7	58652203	58664202	+	12000	promoter-TSS (NM_009728)	0.717333	0.98025	0.450506
Atp10d	chr5	72197330	72209329	+	12000	promoter-TSS (NM_153389)	0.191667	0.403667	1.07456
Atp11b	chr3	35748064	35760063	+	12000	promoter-TSS (NM_029570)	0.929667	1.34625	0.534161
Atp11c	chrX	60398006	60410005	-	12000	promoter-TSS (NM_001037863)	0.265917	0.609917	1.19764
Atp12a	chr14	56359069	56371068	+	12000	promoter-TSS (NM_138652)	0.15875	0.24175	0.606759
Atp13a5	chr16	29372733	29384732	-	12000	promoter-TSS (NM_001284375)	0.131917	0.177417	0.427515
Atp1a4	chr1	172252425	172264424	-	12000	promoter-TSS (NM_013734)	0.449333	0.676417	0.590126
Atp1b2	chr11	69599961	69611960	-	12000	promoter-TSS (NM_013415)	0.6555	0.951417	0.537482
Atp1b3	chr9	96358432	96370431	-	12000	promoter-TSS (NM_001357213)	0.52975	0.989167	0.900902
Atp2a3	chr11	72955170	72967169	+	12000	promoter-TSS (NM_016745)	0.63075	1.01133	0.681118
Atp2b4	chr1	133747748	133759747	-	12000	promoter-TSS (NM_001167949)	0.606	1.00692	0.732555
Atp2c2	chr8	119694010	119706009	+	12000	promoter-TSS (NM_026922)	0.558583	0.816167	0.547091
Atp4a	chr7	30706210	30718209	+	12000	promoter-TSS (NM_001290627)	0.364833	0.576667	0.6605
Atp6ap1l	chr13	90899356	90911355	-	12000	promoter-TSS (NM_001145879)	0.19375	0.321583	0.730996
Atp6v0a4	chr6	38118587	38130586	-	12000	promoter-TSS (NM_080467)	0.410167	0.578833	0.496938
Atp6v0d2	chr4	19916567	19928566	-	12000	promoter-TSS (NM_175406)	0.164917	0.2595	0.653997
Atp6v1g3	chr1	138267739	138279738	+	12000	promoter-TSS (NM_177397)	0.14425	0.224	0.634927
Atp7b	chr8	22054075	22066074	-	12000	promoter-TSS (NM_007511)	0.79975	1.45267	0.861083
Atp8a2	chr14	60080915	60092914	-	12000	promoter-TSS (NM_015803)	0.173167	0.246167	0.507474
Atrnl1	chr19	57605035	57617034	+	12000	promoter-TSS (NM_181415)	1.29033	2.41075	0.901738
Atxn7	chr14	14006492	14018491	+	12000	promoter-TSS (NM_139227)	0.68025	1.11558	0.713661
Atxn7l1os2	chr12	33388761	33400760	-	12000	promoter-TSS (NM_029152)	0.230833	0.434667	0.913058
Atxn7l3b	chr10	112923027	112935026	-	12000	promoter-TSS (NM_001033474)	0.424583	0.594417	0.485427
AU015836	chrX	93962657	93974656	+	12000	promoter-TSS (NR_028320)	0.0824167	0.1375	0.738423
AU016765	chr17	64549591	64561590	-	12000	promoter-TSS (NR_045899)	0.146333	0.25725	0.813913
AU022252	chr4	119226725	119238724	-	12000	promoter-TSS (NM_001286148)	0.6905	1.09558	0.665986
AV320801	chrX	135488589	135500588	+	12000	promoter-TSS (NM_177918).2	0.0123333	0.0399167	1.69443
Avl9	chr6	56708906	56720905	+	12000	promoter-TSS (NM_030235)	0.898667	1.23308	0.456412
Avpi1	chr19	42122994	42134993	-	12000	promoter-TSS (NM_027106)	4.21942	6.17217	0.548733
Avpr2	chrX	73886103	73898102	+	12000	promoter-TSS (NM_019404)	0.2515	0.32825	0.384237
AW011738	chr4	156197285	156209284	+	12000	promoter-TSS (NR_030671)	0.970833	1.38833	0.516058
AW112010	chr19	11044567	11056566	-	12000	promoter-TSS (NR_102366)	0.6555	1.37725	1.07112
AW551984	chr9	39598271	39610270	-	12000	promoter-TSS (NM_001199556)	0.0824167	0.13525	0.71462
AW554918	chr18	25163021	25175020	+	12000	promoter-TSS (NM_001142698)	0.494667	0.6565	0.408338
Axdnd1	chr1	156414916	156426915	-	12000	promoter-TSS (NM_001346967)	0.820417	1.09783	0.42023
Axin2	chr11	108914350	108926349	+	12000	promoter-TSS (NM_015732)	0.801833	1.12667	0.490687
AY512931	chr8	45059419	45071418	-	12000	promoter-TSS (NR_033588)	0.430833	0.696417	0.692821
Azi2	chr9	118034523	118046522	+	12000	promoter-TSS (NM_001286508)	0.5895	1.11558	0.920235
Azin1	chr15	38513267	38525266	-	12000	promoter-TSS (NM_001301688)	1.36658	1.83192	0.422781
B020004C17Rik	chr14	57009135	57021134	+	12000	promoter-TSS (NM_001256060)	0.148417	0.199583	0.427338
B020011L13Rik	chr1	117775136	117787135	+	12000	Intergenic	0.0865833	0.115333	0.413648
B020014A21Rik	chr10	3127194	3139193	-	12000	promoter-TSS (NR_045946)	0.0865833	0.133083	0.620169
B130024G19Rik	chr7	70359384	70371383	+	12000	promoter-TSS (NR_045850)	0.338083	0.76075	1.17004
B230110G15Rik	chr6	138574625	138586624	+	12000	promoter-TSS (NR_131103)	0.0906667	0.11975	0.401381
B230119M05Rik	chrX	134680463	134692462	-	12000	promoter-TSS (NM_001202500)	0.136083	0.237333	0.802425
B230214G05Rik	chr15	88308875	88320874	+	12000	promoter-TSS (NR_045281)	0.127833	0.19075	0.577419
B230219D22Rik	chr13	55687125	55699124	+	12000	promoter-TSS (NM_181278)	1.13783	1.53475	0.431714
B230323A14Rik	chr9	69755147	69767146	+	12000	promoter-TSS (NM_022378)	0.1525	0.217333	0.5111
B2m	chr2	122141688	122153687	+	12000	promoter-TSS (NM_009735)	1.682	2.27992	0.438803
B330016D10Rik	chr4	141540163	141552162	+	12000	promoter-TSS (NR_030695)	1.09658	1.8275	0.736856
B3galnt1	chr3	69592961	69604960	-	12000	promoter-TSS (NM_020026)	0.288583	0.388083	0.427379
B3galt6	chr4	155986679	155998678	-	12000	promoter-TSS (NM_080445)	0.977	1.57467	0.688616
B3gat1	chr9	26727809	26739808	+	12000	promoter-TSS (NM_001310766)	0.199917	0.261667	0.388331
B430212C06Rik	chr18	67338104	67350103	-	12000	promoter-TSS (NR_033214)	0.329833	0.4325	0.390963
B430306N03Rik	chr17	48310163	48322162	+	12000	promoter-TSS (NM_177083)	0.34425	0.50125	0.542074
B430319G15Rik	chr9	92536870	92548869	-	12000	promoter-TSS (NR_029474)	0.500917	0.74075	0.564416
B4galnt2	chr11	95908872	95920871	-	12000	promoter-TSS (NM_008081)	0.222583	0.326	0.550527
B4galnt3	chr6	120288898	120300897	-	12000	promoter-TSS (NM_198884)	0.2865	0.452417	0.659117
B630019K06Rik	chrX	8886354	8898353	+	12000	promoter-TSS (NR_045448)	0.0535833	0.11975	1.16017
B930095G15Rik	chr14	121242707	121254706	+	12000	promoter-TSS (NR_155502)	0.927583	1.47042	0.664676
Baat	chr4	49500559	49512558	-	12000	promoter-TSS (NM_007519)	0.214333	0.385917	0.848433
Bahcc1	chr11	120226948	120238947	+	12000	promoter-TSS (NM_001347621)	2.57042	4.48892	0.804365
Bahd1	chr2	118895616	118907615	+	12000	promoter-TSS (NM_001045523)	0.909	1.47042	0.693873
Baiap2	chr11	119937093	119949092	+	12000	promoter-TSS (NM_130862)	4.1225	5.5845	0.437909
Bard1	chr1	71096973	71108972	-	12000	promoter-TSS (NM_007525)	1.25733	1.741	0.469549
Barhl2	chr5	106452167	106464166	-	12000	promoter-TSS (NM_001005477)	0.27825	0.408083	0.552482
Barx1	chr13	48657037	48669036	+	12000	promoter-TSS (NM_007526)	0.212333	0.390333	0.878376
Batf2	chr19	6158440	6170439	+	12000	promoter-TSS (NM_028967)	0.841	1.3795	0.713968
Baz1a	chr12	54980337	54992336	-	12000	promoter-TSS (NM_013815)	1.06567	1.40392	0.397701
Baz2b	chr2	60119741	60131740	-	12000	promoter-TSS (NM_001001182)	1.13783	1.79642	0.658833
BB014433	chr8	15040079	15052078	-	12000	promoter-TSS (NR_037972)	0.717333	1.02467	0.514439
BB218582	chr2	106644365	106656364	-	12000	promoter-TSS (NR_137201)	0.0948333	0.164083	0.790963
BB557941	chr2	57175755	57187754	-	12000	promoter-TSS (NR_040356)	0.515333	0.845	0.713446
Bbip1	chr19	53938628	53950627	-	12000	promoter-TSS (NM_001195348)	1.64492	2.5305	0.621408
Bbox1	chr2	110299726	110311725	-	12000	promoter-TSS (NM_130452)	0.0370833	0.08425	1.18391
Bbs2	chr8	94092510	94104509	-	12000	promoter-TSS (NM_026116)	0.6885	1.04017	0.595286
Bbs4	chr9	59347509	59359508	-	12000	promoter-TSS (NM_175325)	0.486417	0.649833	0.417877
Bbs7	chr3	36607390	36619389	-	12000	promoter-TSS (NM_027810)	0.422583	0.625417	0.565582
Bbs9	chr9	22469716	22481715	+	12000	promoter-TSS (NM_181316)	0.494667	0.84275	0.768648
Bbx	chr16	50426467	50438466	-	12000	promoter-TSS (NM_001347240)	0.853333	1.16217	0.445636
BC003965	chr17	25178562	25190561	+	12000	promoter-TSS (NM_183150)	1.74383	2.48617	0.511661
BC021767	chr3	94661153	94673152	-	12000	promoter-TSS (NR_033629)	0.620417	0.845	0.445714
BC024978	chr7	27189782	27201781	+	12000	promoter-TSS (NM_001243888)	1.30067	1.70775	0.392845
BC030500	chr8	58905756	58917755	+	12000	promoter-TSS (NM_175032)	0.2515	0.4125	0.713836
BC035044	chr6	128885125	128897124	-	12000	promoter-TSS (NM_001254946)	0.46175	0.63875	0.468139
BC037704	chr19	43669179	43681178	+	12000	promoter-TSS (NR_045645)	2.09833	3.45317	0.718676
BC046251	chr7	65576032	65588031	+	12000	promoter-TSS (NR_131060)	0.127833	0.197417	0.62698
BC048602	chr15	35322536	35334535	-	12000	promoter-TSS (NR_045280)	0.19375	0.275	0.505235
BC048671	chr6	90295220	90307219	+	12000	promoter-TSS (NM_001358298)	0.414333	0.700833	0.75828
BC049352	chr9	45189767	45201766	+	12000	promoter-TSS (NM_001198971)	0.239083	0.397	0.731626
BC049715	chr6	136822844	136834843	+	12000	promoter-TSS (NM_021714)	1.25533	2.00492	0.675472
BC051226	chr17	33903179	33915178	-	12000	promoter-TSS (NM_007829)	2.20142	3.62617	0.720013
BC051537	chr17	34089310	34101309	-	12000	promoter-TSS (NR_046183)	0.494667	0.667583	0.432491
BC052040	chr2	115575717	115587716	+	12000	promoter-TSS (NM_001145898)	0.548333	0.762917	0.476472
BC053393	chr11	46565514	46577513	+	12000	promoter-TSS (NM_001025435)	0.123667	0.2085	0.75359
BC055402	chr1	57208997	57220996	-	12000	promoter-TSS (NR_037990)	0.14425	0.235083	0.704601
BC061212	chr5	95730174	95742173	-	12000	promoter-TSS (NM_001270457)	0.00408	0.01775	2.12118
BC064078	chr6	128986962	128998961	+	12000	promoter-TSS (NR_015455)	0.2865	0.419167	0.548989
BC065403	chr9	72403868	72415867	-	12000	promoter-TSS (NR_152222)	0.303	0.397	0.389821
Bcap29	chr12	31628659	31640658	-	12000	promoter-TSS (NM_001164090)	0.3875	0.541167	0.481877
Bcl10	chr3	145918263	145930262	+	12000	promoter-TSS (NM_009740)	1.34808	1.76317	0.387259
Bcl2a1a	chr9	88950921	88962920	+	12000	promoter-TSS (NM_009742)	0.04125	0.0620833	0.589811
Bcl2a1b	chr9	89193274	89205273	+	12000	promoter-TSS (NM_007534)	0.105083	0.153	0.541998
Bcl2a1c	chr9	114324136	114336135	+	12000	promoter-TSS (NM_007535)	0.066	0.164083	1.31389
Bcl2l11	chr2	128120039	128132038	+	12000	promoter-TSS (NM_001291016)	1.985	2.74567	0.468017
Bcl2l2	chr14	54877426	54889425	+	12000	promoter-TSS (NM_007537)	0.707	1.02017	0.529023
Bcl6	chr16	23982853	23994852	-	12000	promoter-TSS (NM_009744)	1.94375	2.71242	0.480736
Bclaf1	chr10	20306470	20318469	+	12000	promoter-TSS (NM_001025393)	1.30892	1.84742	0.497136
Bclaf3	chrX	159526669	159538668	+	12000	promoter-TSS (NM_001358942)	0.36275	0.660917	0.865493
Bco1	chr8	117089866	117101865	+	12000	promoter-TSS (NM_021486)	0.263833	0.370417	0.489522
Bco2	chr9	50549139	50561138	-	12000	promoter-TSS (NM_133217)	0.391667	0.563333	0.524362
Bean1	chr8	104164514	104176513	+	12000	promoter-TSS (NM_001141922)	0.179333	0.29275	0.707026
Becn2	chr1	175914330	175926329	+	12000	promoter-TSS (NM_001290692)	0.216417	0.323833	0.58144
Bend5	chr4	111409007	111421006	+	12000	promoter-TSS (NR_033793)	0.10925	0.19075	0.80405
Bet1	chr6	4080931	4092930	-	12000	promoter-TSS (NM_009748)	0.309167	0.428	0.469226
Bfsp1	chr2	143857174	143869173	-	12000	promoter-TSS (NM_001291061)	0.37725	0.680833	0.851781
Bfsp2	chr9	103474249	103486248	-	12000	promoter-TSS (NM_001002896)	0.14425	0.2595	0.847163
Bhlha9	chr11	76666471	76678470	+	12000	promoter-TSS (NM_177182)	0.639	1.00908	0.659157
Bhlhe22	chr3	18048326	18060325	+	12000	promoter-TSS (NM_021560)	0.189667	0.303833	0.679814
Bhlhe23	chr2	180770901	180782900	-	12000	promoter-TSS (NM_080641)	0.31125	0.443583	0.511131
Birc2	chr9	7831058	7843057	-	12000	promoter-TSS (NM_007465)	0.939917	1.28408	0.450134
Birc6	chr17	74522296	74534295	+	12000	promoter-TSS (NM_007566)	2.90433	3.83242	0.400047
Birc7	chr2	180923024	180935023	+	12000	promoter-TSS (NM_001163247)	0.750333	1.02683	0.452598
Blzf1	chr1	164301488	164313487	-	12000	promoter-TSS (NM_178071)	0.91725	1.24642	0.4424
Bmi1	chr2	18671019	18683018	+	12000	promoter-TSS (NM_007552)	0.758583	1.06008	0.482798
Bmp2	chr2	133546160	133558159	+	12000	promoter-TSS (NM_007553)	0.709083	0.94925	0.420833
Bmp4	chr14	46384670	46396669	-	12000	promoter-TSS (NM_007554)	0.601917	0.84725	0.493224
Bmp5	chr9	75769366	75781365	+	12000	promoter-TSS (NM_007555)	0.0804167	0.173	1.1052
Bmp6	chr13	38339717	38351716	+	12000	promoter-TSS (NM_007556)	0.1505	0.261667	0.797967
Bmper	chr9	23217077	23229076	+	12000	promoter-TSS (NM_028472)	0.878083	1.49042	0.763286
Bmpr1a	chr14	34496547	34508546	-	12000	promoter-TSS (NM_009758)	0.989417	1.64567	0.734022
Bmt2	chr6	13671967	13683966	-	12000	promoter-TSS (NM_175312)	0.762667	1.273	0.739108
Bmyc	chr2	25700880	25712879	+	12000	promoter-TSS (NM_023326)	0.451417	0.609917	0.434152
Bnip1	chr17	26775080	26787079	+	12000	promoter-TSS (NM_172149)	0.777083	1.02467	0.399014
Bnip5	chr17	28909325	28921324	-	12000	promoter-TSS (NM_172450)	1.06775	1.41942	0.410724
Bod1	chr11	31665863	31677862	-	12000	promoter-TSS (NM_001024919)	0.822417	1.08233	0.396203
Bok	chr1	93679576	93691575	+	12000	promoter-TSS (NM_016778)	1.56242	2.04925	0.391317
Boll	chr1	55357754	55369753	-	12000	promoter-TSS (NM_001368767)	0.140167	0.197417	0.4941
Bora	chr14	99040378	99052377	+	12000	promoter-TSS (NM_175265)	0.678167	1.22642	0.854737
Bpgm	chr6	34470357	34482356	+	12000	promoter-TSS (NM_007563)	1.24908	2.07592	0.732879
Bpifb2	chr2	153869046	153881045	+	12000	promoter-TSS (NM_025631)	0.272083	0.370417	0.445101
Bpifb9a	chr2	154251880	154263879	+	12000	promoter-TSS (NM_175167)	0.1855	0.392583	1.08158
Braf	chr6	39719464	39731463	-	12000	promoter-TSS (NM_139294)	0.364833	0.625417	0.77758
Brca1	chr11	101545956	101557955	-	12000	promoter-TSS (NM_009764)	2.09425	2.72567	0.380175
Brd2	chr17	34116608	34128607	-	12000	promoter-TSS (NM_001204973)	4.073	5.35158	0.393874
Brdt	chr5	107325195	107337194	+	12000	promoter-TSS (NM_054054)	0.272083	0.35925	0.40094
Bricd5	chr17	24467885	24479884	+	12000	promoter-TSS (NM_175682)	3.096	4.43567	0.518745
Brinp1	chr4	68948398	68960397	-	12000	promoter-TSS (NM_019967)	0.0618333	0.0975833	0.65825
Brinp2	chr1	158350261	158362260	-	12000	promoter-TSS (NM_207583)	0.1525	0.228417	0.582859
Brinp3	chr1	146489630	146501629	+	12000	promoter-TSS (NM_153539)	0.115417	0.177417	0.62029
Brpf1	chr6	113301138	113313137	+	12000	promoter-TSS (NM_001282128)	2.0035	3.48642	0.799223
Brpf3	chr17	28795127	28807126	+	12000	promoter-TSS (NM_001081315)	1.25117	1.85408	0.567432
Brsk2	chr7	141943752	141955751	+	12000	promoter-TSS (NM_001276763)	0.397833	0.58775	0.563039
Brwd3	chrX	108828347	108840346	-	12000	promoter-TSS (NM_001081477)	0.3875	0.629833	0.700774
Bsph2	chr7	13565068	13577067	-	12000	promoter-TSS (NM_001080942)	0.0535833	0.11975	1.16017
Bspry	chr4	62474063	62486062	+	12000	promoter-TSS (NM_138653)	0.296833	0.419167	0.497871
Bst2	chr8	71531473	71543472	-	12000	promoter-TSS (NM_198095)	1.69025	2.53275	0.583468
Bsx	chr9	40868128	40880127	+	12000	promoter-TSS (NM_178245)	0.115417	0.261667	1.18088
Btbd1	chr7	81823432	81835431	-	12000	promoter-TSS (NM_146193)	0.389583	0.678667	0.800771
Btbd10	chr7	113363340	113375339	-	12000	promoter-TSS (NM_133700)	0.519417	1.0335	0.992574
Btbd35f10	chrX	3694234	3706233	+	12000	promoter-TSS (NM_001085545).3	0.0123333	0.0221667	0.845835
Btbd35f11	chrX	3694234	3706233	+	12000	promoter-TSS (NM_001085545).3	0.0123333	0.0221667	0.845835
Btbd35f13	chrX	33651141	33663140	+	12000	promoter-TSS (NM_001282034)	0.0288333	0.0399167	0.469256
Btbd35f14	chrX	33696350	33708349	-	12000	promoter-TSS (NM_001145038).2	0.00408	0.0265833	2.70388
Btbd35f16	chrX	31330370	31342369	+	12000	promoter-TSS (NM_001085545).2	0.0205833	0.0355	0.786345
Btbd35f16-2	chrX	3951003	3963002	-	12000	promoter-TSS (NM_001243011)	0.00825	0.01775	1.10535
Btbd35f17	chrX	4364637	4376636	+	12000	promoter-TSS (NM_001085554)	0.00825	0.01775	1.10535
Btbd35f18	chrX	3694234	3706233	+	12000	promoter-TSS (NM_001085545).3	0.0123333	0.0221667	0.845835
Btbd35f18-2	chrX	3746886	3758885	-	12000	promoter-TSS (NM_001085545)	0.00825	0.0221667	1.42593
Btbd35f2	chrX	32272395	32284394	+	12000	promoter-TSS (NM_001168334)	0.0123333	0.0310833	1.33358
Btbd35f20	chrX	31330370	31342369	+	12000	promoter-TSS (NM_001085545).2	0.0205833	0.0355	0.786345
Btbd35f23	chrX	3070921	3082920	+	12000	promoter-TSS (NM_001270667)	0.02475	0.05325	1.10535
Btbd35f26	chrX	3694252	3706251	+	12000	promoter-TSS (NM_001085545).3	0.0123333	0.0221667	0.845835
Btbd35f7	chrX	5663068	5675067	+	12000	promoter-TSS (NM_001085523)	0.02475	0.0443333	0.840962
Btbd7	chr12	102872407	102884406	-	12000	promoter-TSS (NM_172806)	1.076	1.4105	0.390529
Btg2	chr1	134073156	134085155	-	12000	promoter-TSS (NM_007570)	0.96675	1.52142	0.654201
Btg4	chr9	51110002	51122001	+	12000	promoter-TSS (NM_019493)	0.181417	0.2905	0.679231
Btla	chr16	45218338	45230337	+	12000	promoter-TSS (NM_177584)	0.119583	0.168583	0.495446
Btnl10	chr11	58911909	58923908	+	12000	promoter-TSS (NM_138678)	0.434917	0.589917	0.439772
Btnl4	chr17	34469938	34481937	-	12000	promoter-TSS (NM_030746)	0.408167	0.53675	0.395092
Btnl5-ps	chr17	34491430	34503429	-	12000	promoter-TSS (NR_004051)	0.333917	0.55	0.719943
Bves	chr10	45329736	45341735	+	12000	promoter-TSS (NM_024285)	0.138083	0.25725	0.897632
C030016D13Rik	chr19	27424038	27436037	+	12000	promoter-TSS (NR_027987)	0.86575	1.1865	0.45469
C130021I20Rik	chr2	33635194	33647193	+	12000	promoter-TSS (NR_046275)	0.430833	0.692	0.683642
C130026I21Rik	chr1	85264567	85276566	-	12000	promoter-TSS (NM_175219)	0.321583	0.443583	0.464013
C130036L24Rik	chr1	86353585	86365584	+	12000	promoter-TSS (NR_015507)	1.50675	1.97167	0.387976
C130071C03Rik	chr13	83715382	83727381	+	12000	promoter-TSS (NR_152245)	0.0948333	0.179667	0.921857
C130073F10Rik	chr4	101887790	101899789	-	12000	promoter-TSS (NM_001331179)	0.131917	0.195167	0.56508
C130074G19Rik	chr1	184877037	184889036	-	12000	promoter-TSS (NM_178692)	0.74	1.069	0.530665
C1d	chr11	17251548	17263547	+	12000	promoter-TSS (NM_020558)	0.61425	0.856083	0.478925
C1ql2	chr1	120334583	120346582	+	12000	promoter-TSS (NM_207233)	0.296833	0.439167	0.565116
C1qtnf1	chr11	118422458	118434457	+	12000	promoter-TSS (NM_001204129)	3.80508	5.2895	0.475203
C1qtnf2	chr11	43468307	43480306	+	12000	promoter-TSS (NM_026979)	0.2535	0.383667	0.597868
C1qtnf3	chr15	10946333	10958332	+	12000	promoter-TSS (NM_001204134)	0.280333	0.390333	0.477563
C1s1	chr6	124536360	124548359	-	12000	promoter-TSS (NM_001097617)	1.04508	1.43275	0.455169
C1s2	chr6	124630086	124642085	-	12000	promoter-TSS (NM_173864)	0.313333	0.5145	0.715473
C2	chr17	34876101	34888100	-	12000	promoter-TSS (NM_013484)	0.874	1.17767	0.430226
C230014O12Rik	chr2	34101736	34113735	-	12000	promoter-TSS (NR_130173)	0.373083	0.490167	0.393775
C230029F24Rik	chr1	49238617	49250616	+	12000	promoter-TSS (NR_151585)	0.04125	0.0754167	0.87049
C230035I16Rik	chr13	23425018	23437017	-	12000	promoter-TSS (NR_015492)	0.47825	0.75625	0.661098
C230072F16Rik	chr17	80890794	80902793	+	12000	promoter-TSS (NR_131127)	1.10892	1.50808	0.443565
C230079O03Rik	chr7	136343416	136355415	-	12000	promoter-TSS (NR_040459)	0.0948333	0.150833	0.669489
C2cd2l	chr9	44314283	44326282	-	12000	promoter-TSS (NM_001359259)	1.15842	1.56358	0.432702
C2cd3	chr7	100366234	100378233	+	12000	promoter-TSS (NM_001017985)	0.787417	1.34842	0.776067
C330004P14Rik	chr10	15785778	15797777	+	12000	promoter-TSS (NR_131087)	0.0824167	0.1375	0.738423
C330018D20Rik	chr18	56969380	56981379	-	12000	promoter-TSS (NM_029909)	0.222583	0.523417	1.23361
C430042M11Rik	chr17	83848419	83860418	-	12000	promoter-TSS (NR_155490)	0.573	0.81175	0.5025
C530044C16Rik	chr6	50770116	50782115	+	12000	promoter-TSS (NR_045984)	2.63842	3.604	0.449927
C630028M04Rik	chr4	52045111	52057110	-	12000	promoter-TSS (NR_040668)	0.033	0.0443333	0.425925
C630043F03Rik	chr4	72195245	72207244	+	12000	promoter-TSS (NM_011599)	0.79975	1.09117	0.448251
C87499	chr4	88628187	88640186	-	12000	promoter-TSS (NR_027385)	0.148417	0.195167	0.395053
C920006O11Rik	chr9	78169915	78181914	+	12000	promoter-TSS (NR_040401)	1.10075	1.792	0.703084
C920006O11Rik	chr9	78169915	78181914	+	12000	promoter-TSS (NR_040401)	1.10075	1.792	0.703084
C9orf72	chr4	35219837	35231836	-	12000	promoter-TSS (NM_001081343)	0.515333	0.678667	0.397197
Cabcoco1	chr10	68535876	68547875	-	12000	promoter-TSS (NM_028491)	0.239083	0.330417	0.466773
Cables1	chr18	11833275	11845274	+	12000	promoter-TSS (NM_001146287)	0.441083	0.612083	0.472677
Cables2	chr2	180267466	180279465	-	12000	promoter-TSS (NM_145851)	2.76617	4.31367	0.641027
Cacfd1	chr2	27003927	27015926	+	12000	promoter-TSS (NM_001243240)	1.27383	1.66117	0.38302
Cachd1	chr4	100770680	100782679	+	12000	promoter-TSS (NM_198037)	0.0824167	0.179667	1.12431
Cacna1s	chr1	136046812	136058811	+	12000	promoter-TSS (NM_001081023)	0.494667	0.649833	0.393613
Cacna2d2	chr9	107393881	107405880	+	12000	promoter-TSS (NM_020263)	0.325667	0.423583	0.37925
Cacna2d3	chr14	29715865	29727864	-	12000	promoter-TSS (NM_009785)	0.136083	0.199583	0.552501
Cacna2d4	chr6	119230525	119242524	+	12000	promoter-TSS (NM_001033382)	0.399917	0.545583	0.4481
Cacnb2	chr2	14598307	14610306	+	12000	promoter-TSS (NM_023116)	0.606	1.0845	0.83964
Cacng7	chr7	3326826	3338825	+	12000	promoter-TSS (NM_133189)	0.24325	0.419167	0.785084
Cacng8	chr7	3388043	3400042	+	12000	promoter-TSS (NM_133190)	0.284417	0.385917	0.440283
Cadps	chr14	12817080	12829079	-	12000	promoter-TSS (NM_001042617)	0.111333	0.168583	0.598576
Cadps2	chr6	23833422	23845421	-	12000	promoter-TSS (NM_001252106)	0.0948333	0.2085	1.13658
Cahm	chr17	10313920	10325919	+	12000	promoter-TSS (NM_001159516)	0.956417	1.38392	0.533046
Calb1	chr4	15875265	15887264	+	12000	promoter-TSS (NM_009788)	0.0535833	0.115333	1.10595
Calcb	chr7	114712644	114724643	+	12000	promoter-TSS (NM_054084)	0.21025	0.3105	0.562487
Calhm5	chr10	34090520	34102519	-	12000	promoter-TSS (NM_178908)	0.350417	0.492333	0.490564
Calhm6	chr10	34121973	34133972	-	12000	promoter-TSS (NM_175449)	0.204083	0.283917	0.47631
Calm1	chr12	100193436	100205435	+	12000	promoter-TSS (NM_001313934)	1.15225	1.75208	0.604618
Calm2	chr17	87440936	87452935	-	12000	promoter-TSS (NM_007589)	0.841	1.32625	0.657175
Calml4	chr9	62852105	62864104	+	12000	promoter-TSS (NM_138304)	1.111	1.59458	0.521321
Caly	chr7	140076549	140088548	-	12000	promoter-TSS (NM_026769)	0.449333	0.743	0.725576
Camk4	chr18	32933042	32945041	+	12000	promoter-TSS (NM_009793)	0.173167	0.261667	0.595569
Caml	chr13	55617006	55629005	+	12000	promoter-TSS (NM_007596)	0.595667	0.789583	0.406586
Camsap1	chr2	25977283	25989282	-	12000	promoter-TSS (NM_001276360)	1.414	1.9495	0.463322
Camsap2	chr1	136340105	136352104	-	12000	promoter-TSS (NM_001347109)	0.754417	1.13775	0.59275
Cand1	chr10	119234056	119246055	-	12000	promoter-TSS (NM_027994)	0.828583	1.25308	0.596764
Cap1	chr4	122880077	122892076	-	12000	promoter-TSS (NM_001301067)	1.16875	1.57467	0.43008
Cap2	chr13	46495904	46507903	+	12000	promoter-TSS (NM_026056)	0.0700833	0.164083	1.22729
Capn10	chr1	92928409	92940408	+	12000	promoter-TSS (NM_011796)	1.10275	1.51475	0.457974
Capn12	chr7	28875657	28887656	+	12000	promoter-TSS (NM_001110807)	0.61425	0.82725	0.429497
Capn3	chr2	120457594	120469593	+	12000	promoter-TSS (NM_001177799)	0.418417	0.665333	0.669137
Capn6	chrX	143821413	143833412	-	12000	promoter-TSS (NM_007603)	0.033	0.0665	1.01089
Capn7	chr14	31330639	31342638	+	12000	promoter-TSS (NM_001360187)	0.558583	0.84725	0.601015
Capza1	chr3	104858506	104870505	-	12000	promoter-TSS (NM_009797)	1.53358	2.01825	0.396198
Capza2	chr6	17631011	17643010	+	12000	promoter-TSS (NM_007604)	1.35217	2.14017	0.66245
Car11	chr7	45693805	45705804	+	12000	promoter-TSS (NM_009800)	1.35633	1.85408	0.450994
Car2	chr3	14880270	14892269	+	12000	promoter-TSS (NM_009801)	0.272083	0.36375	0.418899
Car4	chr11	84951755	84963754	+	12000	promoter-TSS (NM_007607)	0.373083	0.703083	0.914198
Car5b	chrX	164022011	164034010	-	12000	promoter-TSS (NM_181315)	0.315333	0.4835	0.616638
Car7	chr8	104528701	104540700	+	12000	promoter-TSS (NM_144931)	0.476167	0.700833	0.557605
Card10	chr15	78797043	78809042	-	12000	promoter-TSS (NM_130859)	1.39342	1.88292	0.434342
Card6	chr15	5102534	5114533	-	12000	promoter-TSS (NM_001163138)	0.443167	0.58775	0.407353
Carlr	chr2	18795819	18807818	-	12000	promoter-TSS (NR_131254)	0.235	0.372583	0.664902
Carmil1	chr13	24274791	24286790	-	12000	promoter-TSS (NM_001311122)	0.42875	0.57	0.410825
Cartpt	chr13	99894684	99906683	-	12000	promoter-TSS (NM_001081493)	0.0824167	0.117583	0.512675
Casc1	chr6	145204971	145216970	-	12000	promoter-TSS (NM_001163628)	1.28417	1.721	0.422415
Casd1	chr6	4594912	4606911	+	12000	promoter-TSS (NM_145398)	0.300917	0.789583	1.39173
Cask	chrX	13840557	13852556	-	12000	promoter-TSS (NM_001284504)	0.404	0.5345	0.403835
Casp7	chr19	56391130	56403129	+	12000	promoter-TSS (NM_007611)	0.639	0.922583	0.529863
Casp8	chr1	58789375	58801374	+	12000	promoter-TSS (NM_009812)	1.55217	2.07142	0.416334
Casp8ap2	chr4	32609471	32621470	+	12000	promoter-TSS (NM_001122978)	0.6905	0.9315	0.431914
Cass4	chr2	172387795	172399794	+	12000	promoter-TSS (NM_001080820)	0.1855	0.319333	0.783644
Casz1	chr4	148798393	148810392	+	12000	promoter-TSS (NM_001159344)	0.247333	0.372583	0.591107
Catsper3	chr13	55778580	55790579	+	12000	promoter-TSS (NM_029772)	0.169	0.252833	0.581163
Catspere1	chr1	177802420	177814419	+	12000	promoter-TSS (NM_001368823)	0.228833	0.323833	0.500954
Catspere2	chr1	177985399	177997398	+	12000	promoter-TSS (NR_155538)	0.148417	0.25725	0.793518
Catsperg1	chr7	29208034	29220033	-	12000	promoter-TSS (NM_001164658)	0.397833	0.612083	0.621564
Catsperg2	chr7	29721033	29733032	-	12000	promoter-TSS (NM_029714)	0.169	0.250583	0.568267
Cav3	chr6	112453506	112465505	+	12000	promoter-TSS (NM_007617)	0.280333	0.459083	0.711613
Cavin4	chr4	48657515	48669514	+	12000	promoter-TSS (NM_026509)	0.115417	0.164083	0.507576
Cbfb	chr8	105164675	105176674	+	12000	promoter-TSS (NM_001161457)	0.6225	1.04683	0.749886
Cbll1	chr12	31493617	31505616	-	12000	promoter-TSS (NM_001253848)	0.859583	1.21317	0.497068
Cbln3	chr14	55878257	55890256	-	12000	promoter-TSS (NR_138134)	1.08425	1.46375	0.432972
Cbwd1	chr19	24955617	24967616	-	12000	promoter-TSS (NR_033744)	0.577167	0.798417	0.468154
Cbx3	chr6	51464617	51476616	+	12000	promoter-TSS (NM_016806)	1.57275	2.15125	0.451886
Cbx4	chr11	119080238	119092237	-	12000	promoter-TSS (NM_007625)	1.5315	1.99383	0.380599
Ccbe1	chr18	66285839	66297838	-	12000	promoter-TSS (NM_178793)	0.0906667	0.19075	1.07304
Ccdc103	chr11	102875225	102887224	+	12000	promoter-TSS (NM_001109995)	1.70675	2.58817	0.600679
Ccdc105	chr10	78747068	78759067	-	12000	promoter-TSS (NM_027630)	0.14225	0.217333	0.611481
Ccdc106	chr7	5050153	5062152	+	12000	promoter-TSS (NM_001290432)	1.28417	2.03817	0.66644
Ccdc110	chr8	45928620	45940619	+	12000	promoter-TSS (NM_001033246)	0.202	0.354833	0.812786
Ccdc112	chr18	46305929	46317928	-	12000	promoter-TSS (NM_001160399)	0.247333	0.346	0.484316
Ccdc114	chr7	45918216	45930215	+	12000	promoter-TSS (NM_001364169)	2.39725	3.83458	0.677689
Ccdc12	chr9	110650504	110662503	+	12000	promoter-TSS (NM_028312)	1.29858	2.19783	0.759143
Ccdc122	chr14	77030773	77042772	+	12000	promoter-TSS (NM_001310648)	0.6555	1.07567	0.714563
Ccdc136	chr6	29390576	29402575	+	12000	promoter-TSS (NM_001347073)	0.531833	0.709667	0.416167
Ccdc144b	chr3	36047548	36059547	-	12000	promoter-TSS (NM_178418)	0.197917	0.29275	0.564776
Ccdc15	chr9	37342358	37354357	-	12000	promoter-TSS (NM_001081429)	0.44525	0.625417	0.490202
Ccdc153	chr9	44234678	44246677	+	12000	promoter-TSS (NM_001081369)	0.31125	0.53225	0.77403
Ccdc158	chr5	92669272	92681271	-	12000	promoter-TSS (NM_001360018)	0.247333	0.385917	0.641833
Ccdc160	chrX	52785201	52797200	+	12000	promoter-TSS (NM_001034059)	0.04125	0.0665	0.68896
Ccdc166	chr15	75976286	75988285	-	12000	promoter-TSS (NM_146059)	0.51325	0.789583	0.62143
Ccdc171	chr4	83519546	83531545	+	12000	promoter-TSS (NM_001355378)	0.717333	1.00242	0.482767
Ccdc174	chr6	91872054	91884053	+	12000	promoter-TSS (NM_172730)	0.494667	0.749583	0.599632
Ccdc177	chr12	80754716	80766715	-	12000	promoter-TSS (NM_001008423)	0.457583	0.769583	0.750043
Ccdc178	chr18	22165397	22177396	-	12000	promoter-TSS (NM_027616)	0.0783333	0.128667	0.715941
Ccdc190	chr1	169922940	169934939	+	12000	promoter-TSS (NM_001347138)	0.216417	0.425833	0.976477
Ccdc25	chr14	65831303	65843302	+	12000	promoter-TSS (NM_145944)	1.02033	1.80975	0.82675
Ccdc33	chr9	58112824	58124823	-	12000	promoter-TSS (NM_001166282)	0.410167	0.7385	0.848388
Ccdc34	chr2	110011818	110023817	+	12000	promoter-TSS (NR_149736)	0.651333	1.06458	0.708821
Ccdc63	chr5	122132063	122144062	-	12000	promoter-TSS (NM_183307)	0.509167	0.771833	0.600151
Ccdc65	chr15	98702195	98714194	+	12000	promoter-TSS (NM_001364844)	0.69875	1.00242	0.520634
Ccdc70	chr8	21963776	21975775	+	12000	promoter-TSS (NM_026459)	0.179333	0.283917	0.662824
Ccdc71l	chr12	32372790	32384789	+	12000	promoter-TSS (NM_001162903)	0.540083	0.762917	0.498344
Ccdc77	chr6	120358370	120370369	-	12000	promoter-TSS (NR_045558)	1.01208	1.69883	0.747216
Ccdc8	chr7	16987903	16999902	+	12000	promoter-TSS (NM_001101535)	0.300917	0.416917	0.470395
Ccdc81	chr7	89897630	89909629	-	12000	promoter-TSS (NM_001162979)	0.21025	0.3105	0.562487
Ccdc82	chr9	13240957	13252956	+	12000	promoter-TSS (NM_025534)	0.39575	0.87825	1.15004
Ccdc88a	chr11	29367659	29379658	+	12000	promoter-TSS (NM_176841)	0.47825	0.780667	0.706942
Ccdc89	chr7	90420313	90432312	+	12000	promoter-TSS (NM_027298)	0.268	0.43025	0.682942
Ccdc91	chr6	147469872	147481871	+	12000	promoter-TSS (NM_025911)	0.886333	1.41275	0.672585
Ccer1	chr10	97687060	97699059	+	12000	promoter-TSS (NM_025724)	0.169	0.268333	0.667003
Cckbr	chr7	105419732	105431731	+	12000	promoter-TSS (NM_007627)	0.212333	0.377	0.828234
Ccl12	chr11	82095846	82107845	+	12000	promoter-TSS (NM_011331)	0.1525	0.212917	0.48148
Ccl20	chr1	83110767	83122766	+	12000	promoter-TSS (NM_016960)	0.3875	0.62325	0.685615
Ccl4	chr11	83656585	83668584	+	12000	promoter-TSS (NM_013652)	0.416333	0.578833	0.475409
Ccl8	chr11	82109186	82121185	+	12000	promoter-TSS (NM_021443)	0.202	0.268333	0.409671
Ccna1	chr3	55049056	55061055	-	12000	promoter-TSS (NM_007628)	0.22675	0.383667	0.758751
Ccnb2	chr9	70415555	70427554	-	12000	promoter-TSS (NM_007630)	0.909	1.30183	0.518193
Ccnc	chr4	21721702	21733701	+	12000	promoter-TSS (NM_016746)	0.4205	0.65425	0.637736
Ccnd1	chr7	144933926	144945925	-	12000	promoter-TSS (NM_007631)	1.95617	2.56825	0.392756
Ccnd2	chr6	127145049	127157048	-	12000	promoter-TSS (NM_009829)	1.32125	1.78092	0.430717
Ccndbp1	chr2	121002409	121014408	+	12000	promoter-TSS (NM_010761)	0.746167	1.00467	0.429147
Ccne1	chr7	38101491	38113490	-	12000	promoter-TSS (NM_007633)	0.661667	0.9315	0.493451
Ccng2	chr5	93261574	93273573	+	12000	promoter-TSS (NM_007635)	1.55008	2.21342	0.513929
Ccnjl	chr11	43522750	43534749	+	12000	promoter-TSS (NM_001045530)	0.573	0.818417	0.5143
Ccnk	chr12	108173739	108185738	+	12000	promoter-TSS (NM_028262)	1.20175	1.69883	0.499407
Ccnt2	chr1	127768165	127780164	+	12000	promoter-TSS (NM_028399)	1.35217	1.996	0.561839
Ccnyl1	chr1	64685346	64697345	+	12000	promoter-TSS (NM_001097644)	0.762667	1.49925	0.975116
Ccpg1	chr9	72979505	72991504	+	12000	promoter-TSS (NM_001114328)	0.408167	0.696417	0.770792
Ccpg1os	chr9	72979377	72991376	-	12000	promoter-TSS (NM_001114328)	0.401917	0.692	0.783876
Ccr3	chr9	124015972	124027971	+	12000	promoter-TSS (NM_009914)	0.119583	0.1885	0.656549
Ccr5	chr9	124115544	124127543	+	12000	promoter-TSS (NM_009917)	0.325667	0.439167	0.431372
Ccr8	chr9	120086134	120098133	+	12000	promoter-TSS (NM_007720)	0.214333	0.301583	0.492701
Ccr9	chr9	123761212	123773211	+	12000	promoter-TSS (NM_001166625)	0.162833	0.230667	0.502414
Ccrl2	chr9	111051519	111063518	-	12000	promoter-TSS (NM_001302377)	0.342167	0.507917	0.569893
Ccsap	chr8	123854210	123866209	-	12000	promoter-TSS (NM_028536)	0.350417	0.667583	0.929876
Cd109	chr9	78609547	78621546	+	12000	promoter-TSS (NM_153098)	0.280333	0.474583	0.759518
Cd160	chr3	96823352	96835351	-	12000	promoter-TSS (NM_001163497)	0.348333	0.461333	0.405341
Cd164	chr10	41513501	41525500	+	12000	promoter-TSS (NM_016898)	0.822417	1.22642	0.576508
Cd1d2	chr3	86980587	86992586	+	12000	promoter-TSS (NM_001289449)	0.16075	0.354833	1.14232
Cd200	chr16	45403054	45415053	-	12000	promoter-TSS (NM_001358443)	0.136083	0.237333	0.802425
Cd200r1	chr16	44759737	44771736	+	12000	promoter-TSS (NM_021325)	0.239083	0.461333	0.948296
Cd207	chr6	83671858	83683857	-	12000	promoter-TSS (NM_144943)	0.41225	0.541167	0.392554
Cd22	chr7	30874343	30886342	-	12000	promoter-TSS (NR_102723)	0.169	0.32825	0.957772
Cd247	chr1	165782682	165794681	+	12000	promoter-TSS (NM_001113392)	0.408167	0.56775	0.476097
Cd27	chr6	125231028	125243027	-	12000	promoter-TSS (NM_001286753)	1.49233	2.1535	0.529114
Cd274	chr19	29361439	29373438	+	12000	promoter-TSS (NM_021893)	1.79125	2.3975	0.420564
Cd300c2	chr11	114995881	115007880	-	12000	promoter-TSS (NM_134158)	0.544167	0.794	0.54509
Cd300ld	chr11	114983887	114995886	-	12000	promoter-TSS (NM_145437)	0.482333	0.703083	0.543665
Cd300lg	chr11	102035512	102047511	+	12000	promoter-TSS (NM_027987)	0.566833	0.751833	0.407488
Cd36	chr5	17882960	17894959	-	12000	promoter-TSS (NM_001159558)	0.0865833	0.124167	0.520118
Cd3d	chr9	44975787	44987786	+	12000	promoter-TSS (NM_013487)	0.222583	0.337083	0.59876
Cd3g	chr9	44974432	44986431	-	12000	promoter-TSS (NM_009850)	0.214333	0.323833	0.595395
Cd4	chr6	124882201	124894200	-	12000	promoter-TSS (NM_013488)	0.416333	0.647583	0.637327
Cd44	chr2	102895666	102907665	-	12000	promoter-TSS (NM_009851)	2.26325	3.14933	0.47665
Cd48	chr1	171675993	171687992	+	12000	promoter-TSS (NM_001360767)	0.14425	0.377	1.38599
Cd52	chr4	134089074	134101073	-	12000	promoter-TSS (NM_013706)	0.375167	0.496833	0.40523
Cd55b	chr1	130417044	130429043	-	12000	promoter-TSS (NM_007827)	0.123667	0.270583	1.12962
Cd55os	chr1	130416825	130428824	+	12000	promoter-TSS (NR_151525)	0.119583	0.263917	1.14207
Cd59a	chr2	104089802	104101801	+	12000	promoter-TSS (NM_001111060)	0.21025	0.283917	0.433362
Cd5l	chr3	87351882	87363881	+	12000	promoter-TSS (NM_009690)	0.127833	0.248417	0.958498
Cd69	chr6	129269370	129281369	-	12000	promoter-TSS (NM_001033122)	0.239083	0.374833	0.648736
Cd70	chr17	57143778	57155777	-	12000	promoter-TSS (NM_011617)	0.358667	0.594417	0.728831
Cd74	chr18	60797850	60809849	+	12000	promoter-TSS (NM_010545)	0.620417	0.902667	0.540956
Cd82	chr2	93456951	93468950	-	12000	promoter-TSS (NM_007656)	0.7915	1.07342	0.439549
Cd84	chr1	171833698	171845697	+	12000	promoter-TSS (NM_013489)	0.1855	0.24175	0.382097
Cd99l2	chrX	71486850	71498849	-	12000	promoter-TSS (NM_001199349)	0.338083	0.454667	0.427431
Cdc14a	chr3	116418033	116430032	-	12000	promoter-TSS (NM_001173553)	1.05125	1.415	0.428696
Cdc20	chr4	118431344	118443343	-	12000	promoter-TSS (NM_023223)	1.08833	1.42167	0.385463
Cdc42bpa	chr1	179954761	179966760	+	12000	promoter-TSS (NM_001359547)	0.599833	1.18208	0.978698
Cdc42bpb	chr12	111371719	111383718	-	12000	promoter-TSS (NM_183016)	1.43467	2.24442	0.645625
Cdc42bpg	chr19	6300458	6312457	+	12000	promoter-TSS (NM_001033342)	1.97675	2.7035	0.451698
Cdc42ep2	chr19	5918817	5930816	-	12000	promoter-TSS (NM_026772)	3.00733	4.22275	0.489698
Cdc42ep3	chr17	79349092	79361091	-	12000	promoter-TSS (NM_026514)	1.26975	1.97383	0.636456
Cdc42ep5	chr7	4158706	4170705	-	12000	promoter-TSS (NM_021454)	0.911083	1.324	0.539248
Cdc5l	chr17	45427708	45439707	-	12000	promoter-TSS (NR_130960)	0.975	1.27083	0.382301
Cdca2	chr14	67709842	67721841	-	12000	promoter-TSS (NM_175384)	2.0015	3.1205	0.640696
Cdcp1	chr9	123210039	123222038	-	12000	promoter-TSS (NM_133974)	0.502917	1.01133	1.00787
Cdcp3	chr7	131168403	131180402	+	12000	promoter-TSS (NM_001370825)	0.119583	0.224	0.905483
Cdh1	chr8	106597351	106609350	+	12000	promoter-TSS (NM_009864)	0.704917	0.955917	0.439432
Cdh13	chr8	118277612	118289611	+	12000	promoter-TSS (NM_019707)	0.197917	0.640917	1.69524
Cdh9	chr15	16722916	16734915	+	12000	promoter-TSS (NM_009869)	0.0453333	0.150833	1.73431
Cdhr2	chr13	54695464	54707463	+	12000	promoter-TSS (NM_001033364)	0.593667	0.81175	0.451382
Cdhr5	chr7	141270787	141282786	-	12000	promoter-TSS (NM_028069)	0.944083	1.49925	0.667255
Cdk13	chr13	17799098	17811097	-	12000	promoter-TSS (NM_027118)	1.01617	1.33292	0.39145
Cdk15	chr1	59250907	59262906	+	12000	promoter-TSS (NM_001033373)	0.288583	0.388083	0.427379
Cdk2	chr10	128699052	128711051	-	12000	promoter-TSS (NM_183417)	0.946083	1.26642	0.420713
Cdk5r2	chr1	74849030	74861029	+	12000	promoter-TSS (NM_009872)	0.484417	0.77625	0.680273
Cdk5rap2	chr4	70404436	70416435	-	12000	promoter-TSS (NM_001313762)	0.47	0.74075	0.656326
Cdkl1	chr12	69784708	69796707	-	12000	promoter-TSS (NM_183294)	0.51325	0.667583	0.379286
Cdkn1b	chr6	134914402	134926401	+	12000	promoter-TSS (NM_009875)	1.8675	2.83442	0.601944
Cdkn1c	chr7	143455051	143467050	-	12000	promoter-TSS (NM_009876)	0.424583	0.601	0.501317
Cdkn2aip	chr8	47707932	47719931	-	12000	promoter-TSS (NM_172407)	0.919333	1.19758	0.381466
Cdkn2c	chr4	109660757	109672756	-	12000	promoter-TSS (NM_001301368)	0.95025	1.45708	0.616704
Cdkn2d	chr9	21285210	21297209	-	12000	promoter-TSS (NM_009878)	1.63867	2.60375	0.668068
Cdr1	chrX	61179559	61191558	-	12000	promoter-TSS (NM_001166658)	0.00825	0.0355	2.10535
Cdr2	chr7	120976313	120988312	-	12000	promoter-TSS (NM_007672)	0.721417	1.04458	0.534023
Cds1	chr5	101759131	101771130	+	12000	promoter-TSS (NM_173370)	0.21025	0.286083	0.444329
Cdv3	chr9	103359781	103371780	-	12000	promoter-TSS (NM_001134427)	1.43667	2.04925	0.512371
Cdx2	chr5	147301250	147313249	-	12000	promoter-TSS (NM_007673)	3.15375	4.62417	0.552125
Ceacam5	chr7	17707253	17719252	+	12000	promoter-TSS (NM_028480)	0.0741667	0.2395	1.69118
Cebpe	chr14	54706175	54718174	-	12000	promoter-TSS (NM_207131)	0.500917	0.720833	0.525095
Celf2	chr2	7390199	7402198	-	12000	promoter-TSS (NM_001110232)	0.204083	0.32825	0.685637
Celf4	chr18	25748158	25760157	-	12000	promoter-TSS (NM_001146293)	0.21025	0.279417	0.410312
Celsr1	chr15	86027778	86039777	-	12000	promoter-TSS (NM_009886)	0.997667	1.95392	0.969739
Celsr2	chr3	108409580	108421579	-	12000	promoter-TSS (NM_017392)	0.927583	1.3285	0.518249
Cemip	chr7	84080506	84092505	-	12000	promoter-TSS (NM_030728)	0.309167	0.527833	0.771697
Cemip2	chr19	21772341	21784340	+	12000	promoter-TSS (NM_031997)	1.46758	1.95167	0.411264
Cenpf	chr1	189682087	189694086	-	12000	promoter-TSS (NM_001081363)	0.79975	1.17992	0.561064
Cenpj	chr14	56565847	56577846	-	12000	promoter-TSS (NM_001014996)	0.742083	1.018	0.456085
Cenpl	chr1	161064768	161076767	+	12000	promoter-TSS (NM_172644)	0.90075	1.44158	0.678456
Cep135	chr5	76582700	76594699	+	12000	promoter-TSS (NM_199032)	0.63075	0.8605	0.448107
Cep162	chr9	87249533	87261532	-	12000	promoter-TSS (NM_199316)	0.3525	0.470167	0.415549
Cep41	chr6	30687750	30699749	-	12000	promoter-TSS (NR_130781)	1.0595	1.64342	0.633315
Cep44	chr8	56544567	56556566	-	12000	promoter-TSS (NM_001009951)	0.643083	0.8605	0.42017
Cep57	chr9	13821108	13833107	-	12000	promoter-TSS (NM_001310721)	1.10892	1.76317	0.669018
Cep57l1	chr10	41803869	41815868	-	12000	promoter-TSS (NM_001243075)	0.81625	1.07783	0.401051
Cep63	chr9	102620125	102632124	-	12000	promoter-TSS (NM_181394)	1.02033	1.44825	0.50527
Cercam	chr2	29863495	29875494	+	12000	promoter-TSS (NM_207298)	1.15633	1.56358	0.435299
Cerkl	chr2	79422989	79434988	-	12000	promoter-TSS (NM_001048176)	0.263833	0.410333	0.63717
Cers5	chr15	99766516	99778515	-	12000	promoter-TSS (NM_028015)	1.23883	1.68333	0.442339
Ces1a	chr8	93042193	93054192	-	12000	promoter-TSS (NM_001013764)	0.0495	0.148583	1.58577
Ces1b	chr8	93074018	93086017	-	12000	promoter-TSS (NM_001081372)	0.0700833	0.164083	1.22729
Ces1c	chr8	93125284	93137283	-	12000	promoter-TSS (NM_007954)	0.0906667	0.150833	0.73431
Ces3b	chr8	105077756	105089755	+	12000	promoter-TSS (NM_144511)	0.148417	0.261667	0.818077
Cetn1	chr18	9613470	9625469	-	12000	promoter-TSS (NM_007593)	0.0906667	0.150833	0.73431
Cfap161	chr7	83788840	83800839	-	12000	promoter-TSS (NM_029335)	0.14225	0.288333	1.01931
Cfap300	chr9	8036876	8048875	-	12000	promoter-TSS (NM_199017)	0.290667	0.519	0.836369
Cfap44	chr16	44388800	44400799	+	12000	promoter-TSS (NM_001033247)	0.373083	0.490167	0.393775
Cfap45	chr1	172515131	172527130	+	12000	promoter-TSS (NM_027972)	1.346	2.22008	0.721935
Cfap74	chr4	155403191	155415190	+	12000	promoter-TSS (NM_177674)	0.212333	0.354833	0.740811
Cfap77	chr2	29049067	29061066	-	12000	promoter-TSS (NM_001166705)	1.04092	1.58133	0.603287
Cfap99	chr5	34282666	34294665	+	12000	promoter-TSS (NM_001370805)	0.39575	0.576667	0.543148
Cfb	chr17	34856515	34868514	-	12000	promoter-TSS (NM_008198)	1.40575	1.96058	0.479943
Cfh	chr1	140177412	140189411	-	12000	promoter-TSS (NM_009888)	0.300917	0.492333	0.710271
Cfhr1	chr1	139554223	139566222	-	12000	promoter-TSS (NM_015780)	0.0741667	0.0975833	0.395863
Cfi	chr3	129830740	129842739	+	12000	promoter-TSS (NM_001329552)	0.571	0.805083	0.495647
Cfl1	chr19	5484456	5496455	+	12000	promoter-TSS (NM_007687)	2.50033	3.41992	0.451841
Cftr	chr6	18164688	18176687	+	12000	promoter-TSS (NM_021050)	0.0556667	0.08875	0.672933
Cga	chr4	34887780	34899779	+	12000	promoter-TSS (NM_009889)	0.119583	0.224	0.905483
Cgas	chr9	78437238	78449237	-	12000	promoter-TSS (NR_125721)	0.274167	0.538917	0.975009
Cggbp1	chr16	64846002	64858001	+	12000	promoter-TSS (NM_001347245)	0.96675	1.3085	0.436699
Cgn	chr3	94780483	94792482	-	12000	promoter-TSS (NM_001293727)	0.931667	1.28633	0.465379
Cgrrf1	chr14	46826135	46838134	+	12000	promoter-TSS (NM_001360455)	0.577167	0.77625	0.427533
Ch25h	chr19	34469149	34481148	-	12000	promoter-TSS (NM_009890)	0.274167	0.479083	0.805223
Chadl	chr15	81691288	81703287	-	12000	promoter-TSS (NM_001164320)	1.35217	1.85408	0.455433
Chat	chr14	32459910	32471909	-	12000	promoter-TSS (NM_009891)	0.2515	0.510083	1.02017
Chd5	chr4	152332652	152344651	+	12000	promoter-TSS (NM_001081376)	0.500917	0.65425	0.385271
Chd8	chr14	52251761	52263760	-	12000	promoter-TSS (NM_201637)	0.577167	1.08233	0.907085
Chek1	chr9	36720659	36732658	-	12000	promoter-TSS (NM_007691)	0.721417	0.973583	0.432472
Chgb	chr2	132775643	132787642	+	12000	promoter-TSS (NM_007694)	0.189667	0.321583	0.761726
Chia1	chr3	106107383	106119382	+	12000	promoter-TSS (NM_023186)	0.119583	0.22175	0.890918
Chil5	chr3	106026896	106038895	-	12000	promoter-TSS (NM_001080816)	0.127833	0.212917	0.736025
Chit1	chr1	134105243	134117242	+	12000	promoter-TSS (NM_001284524)	0.58125	0.873833	0.588199
Chmp1b	chr18	67199360	67211359	+	12000	promoter-TSS (NM_024190)	0.451417	0.616583	0.449836
Chmp2a	chr7	13028778	13040777	-	12000	promoter-TSS (NM_001360733)	2.66725	3.58625	0.427123
Chmp3	chr6	71537853	71549852	+	12000	promoter-TSS (NM_001355675)	0.919333	1.7055	0.891535
Chn1	chr2	73769347	73781346	-	12000	promoter-TSS (NM_001166603)	0.17725	0.248417	0.486977
Chn2	chr6	54033933	54045932	+	12000	promoter-TSS (NM_001163640)	0.408167	1.11333	1.44766
Chrdl2	chr7	100000405	100012404	+	12000	promoter-TSS (NM_133709)	0.31125	0.499	0.680966
Chrm3	chr13	10354804	10366803	-	12000	promoter-TSS (NM_033269)	0.0865833	0.181833	1.07046
Chrna3	chr9	55020563	55032562	-	12000	promoter-TSS (NM_145129)	0.313333	0.461333	0.558111
Chrna5	chr9	54974881	54986880	+	12000	promoter-TSS (NM_176844)	0.138083	0.181833	0.397078
Chrna6	chr8	27407945	27419944	-	12000	promoter-TSS (NM_021369)	0.148417	0.199583	0.427338
Chrna7	chr7	63206527	63218526	-	12000	promoter-TSS (NM_007390)	0.05775	0.0754167	0.385063
Chrnb3	chr8	27362712	27374711	+	12000	promoter-TSS (NM_173212)	0.140167	0.2395	0.772882
Chrnb4	chr9	55042545	55054544	-	12000	promoter-TSS (NM_148944)	0.183417	0.288333	0.652612
Chst2	chr9	95401271	95413270	-	12000	promoter-TSS (NM_018763)	0.639	0.8605	0.429359
Chst5	chr8	111904200	111916199	-	12000	promoter-TSS (NM_019950)	0.313333	0.494583	0.658515
Chst8	chr7	34806712	34818711	-	12000	promoter-TSS (NM_175140)	0.22675	0.32825	0.533692
Chsy3	chr18	59169341	59181340	+	12000	promoter-TSS (NM_001081328)	0.0741667	0.113083	0.608542
Ciao2a	chr9	66120612	66132611	+	12000	promoter-TSS (NM_026635)	1.18933	1.68558	0.503095
Cib1	chr7	80226806	80238805	-	12000	promoter-TSS (NM_001291276)	1.581	2.18675	0.467951
Cidea	chr18	67337565	67349564	+	12000	promoter-TSS (NM_007702)	0.3195	0.448	0.487683
Cidec	chr6	113429761	113441760	-	12000	promoter-TSS (NM_001301295)	0.911083	1.19542	0.391859
Cilk1	chr9	78103193	78115192	+	12000	promoter-TSS (NM_001163780)	1.35833	1.83633	0.43499
Cirbp	chr10	80161840	80173839	+	12000	promoter-TSS (NM_007705)	2.66317	3.63942	0.450565
Cistr	chr15	102740910	102752909	-	12000	promoter-TSS (NR_104334)	0.482333	0.66975	0.473592
Cited1	chrX	102246182	102258181	-	12000	promoter-TSS (NM_001276466)	0.21025	0.357083	0.764155
Cited4	chr4	120660564	120672563	+	12000	promoter-TSS (NM_019563)	0.216417	0.3815	0.817871
Cks1b	chr3	89412292	89424291	-	12000	promoter-TSS (NM_011368)	3.29592	4.29817	0.383042
Clasp2	chr9	113735474	113747473	+	12000	promoter-TSS (NM_001286599)	0.808	1.466	0.859458
Clca1	chr3	145026777	145038776	-	12000	promoter-TSS (NM_017474)	0.401917	0.66975	0.736726
Clcn5	chrX	7313359	7325358	-	12000	promoter-TSS (NM_001243762)	0.39575	0.625417	0.660228
Cldn10	chr14	118781872	118793871	+	12000	promoter-TSS (NM_023878)	0.21025	0.332667	0.661972
Cldn13	chr5	134909531	134921530	-	12000	promoter-TSS (NM_020504)	0.401917	0.65425	0.702945
Cldn18	chr9	99711268	99723267	-	12000	promoter-TSS (NM_001194923)	1.2965	1.70992	0.399304
Cldn19	chr4	119249442	119261441	+	12000	promoter-TSS (NM_153105)	0.6555	0.8605	0.392579
Cldn3	chr5	134980215	134992214	+	12000	promoter-TSS (NM_009902)	0.972917	1.94283	0.997774
Cldn34-ps	chrX	77669453	77681452	-	12000	promoter-TSS (NM_001101585)	0.0865833	0.11975	0.467865
Cldn34b2	chrX	155141850	155153849	-	12000	promoter-TSS (NM_001081671)	0.0989167	0.150833	0.608669
Cldn34b3	chrX	76258307	76270306	+	12000	promoter-TSS (NM_001013760)	0.0453333	0.0754167	0.734313
Cldn34b4	chrX	76387351	76399350	+	12000	promoter-TSS (NM_001356396)	0.0288333	0.0488333	0.760129
Cldn34d	chrX	76596925	76608924	-	12000	promoter-TSS (NM_001201395)	2.58892	3.40658	0.395977
Clec11a	chr7	44300960	44312959	-	12000	promoter-TSS (NM_009131)	0.8575	1.18875	0.471237
Clec12a	chr6	129344245	129356244	+	12000	promoter-TSS (NM_177686)	0.1505	0.330417	1.13452
Clec12b	chr6	129379875	129391874	-	12000	promoter-TSS (NM_027709)	0.140167	0.230667	0.718666
Clec1b	chr6	129391298	129403297	+	12000	promoter-TSS (NM_001204253)	0.222583	0.332667	0.579732
Clec2d	chr6	129174616	129186615	+	12000	promoter-TSS (NM_053109)	1.07392	1.517	0.498339
Clec2h	chr6	128656386	128668385	+	12000	promoter-TSS (NM_053165)	0.197917	0.261667	0.402837
Clec2i	chr6	128881588	128893587	+	12000	promoter-TSS (NM_001289708)	0.424583	0.558917	0.396586
Clec3a	chr8	114412035	114424034	+	12000	promoter-TSS (NM_001007223)	0.0948333	0.195167	1.04124
Clec4a1	chr6	122915849	122927848	+	12000	promoter-TSS (NM_199311)	0.228833	0.372583	0.703266
Clec4a2	chr6	123116691	123128690	+	12000	promoter-TSS (NM_001170332)	0.103083	0.15525	0.590783
Clec4a4	chr6	122984368	122996367	+	12000	promoter-TSS (NM_001005860)	0.119583	0.159667	0.417048
Clec4e	chr6	123283872	123295871	-	12000	promoter-TSS (NM_019948)	0.148417	0.20625	0.474741
Clec9a	chr6	129402863	129414862	+	12000	promoter-TSS (NM_001205364)	0.164917	0.29275	0.827932
Clhc1	chr11	29541951	29553950	+	12000	promoter-TSS (NM_001163521)	1.01825	1.42383	0.483688
Clic1	chr17	35044244	35056243	+	12000	promoter-TSS (NM_033444)	4.04833	6.60467	0.706158
Clic4	chr4	135266761	135278760	-	12000	promoter-TSS (NM_013885)	1.10275	1.4815	0.425953
Clic5	chr17	44182573	44194572	+	12000	promoter-TSS (NM_172621)	0.381333	0.902667	1.24314
Clk1	chr1	58418089	58430088	-	12000	promoter-TSS (NR_027854)	1.10275	1.62792	0.561921
Clk3	chr9	57759861	57771860	-	12000	promoter-TSS (NM_007713)	1.67583	2.26658	0.435641
Clmn	chr12	104859077	104871076	-	12000	promoter-TSS (NM_053155)	0.544167	0.711917	0.38766
Cln5	chr14	103064217	103076216	+	12000	promoter-TSS (NM_001033242)	0.91725	1.25308	0.450095
Clns1a	chr7	97690658	97702657	+	12000	promoter-TSS (NM_023671)	0.535917	0.736333	0.45835
Clock	chr5	76298793	76310792	-	12000	promoter-TSS (NM_001289826)	1.1955	1.94725	0.703824
Clrn3	chr7	135522655	135534654	-	12000	promoter-TSS (NM_178669)	0.189667	0.397	1.06567
Clspn	chr4	126550981	126562980	+	12000	promoter-TSS (NM_175554)	0.601917	0.796167	0.403507
Clstn2	chr9	98027168	98039167	-	12000	promoter-TSS (NM_022319)	0.0824167	0.215167	1.38445
Cltrn	chrX	164084188	164096187	+	12000	promoter-TSS (NM_020626)	0.0783333	0.181833	1.21492
Clu	chr14	65962484	65974483	+	12000	promoter-TSS (NM_013492)	0.735833	1.04242	0.502481
Clvs2	chr10	33618685	33630684	-	12000	promoter-TSS (NM_175448)	0.119583	0.1575	0.397336
Clybl	chr14	122175695	122187694	+	12000	promoter-TSS (NM_029556)	0.519417	0.774	0.575441
Cmas	chr6	142750687	142762686	+	12000	promoter-TSS (NM_009908)	0.583333	0.969167	0.732424
Cmip	chr8	117251020	117263019	+	12000	promoter-TSS (NM_001163262)	1.78917	2.342	0.388453
Cmpk2	chr12	26463216	26475215	+	12000	promoter-TSS (NM_020557)	0.42875	0.592167	0.465867
Cmtm2b	chr8	104316228	104328227	+	12000	promoter-TSS (NM_028524)	0.0865833	0.177417	1.03498
Cmtm4	chr8	104389808	104401807	-	12000	promoter-TSS (NM_153582)	0.474083	0.658667	0.474408
Cmtm6	chr9	114725204	114737203	+	12000	promoter-TSS (NM_026036)	0.709083	0.922583	0.379724
Cnbd1	chr4	19116551	19128550	-	12000	promoter-TSS (NM_001371269)	0.04125	0.0554167	0.425927
Cnfn	chr7	25363725	25375724	-	12000	promoter-TSS (NM_001081375)	0.729667	0.951417	0.38284
Cnga2	chrX	71985850	71997849	+	12000	promoter-TSS (NM_007724)	0.0618333	0.0975833	0.65825
Cnga3	chr1	37212279	37224278	+	12000	promoter-TSS (NM_009918)	0.216417	0.314917	0.541158
Cnga4	chr7	105398569	105410568	+	12000	promoter-TSS (NM_001033317)	1.03883	1.588	0.612247
Cngb3	chr4	19274851	19286850	+	12000	promoter-TSS (NM_013927)	0.0783333	0.133083	0.764632
Cnksr2	chrX	158037281	158049280	-	12000	promoter-TSS (NM_001310719)	0.033	0.08425	1.35221
Cnnm1	chr19	43434414	43446413	+	12000	promoter-TSS (NM_031396)	0.263833	0.439167	0.735142
Cnnm2	chr19	46755610	46767609	+	12000	promoter-TSS (NM_001102471)	0.960583	1.30183	0.438562
Cnnm3	chr1	36505868	36517867	+	12000	promoter-TSS (NM_053186)	1.06975	1.53033	0.516572
Cnnm4	chr1	36465598	36477597	+	12000	promoter-TSS (NM_033570)	1.78708	3.309	0.888788
Cnot10	chr9	114634201	114646200	-	12000	promoter-TSS (NM_153585)	0.727583	0.98025	0.430037
Cnot4	chr6	35127738	35139737	-	12000	promoter-TSS (NM_016877)	1.11308	1.5015	0.431843
Cnr1	chr4	33918265	33930264	+	12000	promoter-TSS (NM_007726)	0.101	0.181833	0.848261
Cnst	chr1	179540530	179552529	+	12000	promoter-TSS (NM_001331054)	0.913167	1.3085	0.518964
Cntn3	chr6	102458668	102470667	-	12000	promoter-TSS (NM_008779)	0.0453333	0.110917	1.29083
Cntnap4	chr8	112564044	112576043	+	12000	promoter-TSS (NR_132433)	0.148417	0.212917	0.520636
Cntnap5a	chr1	115678738	115690737	+	12000	promoter-TSS (NM_001077425)	0.0741667	0.106417	0.520881
Cobl	chr11	12458961	12470960	-	12000	promoter-TSS (NM_172496)	0.2185	0.4125	0.916761
Cog3	chr14	75748494	75760493	-	12000	promoter-TSS (NM_177381)	0.735833	1.11117	0.594624
Cog6	chr3	53011224	53023223	-	12000	promoter-TSS (NM_026225)	0.449333	0.58775	0.387417
Cog7	chr7	121975694	121987693	-	12000	promoter-TSS (NM_001033318)	0.486417	0.647583	0.412873
Col11a1	chr3	114024541	114036540	+	12000	promoter-TSS (NM_007729)	0.0906667	0.244	1.42824
Col11a2	chr17	34033139	34045138	+	12000	promoter-TSS (NM_009926)	1.1605	1.57683	0.442284
Col12a1	chr9	79712723	79724722	-	12000	promoter-TSS (NM_001290308)	0.21025	0.279417	0.410312
Col15a1	chr4	47202013	47214012	+	12000	promoter-TSS (NM_009928)	0.3195	0.545583	0.771984
Col22a1	chr15	72028228	72040227	-	12000	promoter-TSS (NM_027174)	0.206167	0.326	0.661061
Col27a1	chr4	63209413	63221412	+	12000	promoter-TSS (NM_025685)	0.414333	0.63875	0.62446
Col4a3	chr1	82580922	82592921	+	12000	promoter-TSS (NM_007735)	0.173167	0.354833	1.03498
Col4a4	chr1	82580850	82592849	-	12000	promoter-TSS (NM_007735)	0.173167	0.354833	1.03498
Col5a2	chr1	45497283	45509282	-	12000	promoter-TSS (NM_007737)	0.0989167	0.133083	0.428044
Colca2	chr9	51272555	51284554	-	12000	promoter-TSS (NM_001195681)	0.36275	0.723	0.99502
Colgalt2	chr1	152393868	152405867	+	12000	promoter-TSS (NM_177756)	0.2515	0.470167	0.902614
Commd3	chr2	18666436	18678435	+	12000	promoter-TSS (NM_147778)	0.713167	0.942583	0.402381
Commd6	chr14	101634472	101646471	-	12000	promoter-TSS (NM_001168592)	0.482333	0.858333	0.831508
Commd8	chr5	72162190	72174189	-	12000	promoter-TSS (NM_001356611)	0.465833	0.68975	0.56626
Copb1	chr7	114248681	114260680	-	12000	promoter-TSS (NM_033370)	0.577167	0.836083	0.534659
Copb2	chr9	98557732	98569731	+	12000	promoter-TSS (NM_015827)	0.667833	0.92925	0.476579
Coro1a	chr7	126698817	126710816	-	12000	promoter-TSS (NM_009898)	0.795667	1.06233	0.417
Coro2a	chr4	46595930	46607929	-	12000	promoter-TSS (NM_001164804)	0.733833	1.18433	0.690551
Cotl1	chr8	119834580	119846579	-	12000	promoter-TSS (NM_028071)	0.5565	0.76075	0.451041
Cox10	chr11	64073473	64085472	-	12000	promoter-TSS (NM_178379)	0.651333	1.00467	0.625249
Cox5a	chr9	57515233	57527232	+	12000	promoter-TSS (NM_007747)	0.779167	1.09117	0.485868
Cox6a2	chr7	128200367	128212366	-	12000	promoter-TSS (NM_009943)	0.255583	0.390333	0.610913
Cpa4	chr6	30562370	30574369	+	12000	promoter-TSS (NM_027926)	0.307167	0.439167	0.515747
Cpa5	chr6	30605011	30617010	+	12000	promoter-TSS (NM_144537)	0.282417	0.441333	0.644043
Cpd	chr11	76841009	76853008	-	12000	promoter-TSS (NM_007754)	0.696667	1.11558	0.679258
Cpeb2	chr5	43227254	43239253	+	12000	promoter-TSS (NM_001177379)	0.911083	1.57683	0.791375
Cped1	chr6	21979911	21991910	+	12000	promoter-TSS (NM_001081351)	0.222583	0.295	0.40637
Cplx4	chr18	65964179	65976178	-	12000	promoter-TSS (NM_145493)	0.191667	0.29275	0.611069
Cpm	chr10	117623501	117635500	+	12000	promoter-TSS (NM_027468)	0.181417	0.283917	0.64616
Cpne2	chr8	94527029	94539028	+	12000	promoter-TSS (NM_153507)	0.552417	0.813917	0.559124
Cpne3	chr4	19564109	19576108	-	12000	promoter-TSS (NM_027769)	0.721417	0.998	0.468207
Cpne6	chr14	55504446	55516445	+	12000	promoter-TSS (NM_001136057)	0.47825	0.745167	0.639798
Cpne7	chr8	123111375	123123374	+	12000	promoter-TSS (NM_170684)	0.348333	0.545583	0.647331
Cps1	chr1	67117028	67129027	+	12000	promoter-TSS (NM_001080809)	0.0865833	0.270583	1.64391
Cpvl	chr6	53972674	53984673	-	12000	promoter-TSS (NM_027749)	0.42875	0.621	0.534457
Cpxcr1	chrX	116442945	116454944	+	12000	promoter-TSS (NM_001033471)	0.00825	0.0599167	2.86049
Cr1l	chr1	195125571	195137570	-	12000	promoter-TSS (NM_013499)	0.408167	0.771833	0.919131
Cr2	chr1	195170720	195182719	-	12000	promoter-TSS (NM_001368765)	0.107167	0.15525	0.534737
Crabp2	chr3	87942694	87954693	+	12000	promoter-TSS (NM_007759)	0.861583	1.17325	0.445448
Cradd	chr10	95318138	95330137	-	12000	promoter-TSS (NM_001330141)	0.406083	0.703083	0.79192
Crb3	chr17	57056202	57068201	+	12000	promoter-TSS (NM_001347408)	0.8575	1.16433	0.441296
Creb1	chr1	64526805	64538804	+	12000	promoter-TSS (NM_009952)	1.55217	2.33533	0.589345
Creb3l2	chr6	37436149	37448148	-	12000	promoter-TSS (NM_178661)	1.379	1.965	0.510907
Crebzf	chr7	90436782	90448781	+	12000	promoter-TSS (NR_073438)	0.81625	1.07783	0.401051
Creg2	chr1	39645183	39657182	-	12000	promoter-TSS (NM_170597)	0.313333	0.41475	0.404544
Crem	chr18	3331631	3343630	-	12000	promoter-TSS (NM_001110852)	0.902833	1.80533	0.999734
Crh	chr3	19689397	19701396	-	12000	promoter-TSS (NM_205769)	0.222583	0.2905	0.384193
Crhr1	chr11	104126782	104138781	+	12000	promoter-TSS (NM_001313929)	0.366917	0.592167	0.690551
Crhr2	chr6	55127017	55139016	-	12000	promoter-TSS (NM_001288618)	0.39575	0.55	0.474842
Crisp1	chr17	40313208	40325207	-	12000	promoter-TSS (NM_009638)	0.0618333	0.115333	0.899353
Crisp3	chr17	40236289	40248288	-	12000	promoter-TSS (NM_009639)	0.0783333	0.115333	0.558111
Crisp4	chr1	18139903	18151902	-	12000	promoter-TSS (NM_001347048)	0.0948333	0.146417	0.626614
Crnde	chr8	92350121	92362120	-	12000	promoter-TSS (NR_033641)	1.51708	2.56158	0.755736
Crocc	chr4	141054546	141066545	-	12000	promoter-TSS (NM_001145958)	1.29033	2.05817	0.673616
Crp	chr1	172692057	172704056	+	12000	promoter-TSS (NM_007768)	0.16075	0.288333	0.842919
Crppa	chr12	36375451	36387450	+	12000	promoter-TSS (NM_001289504)	0.639	1.15767	0.857332
Crx	chr7	15873956	15885955	-	12000	promoter-TSS (NM_007770)	0.111333	0.252833	1.1833
Crxos	chr7	15876618	15888617	+	12000	promoter-TSS (NR_038092)	0.0989167	0.212917	1.106
Cry2	chr2	92428070	92440069	-	12000	promoter-TSS (NM_009963)	1.22233	1.71442	0.48808
Cryab	chr9	50745326	50757325	+	12000	promoter-TSS (NM_001289782)	0.46175	0.711917	0.624596
Cryba2	chr1	74887144	74899143	-	12000	promoter-TSS (NM_021541)	0.509167	0.683083	0.423923
Crybg1	chr10	44142829	44154828	-	12000	promoter-TSS (NM_001368305)	0.338083	0.545583	0.690421
Crybg3	chr16	59595048	59607047	-	12000	promoter-TSS (NM_174848)	0.3875	0.565583	0.545543
Crygb	chr1	65076291	65088290	-	12000	promoter-TSS (NM_144761)	0.206167	0.341583	0.728426
Crygd	chr1	65057441	65069440	-	12000	promoter-TSS (NM_007776)	0.208167	0.399167	0.939252
Cryl1	chr14	57392484	57404483	-	12000	promoter-TSS (NM_030004)	0.364833	0.665333	0.86684
Csf2rb2	chr15	78299722	78311721	-	12000	promoter-TSS (NM_007781)	0.34625	0.48125	0.474972
Csgalnact2	chr6	118133141	118145140	-	12000	promoter-TSS (NM_001362149)	0.603917	0.96475	0.675806
Csk	chr9	57647632	57659631	-	12000	promoter-TSS (NM_001304761)	0.517417	0.794	0.617812
Csl	chr10	99753659	99765658	-	12000	promoter-TSS (NM_027945)	0.2515	0.337083	0.422547
Csmd1	chr8	17529386	17541385	-	12000	promoter-TSS (NM_053171)	0.296833	0.50125	0.755877
Csmd3	chr15	48785990	48797989	-	12000	promoter-TSS (NM_001081391)	0.10925	0.232833	1.09166
Csn1s1	chr5	87660209	87672208	+	12000	promoter-TSS (NM_007784)	0.0453333	0.0665	0.552783
Csn1s2b	chr5	87802122	87814121	+	12000	promoter-TSS (NM_009973)	0.0453333	0.1375	1.60079
Csnk1a1	chr18	61549274	61561273	+	12000	promoter-TSS (NM_001357498)	0.803917	1.16883	0.539951
Csnk1g3	chr18	53856114	53868113	+	12000	promoter-TSS (NM_152809)	1.11308	1.52142	0.450854
Csrp1	chr1	135714064	135726063	+	12000	promoter-TSS (NM_001360782)	0.56275	0.74075	0.396493
Csrp2	chr10	110914177	110926176	+	12000	promoter-TSS (NM_007792)	0.525583	1.05792	1.00923
Csrp3	chr7	48842052	48854051	-	12000	promoter-TSS (NM_001198841)	0.195833	0.255083	0.381342
Cst13	chr2	148814100	148826099	+	12000	promoter-TSS (NM_027024)	0.173167	0.230667	0.413648
Csta2	chr16	36215563	36227562	+	12000	promoter-TSS (NM_029733)	0.181417	0.299417	0.722847
Cstdc4	chr16	36178213	36190212	+	12000	promoter-TSS (NM_001082547)	0.2185	0.2905	0.410905
Cstf2t	chr19	31076842	31088841	+	12000	promoter-TSS (NM_031249)	0.366917	0.6055	0.722674
Ctbp2	chr7	133117484	133129483	-	12000	promoter-TSS (NM_009980)	1.11308	2.4995	1.16708
Ctcf	chr8	105630539	105642538	+	12000	promoter-TSS (NM_001358924)	0.923417	1.50367	0.703431
Ctdspl2	chr2	121950002	121962001	+	12000	promoter-TSS (NM_001290992)	1.05333	1.38833	0.398392
Cth	chr3	157919064	157931063	-	12000	promoter-TSS (NM_145953)	0.37925	0.645417	0.767082
Cthrc1	chr15	39070933	39082932	+	12000	promoter-TSS (NM_026778)	0.1855	0.301583	0.701137
Ctnna1	chr18	35112913	35124912	+	12000	promoter-TSS (NM_009818)	0.725583	1.29525	0.836017
Ctnna2	chr6	77973668	77985667	-	12000	promoter-TSS (NM_001109764)	0.305083	0.41475	0.443039
Ctnna3	chr10	63424099	63436098	+	12000	promoter-TSS (NM_177612)	0.4535	0.709667	0.646039
Ctnnal1	chr4	56859212	56871211	-	12000	promoter-TSS (NM_018761)	0.63075	0.933667	0.565839
[truncated: 5,317 more rows]

## Sheet: The Overlap genes at Promoter
The overlap of up-regulated DEGs identified by RNA-seq (Sin3Bsg1+ IFNγ versus sgCtrL+ IFNγ, FC > 1.3, P value < 0.05) with genes showing H3K27Ac gain (based on Cut&tag RPKM, FC >1.3) at promotersin Sin3B KO KPC1199 cells.
[truncated: 330 more rows]

[truncated: 1 more sheets: The Overlap genes at SE]
