# Supplementary material for: SIN3B Loss Heats up Cold Tumor Microenvironment to Boost Immunotherapy in Pancreatic Cancer
Source: Adv Sci (Weinh). 2024 Sep 24;11(43):2402244. doi: 10.1002/advs.202402244 (PMC11578377; doi:10.1002/advs.202402244)
Supplement: Supplementary file 6 — Supplemental Table 5 [file ADVS-11-2402244-s006.xlsx]

## Sheet: Renji Cohort1
Supplementary Table 5. Patient information of Renji Cohort 1
Clinicopathological features of the patients and correlation with SIN3B protein expression in TMA data
				Sin3Blo 1+2(n=53)	Sin3Bhi 3+4(n=62)	p value	Total
	Age		<=65	20(37.7%)	25(40.3%)	0.8489	45
			>65	33(62.3%)	37(59.7%)		70
	Gender		Male	32(60.4%)	44(70.9%)	0.2436	76
			Female	21(39.6%)	18(29.1%)		39
	Tumor Size		<=3	23(43.4%)	25(40.3%)	0.8498	48
			>3	30(56.6%)	37(59.7%)		67
	differentiation		Well/Moderate	32(60.4%)	38(61.3%)	0.9203	70
			Poor	21(39.6%)	24(38.7%)		45
	Lymph Node Metastasis		N0	35(66.0%)	44(70.9%)	0.6871	79
			N1/N2/N3	18(34.0%)	18(29.1%)		36
	Vessel invasion		Negative	44(83.0%)	52(83.9%)	0.9023	96
			Positive	9(17.0%)	10(16.1%)		19
	Distant Metastasis		M0	47(88.7%)	58(93.5%)	0.5093	105
			M1	6(11.3%)	4(6.5%)		10
	TNM stage		I/II	45(84.9%)	57(91.9%)	0.2547	102
			III/IV	8(15.1%)	5(8.1%)		13
			Chi-square test
