# Supplementary material for: SIN3B Loss Heats up Cold Tumor Microenvironment to Boost Immunotherapy in Pancreatic Cancer
Source: Adv Sci (Weinh). 2024 Sep 24;11(43):2402244. doi: 10.1002/advs.202402244 (PMC11578377; doi:10.1002/advs.202402244)
Supplement: Supplementary file 7 — Supplemental Table 6 [file ADVS-11-2402244-s005.xlsx]

## Sheet: Sheet1
Supplementary Table 6. Patient information of Renji Cohort 2
	Patient information of Renji cohort 2
				Non-responder	Responder
	Age		<=65	22(62.9%)	13(37.1%)
			>65	23(88.5%)	3(11.5%)
	Gender		Male	27(75.0%)	9(25.0%)
			Female	18(72.0%)	7(28.0%)
	Manufacturers of anti-PD-1			Innovent（sintilimab, 26/61)
				Hengrui (Camrelizumab, 27/61)
				Merck (Pembrolizumab, 4/61)
				Beigene （Tislelizumab， 4/61）
	Stage at Diagnosis			Metastatic (100%)
